# Supplementary material for: Mitochondrial‐targeted catalase is good for the old mouse proteome, but not for the young: ‘reverse’ antagonistic pleiotropy?
Source: Aging Cell. 2016 Apr 8;15(4):634–45. doi: 10.1111/acel.12472 (PMC4933659; doi:10.1111/acel.12472)
Supplement: Supplementary file 10 — Data S1 Spreadsheets relative abundance statistics and turnover statistics in the cardiac proteome. [file ACEL-15-634-s010.xlsx]

## Sheet: mCAT heart abundances
	Legend
	Annotations	YMCAT/YWT	OWT/YWT	OMCAT/YWT	OWT/YMCAT	OMCAT/YMCAT	OMCAT/OWT
Peptide	UniProtKB_short	geneid	geneid.short	ipi	embl	ensembl	Peptide.name	pir	refseq	unigene	kegg	go.category	go.id	pathway	protein.family	cell.location	YMCAT/YWT log2.fold.change	YMCAT/YWT Std. Error	YMCAT/YWT t value	YMCAT/YWT unadj p.	YMCAT/YWT q.value.	YMCAT/YWT BH adj p.val.	YMCAT/YWT DF	YMCAT/YWT log2 avg denominator	YMCAT/YWT log2 avg numerator	YMCAT/YWT Residual Std. Error	YMCAT/YWT stdev1	YMCAT/YWT CV1	YMCAT/YWT stdev2	YMCAT/YWT CV2	YMCAT/YWT AUC stdev1	YMCAT/YWT AUC CV1	YMCAT/YWT AUC stdev2	YMCAT/YWT AUC CV2	YMCAT/YWT mean(yauc[denominator])	YMCAT/YWT mean(yauc[numerator])	OWT/YWT log2.fold.change	OWT/YWT Std. Error	OWT/YWT t value	OWT/YWT unadj p.	OWT/YWT q.value.	OWT/YWT BH adj p.val.	OWT/YWT DF	OWT/YWT log2 avg denominator	OWT/YWT log2 avg numerator	OWT/YWT Residual Std. Error	OWT/YWT stdev1	OWT/YWT CV1	OWT/YWT stdev2
AAAAAAAAHR	P81067	Irx3 Irxb1	Irx3	IPI00480540;IPI00652137;	Y15001;AK143023;CH466525;BC085500;	ENSMUST00000093312;ENSMUST00000175795;	Iroquois-class homeodomain protein IRX-3 (Homeodomain protein IRXB1) (Iroquois homeobox protein 3)		NP_001240751.1;NP_032419.2;	Mm.238044;	mmu:16373;	axon; cytoplasm; mesoderm development; metanephros development; negative regulation of neuron differentiation; nucleus; positive regulation of neuron differentiation; sequence-specific DNA binding; sequence-specific DNA binding transcription factor activity; specification of loop of Henle identity; transcription, DNA-dependent	GO:0030424; GO:0005737; GO:0007498; GO:0001656; GO:0045665; GO:0005634; GO:0045666; GO:0043565; GO:0003700; GO:0072086; GO:0006351		TALE/IRO homeobox family	Nucleus.	0.0143013	0.0824401	0.173475	0.864762	0.572311	0.945695	14	0.146979	0.16128	0.16488	0.180648	1.22907	0.147435	0.914155	9321.37	0.991198	17509.7	1.09969	9404.15	15922.4	0.0723288	0.0707719	1.022	0.319619	0.3205	0.620329	19	0.146979	0.219308	0.162159	0.180648	1.22907	0.14226
AAAAPAPAAGPGQMSFTFASPTQVFFDSANVK	Q9D3D9	Atp5d	Atp5d	IPI00453777;	AK018011;BC008273;	ENSMUST00000003156;ENSMUST00000105367;	ATP synthase subunit delta, mitochondrial (F-ATPase delta subunit)		NP_079589.2;	Mm.278560;Mm.490352;	mmu:66043;	ADP biosynthetic process; ATP synthesis coupled proton transport; hydrogen ion transporting ATP synthase activity, rotational mechanism; mitochondrial proton-transporting ATP synthase complex; mitochondrial proton-transporting ATP synthase complex, catalytic core F(1); proton-transporting ATPase activity, rotational mechanism	GO:0006172; GO:0015986; GO:0046933; GO:0005753; GO:0000275; GO:0046961		ATPase epsilon chain family	Mitochondrion. Mitochondrion inner membrane.	-0.785461	0.9116	-0.861629	0.390276	0.420926	0.695544	149	-0.360648	-1.14611	5.76546	8.94801	1.94461	8.9842	2.35437	1.08241e+06	2.16601	832949	2.2378	499725	372218	-2.46787	0.600808	-4.10759	5.83743e-05	0.00266342	0.00515505	199	-0.918771	-3.38664	4.35327	8.94801	1.94461	4.85711
AAAEVNQEYGLDPK	P97807	Fh Fh1	Fh	IPI00129928;IPI00759940;	AK147000;CH466555;BC006048;U72679;	ENSMUST00000027810;	Fumarate hydratase, mitochondrial (Fumarase) (EC 4.2.1.2) (EF-3)		NP_034339.2;	Mm.41502;	mmu:14194;	fumarate hydratase activity; fumarate metabolic process; homeostasis of number of cells within a tissue; malate metabolic process; mitochondrion; tricarboxylic acid cycle; tricarboxylic acid cycle enzyme complex	GO:0004333; GO:0006106; GO:0048873; GO:0006108; GO:0005739; GO:0006099; GO:0045239	Carbohydrate metabolism; tricarboxylic acid cycle; (S)-malate from fumarate: step 1/1.	Class-II fumarase/aspartase family, Fumarase subfamily	Mitochondrion. Cytoplasm.	-0.237391	0.177235	-1.33941	0.180992	0.417216	0.689413	548	4.29918	4.06179	2.15616	3.42255	2.57357	2.78702	2.57995	753728	3.51034	569082	3.61591	214717	157383	-0.383718	0.15429	-2.487	0.0131039	0.113584	0.219842	733	3.70868	3.32496	2.15039	3.42255	2.57357	2.99303
AAAFEDQENETVVVK	P26039	Tln1 Tln	Tln1	IPI00465786;	X56123;AL732506;BC018557;BC150810;	ENSMUST00000030187;	Talin-1	S11661;	NP_035732.2;	Mm.208601;	mmu:21894;	actin cytoskeleton; cell adhesion; cell-substrate junction assembly; centrosome; cortical actin cytoskeleton organization; cytoskeletal anchoring at plasma membrane; focal adhesion; intracellular membrane-bounded organelle; ruffle; ruffle membrane; structural constituent of cytoskeleton	GO:0015629; GO:0007155; GO:0007044; GO:0005813; GO:0030866; GO:0007016; GO:0005925; GO:0043231; GO:0001726; GO:0032587; GO:0005200			Cell projection â€º ruffle membrane; Peripheral membrane protein; Cytoplasmic side. Cytoplasm â€º cytoskeleton.	0.0111674	0.0141025	0.791873	0.428899	0.434465	0.717916	404	0.0251802	0.0363476	0.146558	0.180178	3.95437	0.130725	2.30426	12728.6	2.49322	28708.6	2.87511	5105.3	9985.23	0.0189623	0.0129529	1.46394	0.143792	0.273758	0.529859	539	0.0299315	0.0488938	0.154215	0.180178	3.95437	0.176274
AAAFVTSPPLSPDPTTPDFLNSLLSCGDLQVTGSAHCTFNTAQK	O08553	Dpysl2 Crmp2 Ulip2	Dpysl2	IPI00114375;	Y10339;BC062955;	ENSMUST00000022629;	Dihydropyrimidinase-related protein 2 (DRP-2) (Unc-33-like phosphoprotein 2) (ULIP-2)		NP_034085.2;	Mm.352648;Mm.475100;	mmu:12934;	axon; cytoskeleton organization; cytosol; dendrite; growth cone; hydrolase activity, acting on carbon-nitrogen (but not peptide) bonds, in cyclic amides; mitochondrion; neuronal cell body; olfactory bulb development; positive regulation of glutamate secretion; protein complex; pyrimidine nucleobase catabolic process; regulation of neuron differentiation; response to amphetamine; response to cocai…	GO:0030424; GO:0007010; GO:0005829; GO:0030425; GO:0030426; GO:0016812; GO:0005739; GO:0043025; GO:0021772; GO:0014049; GO:0043234; GO:0006208; GO:0045664; GO:0001975; GO:0042220; GO:0042493; GO:0021510; GO:0048489; GO:0043195		DHOase family, Hydantoinase/dihydropyrimidinase subfamily	Cytoplasm.	0.95414	1.04556	0.912562	0.362534	0.417507	0.689894	207	0.573132	1.52727	7.82427	0.215531	1.32035	10.9841	9.31825	62288.8	1.89998	48423.5	1.70232	32783.9	28445.5	0.0238215	0.046547	0.511772	0.609218	0.407641	0.78899	277	0.0635338	0.0873553	0.399058	0.215531	1.32035	0.477039
AAAGELQEDSGLHVLAR	Q8C845	Efhd2 RP23-423G13.3-001	Efhd2	IPI00226872;	BC125303;AK048475;AK150207;AK159367;AK167267;AK169409;AL645731;	ENSMUST00000036854;	0		NP_080270.2;	Mm.395598;	mmu:27984;	calcium ion binding	GO:0005509				-0.039451	0.0398795	-0.989256	0.339328	0.417216	0.689413	14	0.0847577	0.0453067	0.0797589	0.111905	1.32029	0.0141519	0.312358	7287.16	0.874922	7603.83	1.2642	8328.92	6014.73	0.0190088	0.0512656	0.37079	0.714896	0.439508	0.850669	19	0.0847577	0.103766	0.117464	0.111905	1.32029	0.11534
AAAGTIQTSVQEVNSK	J3QP71	Bsg	Bsg			ENSMUST00000178383;	0					acrosomal membrane	GO:0002080				-0.0679283	0.0669719	-1.01428	0.327658	0.417216	0.689413	14	0.252583	0.184654	0.133944	0.120583	0.4774	0.146088	0.791143	20887.5	0.869903	20829.3	1.11264	24011.3	18720.7	-0.109851	0.0476591	-2.30494	0.0326206	0.167402	0.324006	19	0.252583	0.142731	0.109201	0.120583	0.4774	0.0965855
AAALEQFK	Q61941	Nnt	Nnt	IPI00323166;	Z49204;AF257157;AF257137;AF257138;AF257139;AF257140;AF257141;AF257142;AF257143;AF257144;AF257145;AF257146;AF257147;AF257148;AF257149;AF257150;AF257151;AF257152;AF257153;AF257154;AF257155;AF257156;		NAD(P) transhydrogenase, mitochondrial (EC 1.6.1.2) (Nicotinamide nucleotide transhydrogenase) (Pyridine nucleotide transhydrogenase)	S54876;		Mm.132584;		NAD(P)+ transhydrogenase (AB-specific) activity; NADP binding; integral to membrane; mitochondrial inner membrane; proton transport; reactive oxygen species metabolic process	GO:0008750; GO:0050661; GO:0016021; GO:0005743; GO:0015992; GO:0072593		AlaDH/PNT family; PNT beta subunit family	Mitochondrion inner membrane; Multi-pass membrane protein; Matrix side.	0.035608	0.0274567	1.29688	0.196013	0.417216	0.689413	223	0.452266	0.487874	0.212678	0.188379	0.97311	0.277897	1.20464	38770.8	1.38244	31167.9	1.42055	28045.2	21940.7	-0.125217	0.0159502	-7.85048	7.45959e-14	3.29011e-11	6.36801e-11	299	0.182654	0.0574368	0.141544	0.188379	0.97311	0.118836
AAAPEPHETEKKPFKLLGIL	Q9D7J4	Cox20 Fam36a	Cox20	IPI00110385;	AK009178;AK019293;BC055277;BC059717;	ENSMUST00000027781;	Cytochrome c oxidase protein 20 homolog		NP_079787.1;	Mm.489720;	mmu:66359;	integral to membrane; mitochondrial membrane; mitochondrion	GO:0016021; GO:0031966; GO:0005739		COX20 family	Mitochondrion membrane; Multi-pass membrane protein.	0.576631	0.357128	1.61464	0.128695	0.417216	0.689413	14	0.0134101	0.590041	0.714255	0.0198437	1.47976	1.00991	1.7116	936.93	1.08477	15762.3	1.2931	863.713	12189.6	0.293572	0.241747	1.21438	0.239482	0.29805	0.576876	19	0.0134101	0.306982	0.553912	0.0198437	1.47976	0.676777
AAASTDYYK	P35486	Pdha1 Pdha-1	Pdha1	IPI00337893;	M76727;BC007142;	ENSMUST00000033662;	Pyruvate dehydrogenase E1 component subunit alpha, somatic form, mitochondrial (EC 1.2.4.1) (PDHE1-A type I)	S23506;	NP_032836.1;	Mm.34775;	mmu:18597;	glycolysis; mitochondrial matrix; mitochondrion; pyruvate dehydrogenase (acetyl-transferring) activity; pyruvate dehydrogenase activity	GO:0006096; GO:0005759; GO:0005739; GO:0004739; GO:0004738			Mitochondrion matrix.	-0.0648236	0.0600411	-1.07965	0.280812	0.417216	0.689413	505	0.907468	0.842645	0.700194	0.922311	1.55518	0.74472	1.41396	230501	1.97802	205204	1.97693	116531	103799	-0.0872363	0.0544022	-1.60354	0.109282	0.251285	0.486363	675	0.793688	0.706452	0.726834	0.922311	1.55518	0.752998
AAATFNPELITHILDGSPENTR	Q9R0H0	Acox1 Acox Paox	Acox1	IPI00127558;IPI00409360;	AF006688;AB034914;AK040566;AK170217;AL669925;AL607108;AL669925;AL607108;AL607108;AL669925;AL607108;AL669925;CH466558;CH466558;BC056448;	ENSMUST00000066587;ENSMUST00000072948;	Peroxisomal acyl-coenzyme A oxidase 1 (AOX) (EC 1.3.3.6) (Palmitoyl-CoA oxidase)		NP_056544.2;	Mm.356689;	mmu:11430;	acyl-CoA dehydrogenase activity; acyl-CoA oxidase activity; fatty acid beta-oxidation; fatty acid beta-oxidation using acyl-CoA oxidase; flavin adenine dinucleotide binding; generation of precursor metabolites and energy; mitochondrion; peroxisomal membrane; prostaglandin metabolic process; spermatogenesis; very long-chain fatty acid metabolic process	GO:0003995; GO:0003997; GO:0006635; GO:0033540; GO:0050660; GO:0006091; GO:0005739; GO:0005778; GO:0006693; GO:0007283; GO:0000038	Lipid metabolism; peroxisomal fatty acid beta-oxidation.	Acyl-CoA oxidase family	Peroxisome.	0.227036	0.255944	0.887054	0.378713	0.420421	0.694709	58	0.168691	0.395727	1.02378	0.0915856	1.13294	1.44659	4.65618	20855.5	1.32118	15649.7	1.45874	15785.5	10728.2	-0.0474161	0.0135156	-3.50824	0.000747627	0.0170558	0.0330116	79	0.025375	-0.022041	0.0619364	0.0915856	1.13294	0.0386975
AAATLMTER	P04919	Slc4a1 Ae1	Slc4a1	IPI00120761;IPI00230594;	X02677;M29379;J02756;BC052419;BC053429;X03917;	ENSMUST00000006749;	Band 3 anion transport protein (Anion exchange protein 1) (AE 1) (Anion exchanger 1) (MEB3) (Solute carrier family 4 member 1) (CD antigen CD233)	A25314;	NP_035533.1;	Mm.7248;	mmu:20533;	Z disc; anion:anion antiporter activity; basolateral plasma membrane; chloride transmembrane transporter activity; cortical cytoskeleton; inorganic anion exchanger activity; integral to plasma membrane	GO:0030018; GO:0015301; GO:0016323; GO:0015108; GO:0030863; GO:0005452; GO:0005887		Anion exchanger (TC 2.A.31) family	Membrane; Multi-pass membrane protein.	0.033664	0.0176416	1.90822	0.0578396	0.417216	0.689413	194	0.071178	0.104842	0.127215	0.131475	1.59313	0.175608	1.51139	16236.6	1.90197	40570.5	2.12575	8536.76	19085.2	0.0870634	0.0422511	2.06062	0.0403381	0.179126	0.346699	259	0.107601	0.194664	0.349051	0.131475	1.59313	0.436638
AAAVPVEFK	Q91VA7	Idh3b mCG_9915 RP23-20A6.5-001	Idh3b	IPI00126635;	BC009022;AY035212;AL833804;CH466519;	ENSMUST00000028892;	0		NP_570954.1;	Mm.29590;	mmu:170718;	2-oxoglutarate metabolic process; NAD binding; NADH metabolic process; isocitrate dehydrogenase (NAD+) activity; isocitrate metabolic process; magnesium ion binding; mitochondrion; tricarboxylic acid cycle	GO:0006103; GO:0051287; GO:0006734; GO:0004449; GO:0006102; GO:0000287; GO:0005739; GO:0006099		Isocitrate and isopropylmalate dehydrogenases family		-0.294323	0.517189	-0.569081	0.56997	0.481926	0.796341	191	-0.0763763	-0.370699	3.72951	4.93743	3.76479	5.01415	5.08157	512486	4.1099	220132	3.75418	124696	58636.5	-0.59134	0.327505	-1.80559	0.0721613	0.219285	0.424426	255	-0.12764	-0.718979	2.70563	4.93743	3.76479	2.40376
AACNGPYDGK	Q9CPV4	Glod4	Glod4	IPI00110721;IPI00112630;IPI00831130;	AK006979;AK010992;AK012569;AK013212;AK138073;AL591129;BC061012;	ENSMUST00000017430;ENSMUST00000170710;	Glyoxalase domain-containing protein 4		NP_080305.2;	Mm.482113;	mmu:67201;	mitochondrion	GO:0005739		Glyoxalase I family	Mitochondrion.	-0.017849	0.0238957	-0.746953	0.456083	0.442983	0.731991	177	0.000213535	-0.0176355	0.165554	0.183983	1.48697	0.181997	1.71889	50313.7	1.92873	39790	1.81591	26086.5	21911.9	0.00895972	0.0338174	0.264944	0.791282	0.46348	0.897066	238	0.0238044	0.0327641	0.268417	0.183983	1.48697	0.323518
AADAEAEVASLNR	P21107	Tpm3 Tpm-5 Tpm5	Tpm3	IPI00230044;IPI00278611;	X53753;U04541;AF317223;AK088111;AK088902;X72633;	ENSMUST00000029549;ENSMUST00000121503;	Tropomyosin alpha-3 chain (Gamma-tropomyosin) (Tropomyosin-3)	I48852;S11390;	NP_001240667.1;	Mm.240839;Mm.421791;	mmu:59069;	cortical cytoskeleton; growth cone; podosome; stress fiber	GO:0030863; GO:0030426; GO:0002102; GO:0001725		Tropomyosin family	Cytoplasm â€º cytoskeleton.	0.283076	0.113452	2.49511	0.0138348	0.363422	0.600522	131	0.280171	0.563247	0.680713	0.368919	2.02555	1.02152	2.13102	83728.8	2.61693	155889	2.30095	31995	67749.7	0.524469	0.178647	2.93579	0.00377149	0.0530885	0.102753	176	0.289101	0.813569	1.22799	0.368919	2.02555	1.64281
AADAHVDAHYYEQNEQPTGTCAACITGGNR	P55264	Adk	Adk	IPI00126940;IPI00138084;	AY540996;AY540997;BC009659;U26589;	ENSMUST00000045376;	Adenosine kinase (AK) (EC 2.7.1.20) (Adenosine 5'-phosphotransferase)		NP_001229970.1;NP_598840.1;	Mm.188734;	mmu:11534;	AMP salvage; ATP binding; adenosine kinase activity; adenosine metabolic process; cytosol; dATP biosynthetic process; metal ion binding; nucleus; phosphotransferase activity, alcohol group as acceptor; positive regulation of T cell proliferation; purine ribonucleoside salvage	GO:0044209; GO:0005524; GO:0004001; GO:0046085; GO:0005829; GO:0006175; GO:0046872; GO:0005634; GO:0016773; GO:0042102; GO:0006166	Purine metabolism; AMP biosynthesis via salvage pathway; AMP from adenosine: step 1/1.	Carbohydrate kinase PfkB family		-0.0648566	0.0354292	-1.8306	0.0691857	0.417216	0.689413	147	0.425565	0.360708	0.224074	0.318265	1.3642	0.212997	1.26418	90717.4	2.15326	55735.9	1.95127	42130.3	28563.9	-0.0689065	0.0288554	-2.388	0.0178953	0.12352	0.239073	195	0.391525	0.322619	0.209077	0.318265	1.3642	0.194611
AADFQLHTHVNDGTEFGGSIYQK	Q60931	Vdac3	Vdac3	IPI00122548;	U30839;AK083785;BC004743;	ENSMUST00000009036;	Voltage-dependent anion-selective channel protein 3 (VDAC-3) (mVDAC3) (Outer mitochondrial membrane protein porin 3)		NP_035826.1;	Mm.227704;	mmu:22335;	behavioral fear response; learning; mitochondrial inner membrane; mitochondrial outer membrane; neuron-neuron synaptic transmission; nucleotide binding; pore complex; porin activity; voltage-gated anion channel activity	GO:0001662; GO:0007612; GO:0005743; GO:0005741; GO:0007270; GO:0000166; GO:0046930; GO:0015288; GO:0008308		Eukaryotic mitochondrial porin family	Mitochondrion outer membrane.	0.0607235	0.0379711	1.5992	0.115118	0.417216	0.689413	59	0.23197	0.292693	0.151884	0.166329	1.51246	0.208586	1.22197	46470.8	2.02031	47672.9	1.93644	23001.9	24618.9	0.0179284	0.0383053	0.468039	0.641079	0.41691	0.80693	77	0.195451	0.213379	0.175537	0.166329	1.51246	0.22057
AADKDTCFSTEGPNLVTR	P07724	Alb Alb-1 Alb1	Alb	IPI00131695;	AJ011413;AJ277794;AK010025;AK050248;AK050644;AK160487;BC024643;BC049971;M16111;X13060;	ENSMUST00000031314;	Serum albumin	A05139;	NP_033784.2;	Mm.16773;	mmu:11657;	DNA binding; basement membrane; cell surface binding; cellular response to starvation; cytoplasm; drug binding; extracellular space; fatty acid binding; hemolysis by symbiont of host erythrocytes; maintenance of mitochondrion location; metal ion binding; negative regulation of apoptotic process; oxygen binding; positive regulation of circadian sleep/wake cycle, non-REM sleep; protein complex; pyr…	GO:0003677; GO:0005604; GO:0043498; GO:0009267; GO:0005737; GO:0008144; GO:0005615; GO:0005504; GO:0019836; GO:0051659; GO:0046872; GO:0043066; GO:0019825; GO:0046010; GO:0043234; GO:0030170; GO:0046689; GO:0007584; GO:0010033; GO:0070541; GO:0015643; GO:0006810; GO:0008270		ALB/AFP/VDB family	Secreted.	-4.49677	1.39444	-3.22479	0.00128114	0.165465	0.273416	1984	169.024	164.527	32.2836	47.2965	3.40381	40.6499	4.34135	5.93343e+06	3.64016	1.31415e+06	3.46377	1.62999e+06	379397	1.0527	1.22053	0.862491	0.388495	0.342669	0.663236	2655	197.724	198.777	32.3729	47.2965	3.40381	45.8124
AADLQIQMTK	O35855	Bcat2 Bcatm Eca40	Bcat2	IPI00122442;	BC017688;BC048072;U68526;	ENSMUST00000033098;	Branched-chain-amino-acid aminotransferase, mitochondrial (BCAT(m)) (EC 2.6.1.42)		NP_033867.1;	Mm.24210;	mmu:12036;	L-isoleucine transaminase activity; L-leucine transaminase activity; L-valine transaminase activity; branched-chain-amino-acid transaminase activity; isoleucine catabolic process; lactation; leucine biosynthetic process; leucine metabolic process; mitochondrion; nucleus; regulation of hormone levels; valine metabolic process	GO:0052656; GO:0052654; GO:0052655; GO:0004084; GO:0006550; GO:0007595; GO:0009098; GO:0006551; GO:0005739; GO:0005634; GO:0010817; GO:0006573		Class-IV pyridoxal-phosphate-dependent aminotransferase family	Mitochondrion.	0.0137889	0.0395492	0.348652	0.728056	0.530254	0.876199	104	0.62638	0.640169	0.209275	0.26331	1.06013	0.255176	0.973344	61747	1.40516	67463.3	1.42823	43943.1	47235.5	0.00503433	0.0537932	0.0935867	0.925572	0.498071	0.964018	139	0.753726	0.758761	0.326104	0.26331	1.06013	0.432527
AADPIDPPGPPAK	A2ASS6	Ttn	Ttn	IPI00749707;IPI00753639;IPI00756257;	AL928681;AL928721;AL928789;AL928681;AL928721;AL928789;AL928681;AL928721;AL928721;AL928681;AL928789;AL928721;AL928681;AL928789;AL928721;AL928681;AL928789;AL928681;AL928721;AL928789;AL928681;AL928721;	ENSMUST00000011934;ENSMUST00000099980;ENSMUST00000099981;	Titin (EC 2.7.11.1) (Connectin)			Mm.373672;Mm.446279;Mm.473358;		ATP binding; M band; Rho guanyl-nucleotide exchange factor activity; Z disc; adult heart development; calcium ion binding; cardiac muscle fiber development; cardiac muscle tissue morphogenesis; cardiac myofibril assembly; condensed nuclear chromosome; forward locomotion; heart morphogenesis; in utero embryonic development; mitotic chromosome condensation; muscle contraction; muscle myosin complex…	GO:0005524; GO:0031430; GO:0005089; GO:0030018; GO:0007512; GO:0005509; GO:0048739; GO:0055008; GO:0055003; GO:0000794; GO:0043056; GO:0003007; GO:0001701; GO:0007076; GO:0006936; GO:0005859; GO:0003676; GO:0004674; GO:0004713; GO:0035023; GO:0045859; GO:0051592; GO:0045214; GO:0048769; GO:0030241; GO:0030240; GO:0001756; GO:0005865; GO:0005200		Protein kinase superfamily, CAMK Ser/Thr protein kinase family	Cytoplasm. Nucleus.	0.188481	0.519228	0.363002	0.716664	0.528413	0.873157	1269	0.172879	0.36136	9.63024	13.4888	12.1502	13.4015	10.5054	1.34575e+06	12.9202	824766	9.69944	104159	85032.3	-0.335637	0.374726	-0.895687	0.370547	0.337269	0.652785	1698	-0.0757192	-0.411356	7.96237	13.4888	12.1502	7.92591
AADVHEVR	P52480	Pkm Pk3 Pkm2 Pykm	Pkm	IPI00407130;IPI00845840;	D38379;X97047;AK002341;AK135397;AK151724;AK153483;AK155110;AK155655;AK170892;AK168943;AK171023;AK171033;BC016619;BC094663;	ENSMUST00000034834;ENSMUST00000163694;	Pyruvate kinase isozymes M1/M2 (EC 2.7.1.40) (Pyruvate kinase muscle isozyme)	S55921;	NP_001240812.1;NP_035229.2;	Mm.326167;Mm.488724;	mmu:18746;	ATP binding; flagellum; glycolysis; magnesium ion binding; mitochondrion; nucleus; plasma membrane; potassium ion binding; programmed cell death; pyruvate kinase activity	GO:0005524; GO:0019861; GO:0006096; GO:0000287; GO:0005739; GO:0005634; GO:0005886; GO:0030955; GO:0012501; GO:0004743	Carbohydrate degradation; glycolysis; pyruvate from D-glyceraldehyde 3-phosphate: step 5/5.	Pyruvate kinase family	Cytoplasm. Nucleus.	-0.404781	0.154004	-2.62837	0.00876523	0.315927	0.522041	709	-0.0448503	-0.449631	2.13395	3.30753	1.67085	2.86189	1.81841	766193	2.33708	588674	2.36978	327842	248409	-0.583142	0.138842	-4.20005	2.91987e-05	0.00160978	0.00311574	949	-0.0606024	-0.643745	2.20404	3.30753	1.67085	2.80275
AAEDRSKQLEDELVSLQK	P58771	Tpm1 Tpm-1 Tpma	Tpm1	IPI00123316;IPI00227835;	X64831;M22479;	ENSMUST00000113685;ENSMUST00000113707;	Tropomyosin alpha-1 chain (Alpha-tropomyosin) (Tropomyosin-1)	A60597;	NP_001157720.1;NP_077745.2;	Mm.121878;	mmu:22003;	cardiac muscle contraction; in utero embryonic development; muscle thin filament tropomyosin; positive regulation of heart rate by epinephrine; structural constituent of cytoskeleton; ventricular cardiac muscle tissue morphogenesis	GO:0060048; GO:0001701; GO:0005862; GO:0003065; GO:0005200; GO:0055010		Tropomyosin family	Cytoplasm â€º cytoskeleton.	-0.400418	0.535833	-0.747282	0.455275	0.442983	0.731991	461	-0.183338	-0.583756	5.96678	8.52269	2.18585	8.87518	2.5175	1.22884e+06	2.42784	577743	2.30415	506144	250740	-1.69509	0.375707	-4.51173	7.7023e-06	0.000536393	0.00103819	616	-0.627923	-2.32301	4.79303	8.52269	2.18585	4.90559
AAEDYGVIK	P37804	Tagln Sm22 Sm22a	Tagln	IPI00226515;	L41170;L41169;L41154;Z68618;U36588;AK002880;AK077235;BC003795;	ENSMUST00000034590;	Transgelin (Actin-associated protein p27) (Smooth muscle protein 22-alpha) (SM22-alpha)	A57015;A60598;	NP_035656.1;	Mm.283283;	mmu:21345;	cytoplasm; muscle organ development	GO:0005737; GO:0007517		Calponin family	Cytoplasm.	-0.0477238	0.0309117	-1.54388	0.126167	0.417216	0.689413	89	-0.00875144	-0.0564752	0.151436	0.229681	1.28089	0.198388	1.50763	42435	1.75418	37619.3	2.02169	24190.8	18607.8	0.0013935	0.0399315	0.0348973	0.97222	0.509875	0.986863	119	0.031004	0.0323976	0.224115	0.229681	1.28089	0.274902
AAEIQPLAQSHATK	P04247	Mb	Mb	IPI00230760;	BC025172;X04405;X04417;	ENSMUST00000019037;ENSMUST00000166179;ENSMUST00000169226;	Myoglobin	MYMS;	NP_001157519.1;NP_001157520.1;NP_038621.2;	Mm.404074;	mmu:17189;	brown fat cell differentiation; enucleate erythrocyte differentiation; heart development; heme binding; iron ion binding; oxygen binding; oxygen transporter activity; response to hormone stimulus; response to hydrogen peroxide; response to hypoxia; slow-twitch skeletal muscle fiber contraction	GO:0050873; GO:0043353; GO:0007507; GO:0020037; GO:0005506; GO:0019825; GO:0005344; GO:0009725; GO:0042542; GO:0001666; GO:0031444		Globin family		2.3554	0.946811	2.48772	0.0131058	0.356353	0.588842	651	1.39264	3.74804	12.5609	15.0811	4.13919	20.5296	3.47956	4.96468e+06	6.78635	4.27571e+06	4.96282	731568	861547	0.299614	0.674697	0.444072	0.657101	0.422261	0.817287	870	0.312884	0.612498	10.2545	15.0811	4.13919	14.7912
AAELIANSLATAGDGLIELR	P67778	Phb	Phb	IPI00133440;	X78682;AK002714;AK010619;AK150956;AK151073;AK168248;AK168656;AL732490;BC083354;BC089034;	ENSMUST00000125172;	Prohibitin (B-cell receptor-associated protein 32) (BAP 32)		NP_032857.1;	Mm.263862;	mmu:18673;	DNA biosynthetic process; DNA replication; cellular response to interleukin-6; histone deacetylation; integral to plasma membrane; mitochondrial inner membrane; negative regulation of androgen receptor signaling pathway; negative regulation of cell growth; negative regulation of cell proliferation; negative regulation of glucocorticoid receptor signaling pathway; negative regulation of transcript…	GO:0071897; GO:0006260; GO:0071354; GO:0016575; GO:0005887; GO:0005743; GO:0060766; GO:0030308; GO:0008285; GO:2000323; GO:0010944; GO:0000122; GO:0005654; GO:0005634; GO:0045893; GO:0050847; GO:0000981; GO:0044212		Prohibitin family	Mitochondrion inner membrane.	0.134048	0.139843	0.958563	0.340068	0.417216	0.689413	101	0.124593	0.258641	0.739979	0.0742989	0.911864	1.0251	4.83514	16314.9	1.40214	12234.1	1.404	11635.8	8713.74	-0.0232323	0.0112002	-2.07428	0.039939	0.179126	0.346699	136	0.0440419	0.0208096	0.0678975	0.0742989	0.911864	0.0720832
AAEMLLFGK	Q9WUR2	Eci2 Peci	Eci2	IPI00322931;IPI00877214;	AF153613;AK009478;BC001983;	ENSMUST00000021854;ENSMUST00000171229;ENSMUST00000178421;	Enoyl-CoA delta isomerase 2, mitochondrial (EC 5.3.3.8) (Delta(3),delta(2)-enoyl-CoA isomerase) (D3,D2-enoyl-CoA isomerase) (Dodecenoyl-CoA isomerase) (Peroxisomal 3,2-trans-enoyl-CoA isomerase) (pECI)		NP_001103801.1;NP_001103802.1;NP_035998.2;	Mm.28883;	mmu:23986;	dodecenoyl-CoA delta-isomerase activity; fatty acid beta-oxidation; fatty acid catabolic process; fatty-acyl-CoA binding; mitochondrion; peroxisomal matrix; peroxisome	GO:0004165; GO:0006635; GO:0009062; GO:0000062; GO:0005739; GO:0005782; GO:0005777		Enoyl-CoA hydratase/isomerase family	Mitochondrion. Peroxisome matrix.	-0.0124996	0.020835	-0.599932	0.550849	0.476948	0.788114	59	0.162741	0.150242	0.0833398	0.0949418	0.849659	0.0914395	0.921384	20727.3	1.18146	15786.4	1.37647	17543.8	11468.8	0.046578	0.0603272	0.77209	0.442365	0.354312	0.685772	79	0.182796	0.229374	0.276454	0.0949418	0.849659	0.352673
AAESSAMAATEK	Q9Z1P6	Ndufa7	Ndufa7	IPI00130322;	AF110520;AF528162;AK002476;AK003468;AK010299;BC052817;BC055698;	ENSMUST00000048249;	NADH dehydrogenase [ubiquinone] 1 alpha subcomplex subunit 7 (Complex I-B14.5a) (CI-B14.5a) (NADH-ubiquinone oxidoreductase subunit B14.5a)		NP_075691.1;	Mm.29513;	mmu:66416;	ATP synthesis coupled electron transport; NADH dehydrogenase (ubiquinone) activity; mitochondrial respiratory chain complex I; mitochondrion	GO:0042773; GO:0008137; GO:0005747; GO:0005739		Complex I NDUFA7 subunit family	Mitochondrion inner membrane; Peripheral membrane protein; Matrix side.	-0.0310479	0.0269948	-1.15014	0.254805	0.417216	0.689413	58	0.167649	0.136601	0.107979	0.121365	1.1237	0.119713	1.59043	24346.7	1.50954	12189.2	1.49288	16128.5	8164.86	-0.0150764	0.0261919	-0.575612	0.566534	0.393709	0.762024	78	0.0990571	0.0839807	0.120027	0.121365	1.1237	0.121441
AAFDDAIAELDTLSEESYK	P62259	Ywhae	Ywhae	IPI00118384;	Z19599;D87663;AF483478;AF483479;BC058686;	ENSMUST00000067664;	14-3-3 protein epsilon (14-3-3E)	S31975;	NP_033562.3;	Mm.234700;	mmu:22627;	axon part; cerebral cortex development; hippocampus development; kinesin complex; melanosome; mitochondrion; negative regulation of protein dephosphorylation; neuron migration; protein domain specific binding; protein targeting	GO:0033267; GO:0021987; GO:0021766; GO:0005871; GO:0042470; GO:0005739; GO:0035308; GO:0001764; GO:0019904; GO:0006605		14-3-3 family	Cytoplasm. Melanosome.	0.0395372	0.110353	0.35828	0.720418	0.528416	0.873161	266	0.1159	0.155437	0.936374	0.731775	1.78934	1.37346	3.10211	146631	2.02228	360167	4.94966	72507.7	72766	0.406091	0.376229	1.07937	0.281153	0.310011	0.600027	356	0.237929	0.64402	3.65736	0.731775	1.78934	4.74146
AAFDIFVLGAEDGCISTK	P19123	Tnnc1 Tncc	Tnnc1	IPI00113712;	J04971;M29793;BC061172;	ENSMUST00000169169;	Troponin C, slow skeletal and cardiac muscles (TN-C)	A32620;	NP_033419.1;	Mm.439921;	mmu:21924;	actin filament binding; calcium ion binding; cardiac muscle contraction; regulation of ATPase activity; regulation of muscle filament sliding speed; troponin complex; ventricular cardiac muscle tissue morphogenesis	GO:0051015; GO:0005509; GO:0060048; GO:0043462; GO:0032972; GO:0005861; GO:0055010		Troponin C family		0.018274	0.716093	0.025519	0.979667	0.599425	0.990497	194	1.29595	1.31423	5.16382	6.6407	2.31263	9.09057	3.14578	1.18223e+06	2.74747	562390	2.44348	430298	230160	-1.13278	0.455686	-2.48588	0.0135545	0.113584	0.219842	259	0.298912	-0.833868	3.76459	6.6407	2.31263	5.30142
AAFFVTLDEDSHCYNPDDETSLSLYGK	Q924X2	Cpt1b	Cpt1b	IPI00136563;	AJ278284;AF017174;AB010826;BC018270;	ENSMUST00000109313;	Carnitine O-palmitoyltransferase 1, muscle isoform (CPT1-M) (EC 2.3.1.21) (Carnitine O-palmitoyltransferase I, muscle isoform) (CPT I) (CPTI-M) (Carnitine palmitoyltransferase 1B)		NP_034078.2;	Mm.227738;	mmu:12895;	carnitine O-palmitoyltransferase activity; fatty acid beta-oxidation; integral to membrane; long-chain fatty acid transport; mitochondrial outer membrane	GO:0004095; GO:0006635; GO:0016021; GO:0015909; GO:0005741	Lipid metabolism; fatty acid beta-oxidation.	Carnitine/choline acetyltransferase family	Mitochondrion outer membrane; Multi-pass membrane protein.	-0.00886014	0.0514039	-0.172363	0.86349	0.572311	0.945695	103	0.0347691	0.025909	0.272004	0.353396	1.75469	0.351236	1.8478	27288.9	1.36434	16070.4	1.38751	20001.5	11582.2	0.0109965	0.069403	0.158444	0.874338	0.483048	0.93494	138	0.0567628	0.0677593	0.420734	0.353396	1.75469	0.571394
AAFGLSEAGFNTACLTK	Q8K2B3	Sdha	Sdha	IPI00230351;	AK029520;AK034928;AK049590;AK050475;AK075990;AK145923;AK147286;AK147624;AK153085;AK162148;AK169254;AK004362;BC011301;BC031849;DQ402975;AF095938;	ENSMUST00000022062;	Succinate dehydrogenase [ubiquinone] flavoprotein subunit, mitochondrial (EC 1.3.5.1) (Flavoprotein subunit of complex II) (Fp)		NP_075770.1;	Mm.158231;	mmu:66945;	flavin adenine dinucleotide binding; mitochondrial respiratory chain complex II; nervous system development; respiratory electron transport chain; succinate dehydrogenase (ubiquinone) activity; succinate metabolic process; tricarboxylic acid cycle	GO:0050660; GO:0005749; GO:0007399; GO:0022904; GO:0008177; GO:0006105; GO:0006099	Carbohydrate metabolism; tricarboxylic acid cycle; fumarate from succinate (eukaryal route): step 1/1.	FAD-dependent oxidoreductase 2 family, FRD/SDH subfamily	Mitochondrion inner membrane; Peripheral membrane protein; Matrix side.	-0.15441	0.136058	-1.13489	0.256981	0.417216	0.689413	487	1.07239	0.917982	1.56318	2.17348	2.62691	1.13809	1.71512	219768	1.95247	146029	1.89808	112559	76935.3	-0.171362	0.107555	-1.59325	0.11159	0.251537	0.48685	651	1.29881	1.12744	1.41569	2.17348	2.62691	0.957791
AAFIDNMNQYTR	Q71RI9	Ccbl2 Kat3	Ccbl2	IPI00454201;IPI00845690;	AF363737;AK049569;AK145623;BC131942;BC132615;	ENSMUST00000044392;ENSMUST00000106218;	Kynurenine--oxoglutarate transaminase 3 (EC 2.6.1.7) (Cysteine-S-conjugate beta-lyase 2) (EC 4.4.1.13) (Kynurenine aminotransferase III) (KATIII) (Kynurenine--glyoxylate transaminase) (EC 2.6.1.63) (Kynurenine--oxoglutarate transaminase III)		NP_776124.1;	Mm.289643;	mmu:229905;	2-oxoglutarate metabolic process; biosynthetic process; cysteine-S-conjugate beta-lyase activity; kynurenine-glyoxylate transaminase activity; kynurenine-oxoglutarate transaminase activity; mitochondrion; pyridoxal phosphate binding	GO:0006103; GO:0009058; GO:0047804; GO:0047315; GO:0016212; GO:0005739; GO:0030170		Class-I pyridoxal-phosphate-dependent aminotransferase family		0.0435174	0.0602929	0.721767	0.47233	0.449719	0.743121	89	0.0763142	0.119832	0.295374	0.108592	1.18866	0.416277	3.08641	32482.1	1.54651	34196.7	1.78966	21003.5	19107.9	-0.0167039	0.0218883	-0.763145	0.446887	0.355012	0.687126	119	0.0401736	0.0234697	0.122848	0.108592	1.18866	0.131052
AAFQLGSPWR	P47738	Aldh2 Ahd-1 Ahd1	Aldh2	IPI00111218;	U07235;S71509;BC005476;	ENSMUST00000031411;	Aldehyde dehydrogenase, mitochondrial (EC 1.2.1.3) (AHD-M1) (ALDH class 2) (ALDH-E2) (ALDHI)	I48966;	NP_033786.1;	Mm.284446;	mmu:11669;	aldehyde dehydrogenase (NAD) activity; cellular response to fatty acid; cellular response to hormone stimulus; ethanol catabolic process; liver development; mitochondrial matrix; mitochondrion; response to hyperoxia; response to lipopolysaccharide; response to nicotine; response to progesterone stimulus; response to testosterone stimulus	GO:0004029; GO:0071398; GO:0032870; GO:0006068; GO:0001889; GO:0005759; GO:0005739; GO:0055093; GO:0032496; GO:0035094; GO:0032570; GO:0033574	Alcohol metabolism; ethanol degradation; acetate from ethanol: step 2/2.	Aldehyde dehydrogenase family	Mitochondrion matrix.	-0.255625	0.0735493	-3.47556	0.000585821	0.100882	0.166699	297	-0.0517097	-0.307335	0.657845	1.00184	1.62739	0.569423	1.56873	250216	2.24934	156024	2.23144	111240	69920.9	-0.254271	0.0628147	-4.04795	6.2158e-05	0.00274152	0.00530623	396	-0.0169661	-0.271237	0.643659	1.00184	1.62739	0.594918
AAGGVTAAP	Q8BWC9	D830013H23Rik	D830013H23Rik	IPI00226242;	AK052868;		0			Mm.260698;							0.0452152	0.0308939	1.46356	0.165402	0.417216	0.689413	14	0.00381913	0.0490343	0.0617879	0.00229232	0.60022	0.0873512	1.78143	686.436	1.38811	26651.8	2.71122	494.511	9830.22	0.000300128	0.00191901	0.156397	0.87737	0.483713	0.936227	19	0.00381913	0.00411926	0.00439701	0.00229232	0.60022	0.00508046
AAGHGPR	Q8BXS7	Gpr152	Gpr152	IPI00226836;	AK044366;BC099681;	ENSMUST00000096338;	Probable G-protein coupled receptor 152		NP_996856.1;	Mm.131677;	mmu:269053;	G-protein coupled receptor activity; integral to membrane; plasma membrane	GO:0004930; GO:0016021; GO:0005886		G-protein coupled receptor 1 family	Cell membrane; Multi-pass membrane protein.	0.0122702	0.00500901	2.44962	0.0280642	0.4068	0.672201	14	0.00253428	0.0148045	0.010018	0.00194538	0.767628	0.0140334	0.947918	414.421	1.37073	3511.69	1.37345	302.335	2556.83	0.0173861	0.00655763	2.65128	0.0157575	0.117134	0.226713	19	0.00253428	0.0199204	0.0150254	0.00194538	0.767628	0.0183026
AAGHLDDLPGALSALSDLHAHKLR	P01942	Hba Hba-a1	Hba	IPI00469114;	V00714;M10703;M10840;		Hemoglobin subunit alpha (Alpha-globin) (Hemoglobin alpha chain)	HAMS;		Mm.196110;Mm.459653;		heme binding; hemoglobin complex; iron ion binding; oxygen binding; oxygen transporter activity; response to stilbenoid	GO:0020037; GO:0005833; GO:0005506; GO:0019825; GO:0005344; GO:0035634		Globin family		4.43704	1.89867	2.33692	0.0195813	0.383534	0.633757	1423	2.23151	6.66854	37.2061	41.7021	7.49782	54.8006	5.5568	6.60673e+06	8.215	1.37495e+07	8.10327	804228	1.69679e+06	6.49544	2.64317	2.45744	0.014082	0.115018	0.222617	1895	2.49757	8.99301	59.339	41.7021	7.49782	81.7062
AAGLPGK	O88444	Adcy1	Adcy1	IPI00130949;	AL669838;AF053980;	ENSMUST00000020706;	Adenylate cyclase type 1 (EC 4.6.1.1) (ATP pyrophosphate-lyase 1) (Adenylate cyclase type I) (Adenylyl cyclase 1) (Ca(2+)/calmodulin-activated adenylyl cyclase)		NP_033752.1;	Mm.259733;	mmu:432530;	ATP binding; activation of adenylate cyclase activity; adenylate cyclase activity; axonogenesis; calcium- and calmodulin-responsive adenylate cyclase activity; circadian rhythm; integral to membrane; intracellular signal transduction; long-term memory; metal ion binding; nucleus; plasma membrane; response to drug; response to lithium ion	GO:0005524; GO:0007190; GO:0004016; GO:0007409; GO:0008294; GO:0007623; GO:0016021; GO:0035556; GO:0007616; GO:0046872; GO:0005634; GO:0005886; GO:0042493; GO:0010226		Adenylyl cyclase class-4/guanylyl cyclase family	Membrane; Multi-pass membrane protein.	0.000870307	0.00068308	1.27409	0.223375	0.417216	0.689413	14	0.000822284	0.00169259	0.00136616	0.000887393	1.07918	0.00171619	1.01394	229.495	1.92142	602.658	1.91633	119.44	314.485	0.000564892	0.000611517	0.923756	0.367197	0.33703	0.652323	19	0.000822284	0.00138718	0.00140116	0.000887393	1.07918	0.00157255
AAGSLLTDECR	Q922B1	Macrod1 Lrp16	Macrod1	IPI00122740;	AK052998;BC008653;	ENSMUST00000040261;	O-acetyl-ADP-ribose deacetylase MACROD1 (EC 3.5.1.-) (MACRO domain-containing protein 1) (Protein LRP16)		NP_598908.2;	Mm.439977;	mmu:107227;	deacetylase activity; mitochondrion; purine nucleoside metabolic process	GO:0019213; GO:0005739; GO:0042278				-0.00337696	0.0218585	-0.154492	0.877524	0.578492	0.955908	103	0.357217	0.35384	0.115664	0.144803	1.20667	0.169596	1.43204	35123	1.62364	23436.2	1.66097	21632.2	14110	-0.00639974	0.0206199	-0.310368	0.756746	0.452669	0.876142	139	0.334989	0.328589	0.125001	0.144803	1.20667	0.161027
AAGTTVVEVEEIVDIGSFAPEDIHIPK	Q9D0K2	Oxct1 Oxct Scot	Oxct1	IPI00132653;	AB085609;AK009027;AK011354;AK151662;AK167681;BC003422;	ENSMUST00000110690;	Succinyl-CoA:3-ketoacid coenzyme A transferase 1, mitochondrial (EC 2.8.3.5) (3-oxoacid CoA-transferase 1) (Somatic-type succinyl-CoA:3-oxoacid CoA-transferase) (SCOT-s)	PD0443;	NP_077150.1;	Mm.13445;	mmu:67041;	3-oxoacid CoA-transferase activity; ketone body catabolic process; ketone catabolic process; mitochondrial matrix; mitochondrion	GO:0008260; GO:0046952; GO:0042182; GO:0005759; GO:0005739	Ketone metabolism; succinyl-CoA degradation; acetoacetyl-CoA from succinyl-CoA: step 1/1.	3-oxoacid CoA-transferase family	Mitochondrion matrix.	0.030185	0.0835485	0.361287	0.718083	0.528416	0.873161	384	0.999215	1.0294	0.852031	1.0399	1.4665	1.0713	1.46965	226261	1.87349	259393	2.04255	120770	126995	-0.168213	0.0600451	-2.80144	0.00527926	0.0648918	0.125598	514	0.460109	0.291896	0.701527	1.0399	1.4665	0.780304
AAGVSVEPFWPGLFAK	P47955	Rplp1	Rplp1	IPI00113377;	U29402;AK007832;AK010656;AK088070;BC058685;	ENSMUST00000008036;	60S acidic ribosomal protein P1		NP_061341.1;	Mm.3158;	mmu:56040;	ribosome; structural constituent of ribosome; translational elongation	GO:0005840; GO:0003735; GO:0006414		Ribosomal protein L12P family		-0.0114724	0.0333051	-0.344463	0.735618	0.53156	0.878357	14	0.0555522	0.0440799	0.0666102	0.0838823	1.50997	0.0428671	0.972487	31870	1.83088	14323.4	1.44025	17406.9	9945.11	0.00207719	0.0422404	0.0491755	0.961293	0.506046	0.979454	19	0.0555522	0.0576294	0.0967848	0.0838823	1.50997	0.0994298
AAHKQEPGLGFSFELTEQQK	P45952	Acadm	Acadm	IPI00134961;	U07159;	ENSMUST00000072697;	Medium-chain specific acyl-CoA dehydrogenase, mitochondrial (MCAD) (EC 1.3.8.7)	A55724;	NP_031408.1;	Mm.10530;	mmu:11364;	axon; cardiac muscle cell differentiation; carnitine biosynthetic process; carnitine metabolic process, CoA-linked; fatty acid beta-oxidation using acyl-CoA dehydrogenase; fatty-acyl-CoA binding; flavin adenine dinucleotide binding; glycogen biosynthetic process; isomerase activity; liver development; medium-chain fatty acid catabolic process; medium-chain fatty acid metabolic process; medium-cha…	GO:0030424; GO:0055007; GO:0045329; GO:0019254; GO:0033539; GO:0000062; GO:0050660; GO:0005978; GO:0016853; GO:0001889; GO:0051793; GO:0051791; GO:0070991; GO:0005759; GO:0031966; GO:0005739; GO:0009791; GO:0051289; GO:0006111; GO:0009409; GO:0046688; GO:0042493; GO:0051384; GO:0007584; GO:0042594	Lipid metabolism; mitochondrial fatty acid beta-oxidation.	Acyl-CoA dehydrogenase family	Mitochondrion matrix.	-0.603291	0.160091	-3.76842	0.000179242	0.0645537	0.106669	649	1.49696	0.89367	2.12385	3.28518	1.79045	2.20234	1.83469	752224	2.27141	582818	2.4591	331171	237005	-0.945145	0.126985	-7.44297	2.36807e-13	7.8334e-11	1.51616e-10	869	1.48302	0.537872	1.93	3.28518	1.79045	1.74264
AAHSQCAYSNPEGTVLLACEESR	Q9DBB9	Cpn2	Cpn2	IPI00119522;	AK005049;BC025836;BC138287;BC138288;	ENSMUST00000064856;	Carboxypeptidase N subunit 2 (Carboxypeptidase N 83 kDa chain) (Carboxypeptidase N large subunit) (Carboxypeptidase N polypeptide 2) (Carboxypeptidase N regulatory subunit)		NP_082180.2;	Mm.290614;	mmu:71756;	extracellular region	GO:0005576			Secreted.	-0.0496753	0.0397249	-1.25048	0.22112	0.417216	0.689413	29	0.128817	0.0791421	0.112359	0.145056	1.39127	0.12297	2.25277	10020.8	1.32567	3954.05	1.69486	7559.01	2332.97	-0.00755128	0.0415028	-0.181946	0.856567	0.479145	0.927387	39	0.178837	0.171286	0.134484	0.145056	1.39127	0.159127
AAIANLCIGDLITAIDGEDTSSMTHLEAQNK	O70400	Pdlim1 Clim1	Pdlim1	IPI00309768;	AF053367;AK076285;AK088089;AK146225;BC004809;	ENSMUST00000068439;	PDZ and LIM domain protein 1 (C-terminal LIM domain protein 1) (Elfin) (LIM domain protein CLP-36)		NP_058557.2;	Mm.5567;	mmu:54132;	cytoplasm; cytoskeleton; metal ion binding; regulation of transcription, DNA-dependent; response to hypoxia; transcription coactivator activity; transcription factor complex; zinc ion binding	GO:0005737; GO:0005856; GO:0046872; GO:0006355; GO:0001666; GO:0003713; GO:0005667; GO:0008270			Cytoplasm â€º cytoskeleton.	-0.0108486	0.0805133	-0.134743	0.893119	0.582088	0.961849	89	0.0584872	0.0476386	0.394433	0.416709	1.89118	0.415405	1.98289	92724.5	2.32007	124556	2.98243	39966.2	41763.4	-0.0551962	0.054658	-1.00985	0.314618	0.3205	0.620329	119	0.0323956	-0.0228005	0.306767	0.416709	1.89118	0.232073
AAIKTWVFSFLV	Q66K08	Cilp	Cilp	IPI00757913;	AK081544;BC080666;AY116589;AY116591;AY116590;	ENSMUST00000048762;	Cartilage intermediate layer protein 1 (CILP-1) [Cleaved into: Cartilage intermediate layer protein 1 C1; Cartilage intermediate layer protein 1 C2]		NP_775561.1;	Mm.138455;	mmu:214425;	extracellular matrix part; extracellular space; negative regulation of insulin-like growth factor receptor signaling pathway; proteinaceous extracellular matrix	GO:0044420; GO:0005615; GO:0043569; GO:0005578			Secreted â€º extracellular space â€º extracellular matrix.	0.0569231	0.0315503	1.8042	0.096341	0.417216	0.689413	12	0.00409497	0.0610181	0.0631007	0.00749731	1.83086	0.083137	1.3625	151.248	1.05744	683.703	1.30508	143.032	523.879	0.0148243	0.0161194	0.919654	0.371411	0.337296	0.652838	16	0.00409497	0.0189192	0.0369342	0.00749731	1.83086	0.0417696
AAINLADPDGALAKR	Q99KJ8	Dctn2	Dctn2	IPI00116112;	BC004613;	ENSMUST00000026479;	Dynactin subunit 2 (50 kDa dynein-associated polypeptide) (Dynactin complex 50 kDa subunit) (DCTN-50) (Growth cone membrane protein 23-48K) (GMP23-48K) (p50 dynamitin)		NP_081427.1;	Mm.167537;	mmu:69654;	cell proliferation; centrosome; dynactin complex; dynein complex; growth cone; kinetochore; membrane; microtubule; mitosis; mitotic spindle organization; motor activity; nucleus; vesicle	GO:0008283; GO:0005813; GO:0005869; GO:0030286; GO:0030426; GO:0000776; GO:0016020; GO:0005874; GO:0007067; GO:0007052; GO:0003774; GO:0005634; GO:0031982		Dynactin subunit 2 family	Cytoplasm â€º cytoskeleton â€º centrosome. Membrane; Peripheral membrane protein.	-0.00301194	0.0081742	-0.368469	0.718035	0.528416	0.873161	14	0.0090536	0.00604166	0.0163484	0.0220091	2.43097	0.00708099	1.17203	800.189	1.8933	302.609	1.13186	422.642	267.356	-0.00601059	0.00619859	-0.96967	0.344394	0.330931	0.640517	19	0.0090536	0.00304301	0.0142028	0.0220091	2.43097	0.00432609
AAISQPGISEDLEK	Q8BP40	Acp6 Acpl1 Lpap	Acp6	IPI00457974;IPI00624175;	AB030038;AK077729;AK089736;AK160271;AK165356;AK171757;BC047276;AF216223;	ENSMUST00000090759;	Lysophosphatidic acid phosphatase type 6 (EC 3.1.3.2) (Acid phosphatase 6, lysophosphatidic) (Acid phosphatase-like protein 1) (PACPL1)		NP_062774.2;	Mm.101368;	mmu:66659;	acid phosphatase activity; extracellular region; mitochondrion	GO:0003993; GO:0005576; GO:0005739		Histidine acid phosphatase family	Secreted.	-0.00904154	0.019952	-0.453165	0.652121	0.508518	0.840281	58	0.0875837	0.0785421	0.0798079	0.0872873	1.4132	0.075944	1.42992	26388.3	1.73659	16059.5	1.72279	15195.4	9321.78	-0.0211096	0.014249	-1.48148	0.142507	0.2734	0.529165	78	0.0517844	0.0306748	0.065297	0.0872873	1.4132	0.041062
AAKLPMSIIIVGVGGADFSAMEFLDGDGGSLR	Q8BT60	Cpne3 Kiaa0636	Cpne3	IPI00266752;	AK220348;AK017651;BC090632;	ENSMUST00000029885;	Copine-3 (Copine III)		NP_082045.1;	Mm.38390;	mmu:70568;	cytosol; protein serine/threonine kinase activity	GO:0005829; GO:0004674		Copine family		0.00998607	0.0156498	0.638097	0.533709	0.47213	0.780154	14	0.0181555	0.0281415	0.0312995	0.02988	1.64578	0.0326574	1.16047	8312.98	1.58869	10375.5	1.40944	5232.59	7361.43	0.00884907	0.0127669	0.693128	0.496616	0.368854	0.713918	19	0.0181555	0.0270045	0.0292526	0.02988	1.64578	0.0275184
AALAQAADCEVEQWNSDDPIPR	Q91Z53	Grhpr Glxr	Grhpr	IPI00130530;	AY113690;BC010194;	ENSMUST00000045078;	Glyoxylate reductase/hydroxypyruvate reductase (EC 1.1.1.79) (EC 1.1.1.81)		NP_525028.1;	Mm.196574;	mmu:76238;	NAD binding; NADPH binding; cytoplasm; excretion; glycerate dehydrogenase activity; glyoxylate reductase (NADP) activity; hydroxypyruvate reductase activity; protein oligomerization	GO:0051287; GO:0070402; GO:0005737; GO:0007588; GO:0008465; GO:0030267; GO:0016618; GO:0051259		D-isomer specific 2-hydroxyacid dehydrogenase family		-0.0186327	0.063324	-0.294244	0.769406	0.543947	0.898825	73	0.33089	0.312257	0.283193	0.355599	1.11873	0.303312	1.04313	85670.5	1.55408	67162.8	1.38897	55126.1	48354.6	0.0242706	0.0770824	0.314866	0.753526	0.451969	0.874787	99	0.329192	0.353462	0.39493	0.355599	1.11873	0.450717
AALCYTVVQ	Q3TCF3	Sell	Sell	IPI00652423;	AK170753;	ENSMUST00000097491;	0		NP_001157531.1;	Mm.1461;	mmu:20343;	carbohydrate binding; cell adhesion; external side of plasma membrane; response to ATP	GO:0030246; GO:0007155; GO:0009897; GO:0033198		Selectin/LECAM family		0.010506	0.00650267	1.61565	0.128473	0.417216	0.689413	14	0.00432548	0.0148315	0.0130053	0.00381332	0.881594	0.0179927	1.21314	1118.08	1.64028	417.299	0.904422	681.639	461.399	0.0079353	0.00723604	1.09664	0.286506	0.31075	0.601458	19	0.00432548	0.0122608	0.0165799	0.00381332	0.881594	0.0200521
AALDGTPGMIGYGMAK	Q8BVI4	Qdpr Dhpr	Qdpr	IPI00459279;	AK011351;AK078123;AK159107;AK161660;AK166694;BC002107;	ENSMUST00000015950;	Dihydropteridine reductase (EC 1.5.1.34) (HDHPR) (Quinoid dihydropteridine reductase)		NP_077198.1;	Mm.30204;	mmu:110391;	6,7-dihydropteridine reductase activity; L-phenylalanine catabolic process; NADH binding; NADPH binding; cellular response to drug; cytosol; liver development; mitochondrion; response to aluminum ion; response to glucagon stimulus; response to lead ion; tetrahydrobiopterin biosynthetic process	GO:0004155; GO:0006559; GO:0070404; GO:0070402; GO:0035690; GO:0005829; GO:0001889; GO:0005739; GO:0010044; GO:0033762; GO:0010288; GO:0006729		Short-chain dehydrogenases/reductases (SDR) family		0.148177	0.132504	1.11829	0.269513	0.417216	0.689413	44	0.335362	0.483539	0.459008	0.174268	1.42942	0.614133	2.27379	66184.7	1.74092	48794.5	1.36086	38017.1	35855.5	-0.0101039	0.0383213	-0.263663	0.792958	0.463641	0.897378	59	0.0812665	0.0711626	0.152083	0.174268	1.42942	0.127676
AALEDKLK	Q80YS6	Afap1 Kiaa3018	Afap1	IPI00467327;	AK129483;AK147706;AK148000;AK161385;BC050814;	ENSMUST00000064571;	Actin filament-associated protein 1 (110 kDa actin filament-associated protein) (AFAP-110)		NP_081649.1;	Mm.125167;	mmu:70292;	actin filament; cellular response to mechanical stimulus; cytoplasm; phospholipid binding; regulation of signal transduction	GO:0005884; GO:0071260; GO:0005737; GO:0005543; GO:0009966			Cytoplasm â€º cytoskeleton.	0.00560739	0.00221049	2.53672	0.0260953	0.4068	0.672201	12	0.00193325	0.00754064	0.00442099	0.00171377	0.886471	0.0051596	0.684239	860.452	1.89879	1733.35	1.33232	453.157	1301	0.00631191	0.00350147	1.80265	0.0903103	0.235228	0.455285	16	0.00193325	0.00824516	0.00802287	0.00171377	0.886471	0.00836645
AALEYV	Q0KK55	Kndc1 Kiaa1768 Rasgef2 Vkind	Kndc1	IPI00380321;IPI00762042;IPI00869423;	AJ580324;AB257857;AB257862;AK046817;AK090282;AK147335;AK147672;AK147693;AK169316;	ENSMUST00000053445;	Protein very KIND (KIND domain-containing protein 1) (Kinase non-catalytic C-lobe domain-containing protein 1) (Ras-GEF domain-containing family member 2)		NP_796235.4;	Mm.44442;	mmu:76484;	Ras guanyl-nucleotide exchange factor activity; cerebellar granule cell differentiation; dendrite; guanyl-nucleotide exchange factor complex; neuronal cell body; positive regulation of protein phosphorylation; protein serine/threonine kinase activity; regulation of dendrite morphogenesis; regulation of small GTPase mediated signal transduction; small GTPase mediated signal transduction	GO:0005088; GO:0021707; GO:0030425; GO:0032045; GO:0043025; GO:0001934; GO:0004674; GO:0048814; GO:0051056; GO:0007264				0.00192878	0.002365	0.815554	0.421404	0.432526	0.714712	29	0.00397166	0.00590045	0.00668923	0.00200591	1.34041	0.00911711	2.66171	333.783	2.59353	199.403	2.17168	128.698	91.8198	0.0144432	0.0133948	1.07826	0.28754	0.31075	0.601458	39	0.0250302	0.0394734	0.0434042	0.00200591	1.34041	0.0539327
AALGAYV	Q01887	Ryk Mrk	Ryk	IPI00128580;	L02210;S53216;M98547;L38394;L21707;BC006963;	ENSMUST00000175883;	Tyrosine-protein kinase RYK (EC 2.7.10.1) (Kinase VIK) (Met-related kinase) (NYK-R)	A47186;I56248;I58386;	NP_001036072.1;NP_038677.3;	Mm.335391;	mmu:20187;	ATP binding; Wnt receptor signaling pathway; Wnt-activated receptor activity; commissural neuron axon guidance; corpus callosum development; cytoplasm; integral to membrane; negative chemotaxis; negative regulation of axon extension involved in axon guidance; nucleus; plasma membrane; positive regulation of MAPK cascade; skeletal system morphogenesis; transmembrane receptor protein tyrosine kinas…	GO:0005524; GO:0016055; GO:0042813; GO:0071679; GO:0022038; GO:0005737; GO:0016021; GO:0050919; GO:0048843; GO:0005634; GO:0005886; GO:0043410; GO:0048705; GO:0004714		Protein kinase superfamily, Tyr protein kinase family	Membrane; Single-pass type I membrane protein. Nucleus. Cytoplasm.	0.00286805	0.00564572	0.508005	0.619359	0.497499	0.822074	14	0.0118865	0.0147546	0.0112914	0.0108406	0.912011	0.0117249	0.794662	1609.7	1.35695	1485.72	1.21785	1186.27	1219.95	0.00447179	0.00495917	0.901723	0.378493	0.339006	0.656146	19	0.0118865	0.0163583	0.0113629	0.0108406	0.912011	0.0111485
AALLPPGPHK	E9Q6B2	Ccdc85c	Ccdc85c	IPI00749688;		ENSMUST00000136175;	Coiled-coil domain-containing protein 85C		NP_001153382.1;	Mm.482792;	mmu:668158;	apical junction complex; cerebral cortex development; tight junction	GO:0043296; GO:0021987; GO:0005923		CCDC85 family	Cell junction â€º tight junction.	0.00104736	0.00238839	0.438521	0.6677	0.513188	0.847997	14	0.00264499	0.00369235	0.00477677	0.00405775	1.53413	0.00540091	1.46273	208.41	1.18271	1252.16	2.47626	176.215	505.666	0.0026424	0.00352855	0.748863	0.46311	0.35982	0.696433	19	0.00264499	0.00528739	0.00808492	0.00405775	1.53413	0.00938212
AALPSHVVTMLDNFPTNLHPMSQLSAAITALNSESNFAR	Q9CZU6	Cs	Cs	IPI00113141;	AB056479;AK012151;AK145643;AK149990;AK163273;AK166814;AK167125;BC013554;BC029754;	ENSMUST00000005826;	Citrate synthase, mitochondrial (EC 2.3.3.1)		NP_080720.1;	Mm.58836;	mmu:12974;	carbohydrate metabolic process; cellular carbohydrate metabolic process; citrate (Si)-synthase activity; mitochondrial matrix; tricarboxylic acid cycle	GO:0005975; GO:0044262; GO:0004108; GO:0005759; GO:0006099	Carbohydrate metabolism; tricarboxylic acid cycle; isocitrate from oxaloacetate: step 1/2.	Citrate synthase family	Mitochondrion matrix.	-0.48259	0.20778	-2.3226	0.0207017	0.389994	0.644431	400	3.36271	2.88012	2.15932	3.87049	1.99891	2.63504	1.83017	810950	2.61655	702265	2.56177	309932	274133	-0.957575	0.164073	-5.83628	9.25802e-09	1.51499e-06	2.93226e-06	535	1.77001	0.812436	1.95343	3.87049	1.99891	1.77202
AALSAGKVPPETIDSVIVGNVMQSSSDAAYLAR	Q8BWT1	Acaa2	Acaa2	IPI00226430;	AK050101;AK167567;AK167715;AK169359;CH466528;BC028901;	ENSMUST00000041053;	3-ketoacyl-CoA thiolase, mitochondrial (EC 2.3.1.16) (Acetyl-CoA acyltransferase) (Beta-ketothiolase) (Mitochondrial 3-oxoacyl-CoA thiolase)		NP_803421.1;	Mm.245724;	mmu:52538;	acetyl-CoA C-acyltransferase activity; acetyl-CoA metabolic process; fatty acid beta-oxidation; mitochondrial inner membrane; negative regulation of apoptotic process	GO:0003988; GO:0006084; GO:0006635; GO:0005743; GO:0043066	Lipid metabolism; fatty acid metabolism.	Thiolase family	Mitochondrion.	-0.0773046	0.0839667	-0.920657	0.357644	0.417449	0.689798	535	0.703753	0.626448	1.0076	1.24506	2.02082	1.20934	2.27361	319502	3.00132	126300	1.96664	106454	64221.3	-0.0539697	0.0780174	-0.691765	0.48931	0.367238	0.71079	714	0.711843	0.657874	1.07256	1.24506	2.02082	1.24999
AALSHDGILNLEAPR	Q99PR8	Hspb2	Hspb2	IPI00121420;IPI00407484;	AF126248;AK012780;	ENSMUST00000042790;	Heat shock protein beta-2 (HspB2)		NP_001158180.1;NP_077761.3;	Mm.1980;	mmu:69253;	cytoplasm; nucleus; response to stress; somatic muscle development	GO:0005737; GO:0005634; GO:0006950; GO:0007525		Small heat shock protein (HSP20) family	Cytoplasm. Nucleus.	0.06638	0.23478	0.282733	0.778045	0.546379	0.902843	88	0.13823	0.20461	1.15018	1.34679	3.13302	1.55015	2.86414	46984.3	1.69996	91644.6	2.32224	27638.5	39463.9	0.533027	0.250728	2.12592	0.0355943	0.171263	0.33148	118	0.337493	0.87052	1.40721	1.34679	3.13302	2.27964
AALTMHQ	Q91W34		NA	IPI00127228;IPI00844707;	AK148236;AK149645;AK170611;BC017158;	ENSMUST00000033044;	UPF0420 protein C16orf58 homolog		NP_663565.2;	Mm.220880;Mm.38870;	mmu:233913;	integral to membrane	GO:0016021		UPF0420 family	Membrane; Single-pass membrane protein.	-1.09851e-05	0.00129044	-0.00851269	0.993328	0.603022	0.996441	14	0.00246687	0.00245588	0.00258088	0.00267164	1.08301	0.0024868	1.01259	271.428	1.08495	799.787	1.82376	250.176	438.538	0.000702657	0.00136476	0.514856	0.612592	0.407836	0.789367	19	0.00246687	0.00316953	0.00312707	0.00267164	1.08301	0.00323131
AAMLKDNKKPFTK	Q07417	Acads	Acads	IPI00116591;	L11163;AK155361;AK169428;CH466529;BC016259;	ENSMUST00000031524;	Short-chain specific acyl-CoA dehydrogenase, mitochondrial (SCAD) (EC 1.3.8.1) (Butyryl-CoA dehydrogenase)	I49605;	NP_031409.2;	Mm.18759;	mmu:11409;	acyl-CoA dehydrogenase activity; butyrate catabolic process; butyryl-CoA dehydrogenase activity; fatty acid beta-oxidation using acyl-CoA dehydrogenase; fatty-acyl-CoA binding; flavin adenine dinucleotide binding; mitochondrial matrix; mitochondrion; protein homotetramerization; response to glucocorticoid stimulus; response to starvation	GO:0003995; GO:0046359; GO:0004085; GO:0033539; GO:0000062; GO:0050660; GO:0005759; GO:0005739; GO:0051289; GO:0051384; GO:0042594	Lipid metabolism; mitochondrial fatty acid beta-oxidation.	Acyl-CoA dehydrogenase family	Mitochondrion matrix.	-0.0741677	0.271629	-0.273047	0.784969	0.548041	0.905589	371	-0.0297277	-0.103895	2.71629	3.41002	3.05027	3.83855	3.70146	314284	2.17196	243575	2.43604	144701	99987.9	-0.216117	0.227541	-0.949794	0.342678	0.330647	0.639968	497	-0.0724278	-0.288545	2.60681	3.41002	3.05027	3.08591
AANFENHSGR	Q64727	Vcl	Vcl	IPI00405227;	L13300;L13299;L18880;AK035184;AK077850;BC008520;BC008554;	ENSMUST00000022369;	Vinculin (Metavinculin)	A60965;T10108;	NP_033528.3;	Mm.279361;	mmu:22330;	actin filament; adherens junction assembly; apical junction assembly; cell adhesion; costamere; epithelial cell-cell adhesion; fascia adherens; focal adhesion; lamellipodium assembly; morphogenesis of an epithelium; plasma membrane; protein localization to cell surface; regulation of cell migration; stress fiber; structural molecule activity	GO:0005884; GO:0034333; GO:0043297; GO:0007155; GO:0043034; GO:0090136; GO:0005916; GO:0005925; GO:0030032; GO:0002009; GO:0005886; GO:0034394; GO:0030334; GO:0001725; GO:0005198		Vinculin/alpha-catenin family	Cytoplasm â€º cytoskeleton. Cell junction â€º adherens junction. Cell membrane; Peripheral membrane protein; Cytoplasmic side. Cell junction â€º focal adhesion.	0.0196592	0.0161969	1.21377	0.225435	0.417216	0.689413	479	0.0147229	0.0343821	0.183247	0.179065	1.44886	0.244102	1.70403	51531.4	2.39591	39560.4	1.81947	21508.1	21742.8	-0.000416722	0.0126166	-0.0330296	0.973661	0.5103	0.987687	639	0.00978052	0.0093638	0.16353	0.179065	1.44886	0.194196
AANLYASSPHSEFLDYVNAPIGK	Q8R0N6	Adhfe1	Adhfe1	IPI00227186;IPI00889240;	AK038853;AK050178;BC026584;	ENSMUST00000144177;	Hydroxyacid-oxoacid transhydrogenase, mitochondrial (HOT) (EC 1.1.99.24) (Alcohol dehydrogenase iron-containing protein 1) (ADHFe1)		NP_780445.1;	Mm.28514;	mmu:76187;	hydroxyacid-oxoacid transhydrogenase activity; metal ion binding; mitochondrion; molecular hydrogen transport	GO:0047988; GO:0046872; GO:0005739; GO:0015993		Iron-containing alcohol dehydrogenase family, Hydroxyacid-oxoacid transhydrogenase subfamily	Mitochondrion.	-0.0385341	0.0565599	-0.681298	0.501088	0.459099	0.75862	29	0.186929	0.148395	0.159975	0.20244	1.35391	0.144219	1.2994	54633.7	1.63353	46749	1.69794	33445.1	27532.7	-0.0683532	0.0433258	-1.57765	0.122723	0.258747	0.500805	39	0.151429	0.0830758	0.140392	0.20244	1.35391	0.112731
AANNGALPPDLSYIVR	Q9D0M3	Cyc1	Cyc1	IPI00132728;IPI00845772;	AK002815;AK011288;AK151299;AK170272;BC005620;BC082790;	ENSMUST00000023210;	Cytochrome c1, heme protein, mitochondrial (Complex III subunit 4) (Complex III subunit IV) (Cytochrome b-c1 complex subunit 4) (Ubiquinol-cytochrome-c reductase complex cytochrome c1 subunit) (Cytochrome c-1)		NP_079843.1;	Mm.29196;	mmu:66445;	cell junction; electron carrier activity; electron transport chain; heme binding; integral to membrane; iron ion binding; mitochondrial inner membrane; respiratory chain; response to glucagon stimulus	GO:0030054; GO:0009055; GO:0022900; GO:0020037; GO:0016021; GO:0005506; GO:0005743; GO:0070469; GO:0033762		Cytochrome c family	Mitochondrion inner membrane; Single-pass membrane protein; Intermembrane side.	-1.08553	1.10861	-0.979179	0.329256	0.417216	0.689413	134	0.615251	-0.470277	6.65167	9.3777	5.99405	0.662001	1.38213	512462	3.71341	167543	1.87736	138003	89244	-1.17575	0.86936	-1.35244	0.177942	0.288224	0.557858	179	0.58062	-0.595133	5.97586	9.3777	5.99405	0.643182
AAPAAAAAMAPPGPR	Q8BMF4	Dlat	Dlat	IPI00153660;	AK032124;BC026680;BC031495;BC069862;AY044265;	ENSMUST00000034567;	Dihydrolipoyllysine-residue acetyltransferase component of pyruvate dehydrogenase complex, mitochondrial (EC 2.3.1.12) (Dihydrolipoamide acetyltransferase component of pyruvate dehydrogenase complex) (Pyruvate dehydrogenase complex component E2) (PDC-E2) (PDCE2)		NP_663589.3;	Mm.285076;Mm.471144;	mmu:235339;	acetyl-CoA biosynthetic process from pyruvate; dihydrolipoyllysine-residue acetyltransferase activity; glycolysis; mitochondrial pyruvate dehydrogenase complex; sleep	GO:0006086; GO:0004742; GO:0006096; GO:0005967; GO:0030431		2-oxoacid dehydrogenase family	Mitochondrion matrix.	-1.71096	1.77811	-0.962235	0.336799	0.417216	0.689413	268	0.363754	-1.34721	15.0878	21.2435	8.81819	1.63495	2.33235	799564	5.34172	187368	2.08749	149683	89757.8	-1.94396	1.38951	-1.39902	0.162672	0.283316	0.548359	358	0.289356	-1.6546	13.5076	21.2435	8.81819	0.673487
AAPAPAAAPAAAPAAAPEPERPK	P09542	Myl3 Mlc1v Mylc	Myl3	IPI00133392;	AK002312;AK011518;AK146943;BC061222;X12972;	ENSMUST00000079784;	Myosin light chain 3 (Myosin light chain 1, slow-twitch muscle B/ventricular isoform) (MLC1SB) (Ventricular/slow twitch myosin alkali light chain)	S01945;	NP_034989.1;	Mm.7353;	mmu:17897;	A band; I band; calcium ion binding; cardiac muscle contraction; motor activity; myosin complex; regulation of striated muscle contraction; regulation of the force of heart contraction; skeletal muscle tissue development; ventricular cardiac muscle tissue morphogenesis	GO:0031672; GO:0031674; GO:0005509; GO:0060048; GO:0003774; GO:0016459; GO:0006942; GO:0002026; GO:0007519; GO:0055010				0.975295	0.875551	1.11392	0.266065	0.417216	0.689413	356	26.8227	27.798	8.57862	14.1588	2.04318	17.1824	2.20536	3.16187e+06	2.95454	2.06793e+06	2.71534	1.07017e+06	761573	-2.81842	0.624933	-4.50996	8.17573e-06	0.000540894	0.0010469	476	15.2959	12.4774	7.01485	14.1588	2.04318	9.11131
AAPFTLEYR	Q9D819	Ppa1 Pp Pyp	Ppa1	IPI00110684;	AK008575;BC010468;	ENSMUST00000020286;	Inorganic pyrophosphatase (EC 3.6.1.1) (Pyrophosphate phospho-hydrolase) (PPase)		NP_080714.2;	Mm.28897;	mmu:67895;	cytoplasm; inorganic diphosphatase activity; magnesium ion binding; phosphate-containing compound metabolic process; pyrophosphatase activity	GO:0005737; GO:0004427; GO:0000287; GO:0006796; GO:0016462		PPase family	Cytoplasm.	-0.0174108	0.0222271	-0.783316	0.435521	0.435336	0.719355	89	0.113846	0.0964349	0.10889	0.133645	1.12302	0.110311	1.0858	40842.5	1.57861	34525.3	1.68344	25872.4	20508.7	-0.00358189	0.0179726	-0.199297	0.842371	0.476325	0.921928	119	0.151908	0.148327	0.100871	0.133645	1.12302	0.107952
AAPGGASPTIFSR	Q9D0S9	Hint2	Hint2	IPI00133034;	AF356874;AY040765;AK004497;	ENSMUST00000030192;	Histidine triad nucleotide-binding protein 2, mitochondrial (HINT-2) (EC 3.-.-.-) (HINT-3)		NP_081147.1;	Mm.25285;	mmu:68917;	apoptotic process; hydrolase activity; mitochondrion; steroid biosynthetic process	GO:0006915; GO:0016787; GO:0005739; GO:0006694		HINT family	Mitochondrion.	-0.0331368	0.0942056	-0.35175	0.725681	0.529022	0.874162	113	0.762709	0.729572	0.532907	0.721518	1.91378	0.621002	1.9305	196030	2.59412	171624	2.54294	75567	67490.2	-0.0932117	0.0685988	-1.3588	0.176224	0.287123	0.555727	152	0.604255	0.511043	0.444571	0.721518	1.91378	0.472042
AAPGSELKK	Q8C7J6	Kctd12b mCG_61677 RP23-106P7.1-001	Kctd12b	IPI00226707;	BC064459;AK050097;AL831725;CH466653;CH466653;	ENSMUST00000039424;ENSMUST00000112572;	0		NP_780638.1;	Mm.271572;	mmu:207474;	ion channel activity; protein homooligomerization; receptor complex; regulation of G-protein coupled receptor protein signaling pathway	GO:0005216; GO:0051260; GO:0043235; GO:0008277				0.000169126	0.000467281	0.361936	0.722804	0.528416	0.873161	14	0.000930587	0.00109971	0.000934561	0.000594868	0.63924	0.00118023	1.07322	138.54	1.26643	155.464	1.39747	109.394	111.247	0.000512831	0.000342987	1.49519	0.15129	0.278491	0.53902	19	0.000930587	0.00144342	0.000785883	0.000594868	0.63924	0.000846184
AAPGTDAGK	Q3LS21	Kcnk9 Task3	Kcnk9	IPI00351571;	DQ185133;BC139167;BC139168;	ENSMUST00000044624;	Potassium channel subfamily K member 9 (Acid-sensitive potassium channel protein TASK-3) (TWIK-related acid-sensitive K(+) channel 3)		NP_001029048.1;	Mm.386856;	mmu:223604;	cochlea development; integral to membrane; plasma membrane; potassium channel activity; synaptic vesicle; voltage-gated ion channel activity	GO:0090102; GO:0016021; GO:0005886; GO:0005267; GO:0008021; GO:0005244		Two pore domain potassium channel (TC 1.A.1.8) family	Membrane; Multi-pass membrane protein.	0.00095319	0.000654204	1.45702	0.167172	0.417216	0.689413	14	0.00120531	0.0021585	0.00130841	0.00109958	0.912282	0.00148822	0.689469	97.9902	0.983654	462.539	1.37784	99.6185	335.698	0.000408545	0.00091427	0.446854	0.660032	0.422334	0.817429	19	0.00120531	0.00161385	0.00209486	0.00109958	0.912282	0.0024185
AAPGVDLTQLLNNMR	P02535	Krt10 Krt1-10	Krt10	IPI00755181;IPI00798492;IPI00828744;	L00193;M10081;V00830;AK014360;AK076508;AK081402;AK081914;AF245658;		Keratin, type I cytoskeletal 10 (56 kDa cytokeratin) (Cytokeratin-10) (CK-10) (Keratin, type I cytoskeletal 59 kDa) (Keratin-10) (K10)	KRMSE1;S07330;	NP_034790.2;	Mm.22662;	mmu:16661;	cellular response to calcium ion; epithelial cell differentiation; keratin filament; structural molecule activity	GO:0071277; GO:0030855; GO:0045095; GO:0005198		Intermediate filament family		-0.20634	0.227443	-0.907216	0.365632	0.417507	0.689894	163	-0.013322	-0.219662	1.50868	2.02434	4.1307	0.743609	2.56136	63436.8	3.15351	174592	4.47976	20116.2	38973.5	-0.0728226	0.22969	-0.317047	0.751518	0.451448	0.873778	213	0.0866321	0.0138095	1.74549	2.02434	4.1307	1.45785
AAPITQYLK	O89020	Afm	Afm	IPI00130654;IPI00828902;IPI00874975;	AJ011080;AK143987;BC026681;BC100597;	ENSMUST00000113179;ENSMUST00000128740;	Afamin (Alpha-albumin) (Alpha-Alb)		NP_660128.2;	Mm.348786;	mmu:280662;	extracellular space; vitamin E binding; vitamin transport	GO:0005615; GO:0008431; GO:0051180		ALB/AFP/VDB family	Secreted.	0.0438011	0.0549822	0.796641	0.427069	0.434167	0.717423	134	0.145285	0.189087	0.329893	0.106188	1.30747	0.45412	3.63246	15193.7	1.68633	6456.31	1.79992	9009.88	3587	0.00233491	0.0132728	0.175916	0.860559	0.47942	0.927919	179	0.184083	0.186418	0.0912356	0.106188	1.30747	0.100847
AAPLSLCALTAVDQSVLLLKPEAK	Q61838	A2m Pzp	A2m	IPI00624663;	M93264;BC057983;U06977;	ENSMUST00000112132;	Alpha-2-macroglobulin (Alpha-2-M) (Pregnancy zone protein) [Cleaved into: Alpha-2-macroglobulin 165 kDa subunit; Alpha-2-macroglobulin 35 kDa subunit]	S27001;	NP_031402.3;	Mm.260144;	mmu:11287;	endopeptidase inhibitor activity; extracellular region; extracellular space; serine-type endopeptidase inhibitor activity	GO:0004866; GO:0005576; GO:0005615; GO:0004867		Protease inhibitor I39 (alpha-2-macroglobulin) family	Secreted.	0.0322462	0.043091	0.748328	0.454436	0.442983	0.731991	1014	0.547653	0.579899	0.710675	0.794793	2.23004	0.984294	2.57496	137995	2.6331	86369.1	2.44071	52407.6	35386.9	0.442309	0.0530737	8.33386	1.90173e-16	2.51632e-13	4.87034e-13	1351	1.60099	2.0433	1.0028	0.794793	2.23004	1.48853
AAPSPAPAEPAAPK	Q9JLV1	Bag3 Bis MNCb-2243	Bag3	IPI00331334;	AF130471;AB041583;AK007414;AK016510;AK036675;CH466531;	ENSMUST00000033136;	BAG family molecular chaperone regulator 3 (BAG-3) (Bcl-2-associated athanogene 3) (Bcl-2-binding protein Bis)		NP_038891.4;	Mm.84073;	mmu:29810;	apoptotic process; brain development; cytosol; negative regulation of apoptotic process; plasma membrane; spinal cord development	GO:0006915; GO:0007420; GO:0005829; GO:0043066; GO:0005886; GO:0021510				-0.0371529	0.0307913	-1.2066	0.22951	0.417216	0.689413	148	0.261446	0.224293	0.194741	0.240082	1.80425	0.188342	1.98866	28346.4	1.45982	31342.2	2.07423	19417.7	15110.3	-0.0636022	0.020451	-3.10999	0.00214691	0.0350706	0.0678793	198	0.161866	0.0982641	0.148181	0.240082	1.80425	0.091851
AAQEEYIKR	P05064	Aldoa Aldo1	Aldoa	IPI00221402;	X03797;BC043026;BC050896;J05517;Y00516;	ENSMUST00000032934;ENSMUST00000106348;	Fructose-bisphosphate aldolase A (EC 4.1.2.13) (Aldolase 1) (Muscle-type aldolase)	ADMSA;	NP_001170779.1;NP_031464.1;	Mm.275831;	mmu:11674;	Z disc; flagellum; fructose-bisphosphate aldolase activity; glycolysis; membrane; protein complex; protein homotetramerization	GO:0030018; GO:0019861; GO:0004332; GO:0006096; GO:0016020; GO:0043234; GO:0051289	Carbohydrate degradation; glycolysis; D-glyceraldehyde 3-phosphate and glycerone phosphate from D-glucose: step 4/4.	Class I fructose-bisphosphate aldolase family		-0.254288	0.186768	-1.36152	0.173825	0.417216	0.689413	647	0.803031	0.548743	2.47776	3.87162	1.95192	3.23917	1.91287	1.04666e+06	2.96617	809375	2.70742	352866	298947	-0.298337	0.150226	-1.98592	0.047356	0.193395	0.374317	868	0.930571	0.632234	2.28323	3.87162	1.95192	3.10001
AAQIGAHTLSGACLDPAAFKELFPDWKEK	Q921G7	Etfdh	Etfdh	IPI00121322;	AK002483;AK075673;AK141684;AK152624;AK169686;BC012522;	ENSMUST00000029386;	Electron transfer flavoprotein-ubiquinone oxidoreductase, mitochondrial (ETF-QO) (ETF-ubiquinone oxidoreductase) (EC 1.5.5.1) (Electron-transferring-flavoprotein dehydrogenase) (ETF dehydrogenase)		NP_080070.2;	Mm.28336;	mmu:66841;	4 iron, 4 sulfur cluster binding; electron carrier activity; electron transport chain; electron-transferring-flavoprotein dehydrogenase activity; fatty acid beta-oxidation using acyl-CoA dehydrogenase; integral to mitochondrial inner membrane; metal ion binding; mitochondrial electron transfer flavoprotein complex; mitochondrial inner membrane; oxidoreductase activity, oxidizing metal ions with f…	GO:0051539; GO:0009055; GO:0022900; GO:0004174; GO:0033539; GO:0031305; GO:0046872; GO:0017133; GO:0005743; GO:0043783; GO:0006979; GO:0048039		ETF-QO/FixC family	Mitochondrion inner membrane.	-0.0358264	0.0302692	-1.18359	0.23749	0.417216	0.689413	307	0.0114805	-0.0243459	0.277421	0.387244	1.26081	0.409552	1.52268	65486.9	1.63437	57359.1	1.80421	40068.6	31791.9	-0.0704989	0.0249237	-2.82859	0.00490312	0.0642343	0.124326	413	0.00011738	-0.0703815	0.261699	0.387244	1.26081	0.339574
AAQNSGEAEYIEK	P02469	Lamb1 Lamb-1 Lamb1-1	Lamb1	IPI00988644;	M15525;X05212;	ENSMUST00000169088;	Laminin subunit beta-1 (Laminin B1 chain) (Laminin-1 subunit beta) (Laminin-10 subunit beta) (Laminin-12 subunit beta) (Laminin-2 subunit beta) (Laminin-6 subunit beta) (Laminin-8 subunit beta)	MMMSB1;		Mm.172674;		cell adhesion; cell migration; embryo implantation; extracellular matrix structural constituent; glycosphingolipid binding; integrin binding; laminin-1 complex; laminin-10 complex; laminin-2 complex; laminin-8 complex; learning or memory; negative regulation of cell adhesion; neuron projection development; odontogenesis; perinuclear region of cytoplasm; positive regulation of cell migration	GO:0007155; GO:0016477; GO:0007566; GO:0005201; GO:0043208; GO:0005178; GO:0005606; GO:0043259; GO:0005607; GO:0043257; GO:0007611; GO:0007162; GO:0031175; GO:0042476; GO:0048471; GO:0030335			Secreted â€º extracellular space â€º extracellular matrix â€º basement membrane.	0.0438106	0.032586	1.34446	0.179732	0.417216	0.689413	327	0.0617337	0.105544	0.305684	0.0831185	1.23156	0.430542	3.88866	26402.5	1.95245	16093.4	2.4653	13522.8	6527.96	-0.0049878	0.00730938	-0.682384	0.495358	0.368804	0.71382	437	0.0347892	0.0298014	0.0785545	0.0831185	1.23156	0.0916675
AAQSPQQHSSGDPTEEESPV	P53986	Slc16a1 Mct1	Slc16a1	IPI00137194;	X82438;AF058055;BC014777;	ENSMUST00000046212;	Monocarboxylate transporter 1 (MCT 1) (Solute carrier family 16 member 1)		NP_033222.1;	Mm.9086;	mmu:20501;	integral to membrane; mitochondrion; plasma membrane; secondary active monocarboxylate transmembrane transporter activity; symporter activity	GO:0016021; GO:0005739; GO:0005886; GO:0015355; GO:0015293		Major facilitator superfamily, Monocarboxylate porter (TC 2.A.1.13) family	Cell membrane; Multi-pass membrane protein.	-0.0777673	0.0327736	-2.37287	0.0325134	0.4068	0.672201	14	0.119299	0.0415319	0.0655472	0.079139	0.663366	0.0482689	1.16221	14788.5	1.08974	5552.3	1.20909	13570.7	4592.11	-0.098276	0.0224279	-4.38186	0.00032068	0.0094292	0.0182502	19	0.119299	0.0210233	0.0513888	0.079139	0.663366	0.0170539
AAQSQLSQGDLVVAIDGVNTDTMTHLEAQNK	Q9JKS4	Ldb3 Kiaa0613	Ldb3	IPI00123369;IPI00323030;IPI00403041;IPI00621572;IPI00625287;IPI00656173;	AF114378;AF114379;AJ005621;AF228057;AF228058;AY206011;AY206012;AY206013;AY206015;AK172980;AK004020;AK137181;AK142292;BC099596;BC138793;BC145420;	ENSMUST00000022327;ENSMUST00000022328;ENSMUST00000022330;ENSMUST00000090040;	LIM domain-binding protein 3 (Protein cypher) (Protein oracle) (Z-band alternatively spliced PDZ-motif protein)		NP_001034160.1;NP_001034161.1;NP_001034162.1;NP_001034163.1;NP_001034164.1;NP_001034165.1;NP_036048.3;	Mm.29733;	mmu:24131;	Z disc; cytoskeleton; metal ion binding; perinuclear region of cytoplasm; protein kinase C binding; pseudopodium; zinc ion binding	GO:0030018; GO:0005856; GO:0046872; GO:0048471; GO:0005080; GO:0031143; GO:0008270			Cytoplasm â€º perinuclear region. Cell projection â€º pseudopodium. Cytoplasm â€º cytoskeleton. Cytoplasm â€º myofibril â€º sarcomere â€º Z line.	0.0208513	0.0646653	0.32245	0.747254	0.537949	0.888914	474	1.47491	1.49576	0.731604	0.731913	1.65522	0.888433	1.907	191767	2.29948	157929	2.31812	83395.8	68127.9	-0.130208	0.0412538	-3.15628	0.00167371	0.0287611	0.0556671	634	1.09528	0.965067	0.53471	0.731913	1.65522	0.50672
AAQTSDSEKIHLDEK	Q93092	Taldo1 Tal Taldo	Taldo1	IPI00124692;	U67611;U63158;U63159;BC004754;BC094277;	ENSMUST00000026576;	Transaldolase (EC 2.2.1.2)		NP_035658.1;	Mm.29182;	mmu:21351;	cytosol; fructose 6-phosphate metabolic process; glyceraldehyde-3-phosphate metabolic process; monosaccharide binding; pentose-phosphate shunt, non-oxidative branch; sedoheptulose-7-phosphate:D-glyceraldehyde-3-phosphate glyceronetransferase activity	GO:0005829; GO:0006002; GO:0019682; GO:0048029; GO:0009052; GO:0004801	Carbohydrate degradation; pentose phosphate pathway; D-glyceraldehyde 3-phosphate and beta-D-fructose 6-phosphate from D-ribose 5-phosphate and D-xylulose 5-phosphate (non-oxidative stage): step 2/3.	Transaldolase family, Type 1 subfamily	Cytoplasm.	-0.20452	0.103366	-1.9786	0.0506118	0.417216	0.689413	100	0.0447959	-0.159724	0.546963	0.787905	1.9913	0.280626	1.49363	40794.8	1.25909	35539.6	1.66293	32400.4	21371.7	-0.228813	0.0837846	-2.73097	0.00715218	0.076737	0.148525	136	0.0541868	-0.174626	0.507917	0.787905	1.9913	0.292488
AAQTSVAYGCIK	Q9D0I9	Rars	Rars	IPI00315488;	AK011383;AK076160;AK149856;AK151966;AK152108;AK166097;AK168194;AL596084;CH466658;BC020132;	ENSMUST00000018992;	Arginine--tRNA ligase, cytoplasmic (EC 6.1.1.19) (Arginyl-tRNA synthetase) (ArgRS)		NP_080212.2;	Mm.284906;	mmu:104458;	ATP binding; aminoacyl-tRNA synthetase multienzyme complex; arginine binding; arginine-tRNA ligase activity; arginyl-tRNA aminoacylation; mitochondrion; nucleus; tRNA binding	GO:0005524; GO:0017101; GO:0034618; GO:0004814; GO:0006420; GO:0005739; GO:0005634; GO:0000049		Class-I aminoacyl-tRNA synthetase family	Cytoplasm.	-0.0728847	0.0562361	-1.29605	0.215918	0.417216	0.689413	14	0.0882721	0.0153874	0.112472	0.158019	1.79013	0.0181664	1.1806	6832.4	1.16596	2243.55	1.32705	5859.87	1690.63	-0.0548378	0.0452418	-1.21211	0.24033	0.29805	0.576876	19	0.0882721	0.0334343	0.103662	0.158019	1.79013	0.0385205
AASAYAVGDVK	Q8K1M3	Prkar2a mCG_16488	Prkar2a	IPI00169788;	BC075623;BC080276;AF533977;AK132728;CH466560;	ENSMUST00000035220;	0		NP_032950.1;	Mm.253102;Mm.486392;	mmu:19087;	T-tubule; cAMP binding; cAMP-dependent protein kinase complex; cAMP-dependent protein kinase regulator activity; centrosome; kinase activity; perinuclear region of cytoplasm; protein heterooligomerization; signal transduction	GO:0030315; GO:0030552; GO:0005952; GO:0008603; GO:0005813; GO:0016301; GO:0048471; GO:0051291; GO:0007165				-0.0584447	0.132955	-0.439581	0.66695	0.51299	0.847672	14	0.292294	0.233849	0.265911	0.272386	0.931892	0.259273	1.10872	14757.9	0.899782	23059.3	1.21194	16401.6	19026.7	0.0204001	0.115213	0.177064	0.861332	0.47942	0.927919	19	0.292294	0.312694	0.263987	0.272386	0.931892	0.246588
AASGFNATEDAQTLR	P97429	Anxa4 Anx4	Anxa4	IPI00353727;	U72941;AK132293;AK150486;AK150614;AK151054;AK151236;AK167338;AK168390;AK168487;AK168917;AK170447;CH466523;	ENSMUST00000001187;ENSMUST00000113675;	Annexin A4 (Annexin IV) (Annexin-4)		NP_038499.2;	Mm.259702;	mmu:11746;	apical plasma membrane; calcium ion binding; calcium-dependent phospholipid binding; kidney development	GO:0016324; GO:0005509; GO:0005544; GO:0001822		Annexin family		-0.068937	0.0787159	-0.87577	0.382919	0.420731	0.695221	119	0.0444451	-0.0244919	0.445284	0.621174	4.42918	0.0955057	1.33933	28196.5	2.04422	16879.9	1.44715	13793.3	11664.3	-0.0822487	0.061345	-1.34076	0.181911	0.288601	0.558588	159	0.031623	-0.0506258	0.397561	0.621174	4.42918	0.0629479
AASGTKEDPNLVPSISNK	P19536	Cox5b	Cox5b	IPI00785410;	X53157;M77040;		Cytochrome c oxidase subunit 5B, mitochondrial (Cytochrome c oxidase polypeptide Vb)	A39425;		Mm.180182;Mm.288128;		cytochrome-c oxidase activity; metal ion binding; mitochondrial inner membrane	GO:0004129; GO:0046872; GO:0005743		Cytochrome c oxidase subunit 5B family	Mitochondrion inner membrane.	0.773331	0.335601	2.30432	0.0221968	0.398305	0.658164	207	1.85787	2.6312	2.51141	2.409	1.68975	4.07766	1.87876	314365	1.93361	250354	1.72557	162580	145085	-0.289108	0.16135	-1.79181	0.0742588	0.221088	0.427916	276	1.23076	0.941654	1.38329	2.409	1.68975	1.59472
AATAAADFTAK	Q9Z1Z2	Strap Unrip	Strap	IPI00918973;	AF096285;AK075804;AK077504;AK145971;AK152283;	ENSMUST00000064910;	Serine-threonine kinase receptor-associated protein (UNR-interacting protein)		NP_035629.2;	Mm.22584;	mmu:20901;	RNA splicing; cell junction; cytosol; mRNA processing; mitochondrion; negative regulation of transcription from RNA polymerase II promoter; negative regulation of transforming growth factor beta receptor signaling pathway; plasma membrane; receptor binding; spliceosomal complex	GO:0008380; GO:0030054; GO:0005829; GO:0006397; GO:0005739; GO:0000122; GO:0030512; GO:0005886; GO:0005102; GO:0005681		WD repeat STRAP family	Cytoplasm. Nucleus.	-0.00502693	0.00827791	-0.607271	0.554131	0.477389	0.788843	13	0.0158123	0.0107853	0.0165558	0.0184816	1.16882	0.0135027	1.25195	2949.4	1.35569	4263.86	1.80659	2175.57	2360.17	-0.00478395	0.00634053	-0.754504	0.460305	0.359366	0.695553	18	0.0158123	0.0110283	0.014528	0.0184816	1.16882	0.0101782
AATGEEVSAEDLGGADLHCR	Q3ULD5	Mccc2	Mccc2	IPI00553717;	AK132265;AK143233;AK145564;AK146865;AK146844;	ENSMUST00000022148;	Methylcrotonoyl-CoA carboxylase beta chain, mitochondrial (MCCase subunit beta) (EC 6.4.1.4) (3-methylcrotonyl-CoA carboxylase 2) (3-methylcrotonyl-CoA carboxylase non-biotin-containing subunit) (3-methylcrotonyl-CoA:carbon dioxide ligase subunit beta)		NP_084302.1;	Mm.137327;	mmu:78038;	ATP binding; coenzyme A metabolic process; leucine catabolic process; methylcrotonoyl-CoA carboxylase activity; mitochondrial matrix; mitochondrion	GO:0005524; GO:0015936; GO:0006552; GO:0004485; GO:0005759; GO:0005739	Amino-acid degradation; L-leucine degradation; (S)-3-hydroxy-3-methylglutaryl-CoA from 3-isovaleryl-CoA: step 2/3.	AccD/PCCB family	Mitochondrion matrix.	-0.0282223	0.120447	-0.234313	0.815011	0.55745	0.921138	178	0.111824	0.0836012	0.834482	0.934976	3.36002	1.07362	4.25351	37169.8	1.63187	18241.2	1.59196	22777.4	11458.3	0.099863	0.145393	0.686849	0.492844	0.368197	0.712647	239	0.147307	0.24717	1.15402	0.934976	3.36002	1.58861
AAVASLLQSVQVPEFTPK	Q02053	Uba1 Sbx Ube1 Ube1ax Ube1x	Uba1	IPI00123313;	D10576;AK088057;AK088528;AK143416;AK171667;AL807240;BC058630;BC145984;X62580;U09051;U09055;	ENSMUST00000001989;ENSMUST00000089217;	Ubiquitin-like modifier-activating enzyme 1 (Ubiquitin-activating enzyme E1) (Ubiquitin-activating enzyme E1 X) (Ubiquitin-like modifier-activating enzyme 1 X)	I48756;I63168;JC1254;	NP_001129557.1;NP_033483.1;	Mm.1104;	mmu:22201;	ATP binding; ligase activity; protein ubiquitination; small protein activating enzyme activity	GO:0005524; GO:0016874; GO:0016567; GO:0008641	Protein modification; protein ubiquitination.	Ubiquitin-activating E1 family		0.234144	0.259004	0.904017	0.368076	0.417507	0.689894	104	0.153413	0.387557	1.37052	0.81081	3.93352	1.79874	4.08551	51726.6	2.1776	29930.1	1.99876	23754	14974.3	-0.11799	0.0866703	-1.36137	0.175599	0.287123	0.555727	139	0.00120524	-0.116785	0.525411	0.81081	3.93352	0.156283
AAVDAGFVPNDMQVGQTGK	Q99LC5	Etfa	Etfa	IPI00116753;	AK028118;AK032830;AK133525;AK167572;AK168321;BC003432;BC096645;	ENSMUST00000034866;	Electron transfer flavoprotein subunit alpha, mitochondrial (Alpha-ETF)		NP_663590.3;	Mm.290853;	mmu:110842;	electron carrier activity; electron transport chain; flavin adenine dinucleotide binding; mitochondrial electron transfer flavoprotein complex; oxidoreductase activity	GO:0009055; GO:0022900; GO:0050660; GO:0017133; GO:0016491		ETF alpha-subunit/FixB family	Mitochondrion matrix.	-0.1896	0.300228	-0.631521	0.527952	0.468911	0.774834	573	16.545	16.3554	3.74984	5.74626	2.0534	4.97892	1.96532	1.15863e+06	2.60694	1.11668e+06	2.72891	444440	409202	-0.791935	0.233561	-3.3907	0.000732726	0.0170091	0.0329212	769	12.5298	11.7378	3.34204	5.74626	2.0534	4.00769
AAVEEGIVLGGGCALLR	P63038	Hspd1 Hsp60	Hspd1	IPI00308885;IPI00845678;	X55023;AK088844;AK143882;AK146831;BC016400;BC018545;BC106112;X53584;	ENSMUST00000027123;	60 kDa heat shock protein, mitochondrial (60 kDa chaperonin) (Chaperonin 60) (CPN60) (HSP-65) (Heat shock protein 60) (HSP-60) (Hsp60) (Mitochondrial matrix protein P1)	HHMS60;	NP_034607.3;	Mm.1777;	mmu:15510;	ATP binding; B cell cytokine production; B cell proliferation; MyD88-dependent toll-like receptor signaling pathway; T cell activation; activation of cysteine-type endopeptidase activity involved in apoptotic process; cell surface; cell surface binding; coated pit; coated vesicle; cyclin-dependent protein kinase activating kinase holoenzyme complex; cytosol; early endosome; extracellular space; i…	GO:0005524; GO:0002368; GO:0042100; GO:0002755; GO:0042110; GO:0006919; GO:0009986; GO:0043498; GO:0005905; GO:0030135; GO:0019907; GO:0005829; GO:0005769; GO:0005615; GO:0048291; GO:0001530; GO:0046696; GO:0005743; GO:0005759; GO:0043066; GO:0044459; GO:0050870; GO:0002842; GO:0043065; GO:0032727; GO:0032729; GO:0032733; GO:0032735; GO:0032755; GO:0043032; GO:0042026; GO:0006986; GO:0030141		Chaperonin (HSP60) family	Mitochondrion matrix.	-0.233497	0.187812	-1.24325	0.214461	0.417216	0.689413	425	0.608448	0.37495	2.0228	2.87873	3.69162	0.888766	1.62758	186510	2.0025	129334	2.1705	93138.6	59587.1	-0.271019	0.146319	-1.85224	0.064503	0.209187	0.404883	575	1.01016	0.73914	1.80543	2.87873	3.69162	0.77626
AAVFCIVANALLYFPNGETK	Q64302	Tm4sf1 M3s1	Tm4sf1	IPI00133200;	L15443;L15429;AK077326;AK164718;BC083073;	ENSMUST00000029376;ENSMUST00000171384;	Transmembrane 4 L6 family member 1 (Membrane component chromosome 3 surface marker 1 homolog) (Tumor-associated antigen L6)	A53399;	NP_032562.1;	Mm.856;	mmu:17112;	integral to plasma membrane	GO:0005887		L6 tetraspanin family	Membrane; Multi-pass membrane protein.	0.0193849	0.0158769	1.22095	0.24227	0.417216	0.689413	14	0.0153473	0.0347322	0.0317537	0.0259595	1.69147	0.0366429	1.05501	7041.45	1.79796	10647.8	1.58492	3916.35	6718.17	0.0134329	0.0146259	0.918428	0.369908	0.337135	0.652525	19	0.0153473	0.0287802	0.0335122	0.0259595	1.69147	0.0358369
AAVLPR	Q8BHP7	Olfml2a	Olfml2a	IPI00221918;	AK035313;AL935155;AL844588;AL844588;AL935155;	ENSMUST00000057279;	Olfactomedin-like protein 2A (Photomedin-1)		NP_766442.1;	Mm.103491;	mmu:241327;	extracellular matrix; extracellular matrix binding; extracellular matrix organization; extracellular region	GO:0031012; GO:0050840; GO:0030198; GO:0005576			Secreted.	0.0310855	0.0399767	0.777591	0.443108	0.437422	0.722802	29	0.0970243	0.12811	0.113071	0.0632938	2.16674	0.153588	2.54719	1522.39	1.35716	4245.91	2.3919	1121.75	1775.12	0.0633075	0.0567299	1.11595	0.271453	0.308107	0.596342	38	0.138456	0.201764	0.183826	0.0632938	2.16674	0.225371
AAVPSGASTGIYEALELRDGDKAR	P21550	Eno3 Eno-3	Eno3	IPI00228548;	X61600;X57747;X62667;AK002485;BC013460;M20745;	ENSMUST00000072841;ENSMUST00000108548;ENSMUST00000170716;	Beta-enolase (EC 4.2.1.11) (2-phospho-D-glycerate hydro-lyase) (Enolase 3) (Muscle-specific enolase) (MSE) (Skeletal muscle enolase)	NOMSB;	NP_001129534.1;NP_031959.1;	Mm.251322;	mmu:13808;	aging; glycolysis; magnesium ion binding; phosphopyruvate hydratase activity; phosphopyruvate hydratase complex; response to drug; skeletal muscle tissue regeneration	GO:0007568; GO:0006096; GO:0000287; GO:0004634; GO:0000015; GO:0042493; GO:0043403	Carbohydrate degradation; glycolysis; pyruvate from D-glyceraldehyde 3-phosphate: step 4/5.	Enolase family	Cytoplasm.	-0.459793	0.211633	-2.1726	0.030198	0.4068	0.672201	605	0.0570087	-0.402784	2.71022	4.55989	2.17486	3.47564	2.18451	959972	2.82597	845122	2.93181	339697	288259	-1.05327	0.168296	-6.25845	6.29694e-10	1.38866e-07	2.68775e-07	810	-0.209014	-1.26229	2.46914	4.55989	2.17486	2.45655
AAVPSGASTGIYEALELRDNDK	P17182	Eno1 Eno-1	Eno1	IPI00462072;	X52379;AK002336;BC003891;BC004017;BC010685;BC024644;BC085098;	ENSMUST00000076155;ENSMUST00000080926;	Alpha-enolase (EC 4.2.1.11) (2-phospho-D-glycerate hydro-lyase) (Enolase 1) (Non-neural enolase) (NNE)	S10246;	NP_001020559.1;NP_075608.2;	Mm.372357;Mm.372389;Mm.70666;	mmu:13806;mmu:433182;	glycolysis; magnesium ion binding; phosphopyruvate hydratase activity; phosphopyruvate hydratase complex; plasma membrane	GO:0006096; GO:0000287; GO:0004634; GO:0000015; GO:0005886	Carbohydrate degradation; glycolysis; pyruvate from D-glyceraldehyde 3-phosphate: step 4/5.	Enolase family	Cytoplasm. Cell membrane.	-0.0587644	0.118478	-0.495995	0.62015	0.497499	0.822074	432	0.111884	0.0531199	1.27604	2.25244	2.7019	1.60692	2.07611	355337	3.00156	242493	2.41736	118384	100313	-0.253972	0.101319	-2.50666	0.0124612	0.11066	0.214182	578	0.0301389	-0.223833	1.25017	2.25244	2.7019	1.17134
AAVQVLDDIEK	P16332	Mut	Mut	IPI00133553;	X51941;AK146309;CH466559;	ENSMUST00000169611;	Methylmalonyl-CoA mutase, mitochondrial (MCM) (EC 5.4.99.2) (Methylmalonyl-CoA isomerase)	S08680;	NP_032676.2;	Mm.259884;	mmu:17850;	cobalamin binding; homocysteine metabolic process; metal ion binding; methylmalonyl-CoA mutase activity; mitochondrial matrix; mitochondrion; modified amino acid binding; post-embryonic development	GO:0031419; GO:0050667; GO:0046872; GO:0004494; GO:0005759; GO:0005739; GO:0072341; GO:0009791		Methylmalonyl-CoA mutase family	Mitochondrion matrix.	0.115522	0.0653067	1.76891	0.0779893	0.417216	0.689413	282	0.326698	0.44222	0.56933	0.318488	1.84672	0.802919	2.81169	45680.3	1.59383	221244	3.78661	28660.6	58427.8	0.0113051	0.0344144	0.328498	0.742718	0.448048	0.867197	376	0.24687	0.258175	0.343714	0.318488	1.84672	0.438136
AAVSDAMVPKSSYEKLQA	Q9EP71	Rai14 Kiaa1334 Norpeg	Rai14	IPI00453820;	AF202315;AF274866;AK129333;BC052458;AK141233;	ENSMUST00000090339;ENSMUST00000169385;	Ankycorbin (Ankyrin repeat and coiled-coil structure-containing protein) (Novel retinal pigment epithelial cell protein) (Retinoic acid-induced protein 14) (p125)		NP_001159880.1;NP_109615.1;	Mm.212395;	mmu:75646;	cell cortex; cytoskeleton; mitochondrion	GO:0005938; GO:0005856; GO:0005739			Cytoplasm â€º cell cortex. Cytoplasm â€º cytoskeleton.	0.0475357	0.0590454	0.80507	0.43424	0.435296	0.719289	14	0.0469787	0.0945144	0.118091	0.0378795	0.806311	0.162653	1.72093	12365.4	1.26413	11848.4	1.37349	9781.73	8626.49	-0.0146773	0.0176442	-0.831845	0.415829	0.34869	0.674891	19	0.0469787	0.0323014	0.040428	0.0378795	0.806311	0.0400517
AAVSEALR	Q8K3D7	Atf7ip2 BC018510 mCG_142453	Atf7ip2	IPI00170076;	BC018510;CH466521;		0			Mm.108729;							0.00745258	0.00349183	2.13429	0.0509858	0.417216	0.689413	14	0.00150813	0.00896072	0.00698367	0.0011998	0.79555	0.00980325	1.09402	398.942	1.38966	952.783	1.4531	287.08	655.691	0.0152861	0.0132382	1.15469	0.262533	0.304182	0.588745	19	0.00150813	0.0167942	0.0303326	0.0011998	0.79555	0.0370588
AAVSGLWGKVNSDEVGGEALGR	B1Q450	Hbb-b1 HBB1	Hbb-b1	IPI00762198;	AB364474;AB364477;		0			Mm.467412;		heme binding; hemoglobin complex; iron ion binding; oxygen binding; oxygen transporter activity	GO:0020037; GO:0005833; GO:0005506; GO:0019825; GO:0005344		Globin family		1.26662	0.868203	1.4589	0.151858	0.417216	0.689413	43	1.26098	2.52761	3.00754	1.52622	1.40835	4.87927	1.96466	100415	1.29385	266592	2.15052	77609.4	123967	1.67369	0.89625	1.86744	0.0669853	0.210031	0.406515	57	1.64149	3.31518	3.55688	1.52622	1.40835	5.179
AAYDAFNSWK	Q8BWF0	Aldh5a1	Aldh5a1	IPI00273164;	AK052703;AK144030;AL589699;	ENSMUST00000037615;	Succinate-semialdehyde dehydrogenase, mitochondrial (EC 1.2.1.24) (Aldehyde dehydrogenase family 5 member A1) (NAD(+)-dependent succinic semialdehyde dehydrogenase)		NP_766120.1;	Mm.393311;	mmu:214579;	NAD binding; acetate metabolic process; carboxylic acid binding; central nervous system development; galactosylceramide metabolic process; gamma-aminobutyric acid catabolic process; glucose metabolic process; glucosylceramide metabolic process; glutamate metabolic process; glutamine metabolic process; glutathione metabolic process; glycerophospholipid metabolic process; mitochondrion; neurotransm…	GO:0051287; GO:0006083; GO:0031406; GO:0007417; GO:0006681; GO:0009450; GO:0006006; GO:0006678; GO:0006536; GO:0006541; GO:0006749; GO:0006650; GO:0005739; GO:0042135; GO:0009791; GO:0022904; GO:0006105; GO:0004777; GO:0009013	Amino-acid degradation; 4-aminobutanoate degradation.	Aldehyde dehydrogenase family	Mitochondrion.	-0.10528	0.0828343	-1.27097	0.204916	0.417216	0.689413	251	0.0579286	-0.0473513	0.683069	0.970832	3.9489	0.225174	1.64097	62429.9	2.049	51542.6	2.10889	30468.5	24440.6	-0.0954769	0.06785	-1.40717	0.160303	0.282071	0.54595	335	0.0697334	-0.0257435	0.640994	0.970832	3.9489	0.290013
AAYFGVYDTAK	P48962	Slc25a4 Anc1 Ant1	Slc25a4	IPI00115564;	U27315;X74510;AF240002;BC003791;BC026925;	ENSMUST00000034049;	ADP/ATP translocase 1 (ADP,ATP carrier protein 1) (ADP,ATP carrier protein, heart/skeletal muscle isoform T1) (Adenine nucleotide translocator 1) (ANT 1) (Solute carrier family 25 member 4) (mANC1)	S37210;	NP_031476.3;	Mm.16228;	mmu:11739;	ADP transport; ATP transport; ATP:ADP antiporter activity; L-glutamate uptake involved in synaptic transmission; apoptotic mitochondrial changes; integral to membrane; mitochondrial inner membrane; mitochondrial outer membrane; negative regulation of necrotic cell death	GO:0015866; GO:0015867; GO:0005471; GO:0051935; GO:0008637; GO:0016021; GO:0005743; GO:0005741; GO:0060547		Mitochondrial carrier family	Mitochondrion inner membrane; Multi-pass membrane protein.	0.780612	0.726005	1.07522	0.284016	0.417216	0.689413	149	2.6811	3.46171	4.59166	0.708164	1.64627	6.46644	5.34075	122767	1.8848	116169	1.77426	65135.2	65474.5	0.840181	1.11795	0.75154	0.453215	0.357379	0.691707	199	2.15558	2.99576	8.10028	0.708164	1.64627	9.95929
AAYIYIR	Q91YT0	Ndufv1	Ndufv1	IPI00130460;	AK075692;BC014818;BC041682;	ENSMUST00000042497;	NADH dehydrogenase [ubiquinone] flavoprotein 1, mitochondrial (EC 1.6.5.3) (EC 1.6.99.3) (Complex I-51kD) (CI-51kD) (NADH-ubiquinone oxidoreductase 51 kDa subunit)	PC7078;	NP_598427.1;	Mm.29842;	mmu:17995;	4 iron, 4 sulfur cluster binding; FMN binding; NAD binding; NADH dehydrogenase (ubiquinone) activity; electron transport chain; metal ion binding; mitochondrial inner membrane; mitochondrial respiratory chain complex I	GO:0051539; GO:0010181; GO:0051287; GO:0008137; GO:0022900; GO:0046872; GO:0005743; GO:0005747		Complex I 51 kDa subunit family	Mitochondrion inner membrane; Peripheral membrane protein; Matrix side.	-0.0657789	0.0598463	-1.09913	0.272831	0.417216	0.689413	236	0.230914	0.165135	0.478771	0.660456	1.82767	0.527813	1.73888	79230.6	1.52433	70521.5	1.94157	51977.2	36321.9	-0.0959478	0.0505945	-1.89641	0.058818	0.204746	0.396287	316	0.188674	0.0927266	0.463706	0.660456	1.82767	0.404654
AAYQVAALPR	P52760	Hrsp12 Hrp12	Hrsp12	IPI00130640;	U50631;BC092375;BC125590;BC125592;	ENSMUST00000022946;	Ribonuclease UK114 (EC 3.1.-.-) (Heat-responsive protein 12)		NP_032313.2;	Mm.143977;	mmu:15473;	endonuclease activity; mitochondrion; nucleic acid phosphodiester bond hydrolysis; nucleus	GO:0004519; GO:0005739; GO:0090305; GO:0005634		RutC family		-0.260166	0.285384	-0.911634	0.377392	0.420421	0.694709	14	0.78143	0.521264	0.570769	0.651448	0.83366	0.476623	0.91436	173371	1.33168	81422.2	1.92885	130189	42212.8	-0.0884324	0.255606	-0.345971	0.733166	0.445019	0.861336	19	0.78143	0.692998	0.585667	0.651448	0.83366	0.514537
ACDEGHIIPK	Q9JHI5	Ivd	Ivd	IPI00471246;	AF225989;AF226043;AF226039;AF226041;AF226040;AF226042;AK005024;AK017660;BC018325;BC027198;	ENSMUST00000028807;	Isovaleryl-CoA dehydrogenase, mitochondrial (IVD) (EC 1.3.8.4)		NP_062800.1;	Mm.6635;	mmu:56357;	flavin adenine dinucleotide binding; isovaleryl-CoA dehydrogenase activity; leucine catabolic process; mitochondrial matrix; mitochondrial membrane; mitochondrion	GO:0050660; GO:0008470; GO:0006552; GO:0005759; GO:0031966; GO:0005739	Amino-acid degradation; L-leucine degradation; (S)-3-hydroxy-3-methylglutaryl-CoA from 3-isovaleryl-CoA: step 1/3.	Acyl-CoA dehydrogenase family	Mitochondrion matrix.	-0.62369	0.324232	-1.92359	0.0552308	0.417216	0.689413	344	0.896936	0.273246	3.10993	4.40825	2.54505	1.69474	1.529	370038	1.85794	254010	1.8281	199165	138948	-0.763055	0.254324	-3.00033	0.00284371	0.0442672	0.0856793	459	1.12642	0.363362	2.79467	4.40825	2.54505	1.377
ACEPGVDYVYK	P01027	C3	C3	IPI00323624;IPI00759878;	K02782;BC043338;M35659;M33032;J00369;J00367;Z37998;	ENSMUST00000024988;	Complement C3 (HSE-MSF) [Cleaved into: Complement C3 beta chain; Complement C3 alpha chain; C3a anaphylatoxin; Acylation stimulating protein (ASP) (C3adesArg); Complement C3b alpha' chain; Complement C3c alpha' chain fragment 1; Complement C3dg fragment; Complement C3g fragment; Complement C3d fragment; Complement C3f fragment; Complement C3c alpha' chain fragment 2]	C3MS;I48284;	NP_033908.2;	Mm.19131;	mmu:12266;	C5L2 anaphylatoxin chemotactic receptor binding; complement activation; complement activation, alternative pathway; complement activation, classical pathway; endopeptidase inhibitor activity; extracellular space; fatty acid metabolic process; inflammatory response; negative regulation of endopeptidase activity; positive regulation of G-protein coupled receptor protein signaling pathway; positive …	GO:0031715; GO:0006956; GO:0006957; GO:0006958; GO:0004866; GO:0005615; GO:0006631; GO:0006954; GO:0010951; GO:0045745; GO:0001970; GO:0045766; GO:0010828; GO:0010884; GO:0050766; GO:0001934; GO:0001798; GO:0010575; GO:0010866			Secreted.	-0.0883797	0.0795917	-1.11041	0.267262	0.417216	0.689413	606	0.330022	0.241642	1.01927	1.38715	4.98237	0.92199	4.901	51189.1	2.43899	45360.6	2.91641	20987.9	15553.5	-0.0753738	0.0568495	-1.32585	0.185262	0.288601	0.558588	812	0.647057	0.571683	0.834061	1.38715	4.98237	0.461251
ACFSSISEFLLTHPVLSFGIQVVSR	Q3UJB9	Edc4	Edc4	IPI00330066;IPI00831141;	AK146527;AK152963;BC022641;BC053081;	ENSMUST00000119261;	Enhancer of mRNA-decapping protein 4		NP_853625.1;	Mm.28979;	mmu:234699;	cytoplasmic mRNA processing body; nucleus	GO:0000932; GO:0005634		WD repeat EDC4 family	Cytoplasm â€º P-body. Nucleus.	3.72496	1.83483	2.03014	0.0617895	0.417216	0.689413	14	0.17008	3.89504	3.66966	0.301727	1.77403	5.1809	1.33013	119950	1.93566	1.59332e+06	1.40037	61968.7	1.13778e+06	2.48578	1.39439	1.78269	0.0906224	0.235578	0.455961	19	0.17008	2.65586	3.19495	0.301727	1.77403	3.89781
ACGANLPENFSISQIFSQAMAAR	P34914	Ephx2 Eph2	Ephx2	IPI00321617;IPI00407606;	L05781;Z37107;AY098585;BC015087;	ENSMUST00000070515;	Bifunctional epoxide hydrolase 2 [Includes: Cytosolic epoxide hydrolase 2 (CEH) (EC 3.3.2.10) (Epoxide hydratase) (Soluble epoxide hydrolase) (SEH); Lipid-phosphate phosphatase (EC 3.1.3.76)]	A47504;	NP_001258332.1;NP_031966.2;	Mm.15295;	mmu:13850;	10-hydroxy-9-(phosphonooxy)octadecanoate phosphatase activity; Golgi apparatus; aromatic compound catabolic process; cholesterol homeostasis; epoxide hydrolase activity; focal adhesion; lipid phosphatase activity; magnesium ion binding; nucleolus; peroxisome; phospholipid dephosphorylation; positive regulation of gene expression; regulation of cholesterol metabolic process; response to toxin	GO:0033885; GO:0005794; GO:0019439; GO:0042632; GO:0004301; GO:0005925; GO:0042577; GO:0000287; GO:0005730; GO:0005777; GO:0046839; GO:0010628; GO:0090181; GO:0009636		AB hydrolase superfamily, Epoxide hydrolase family	Cytoplasm. Peroxisome.	0.0195156	0.0137761	1.41663	0.157986	0.417216	0.689413	223	0.0533726	0.0728882	0.106709	0.0995035	1.7724	0.130009	1.72618	30687.2	2.56187	37791.9	2.35471	11978.5	16049.5	0.03929	0.0159436	2.46431	0.014292	0.115629	0.223801	298	0.0949203	0.13421	0.141486	0.0995035	1.7724	0.171653
ACILYNLGALHSMLGAMDK	Q6PB44	Ptpn23 Kiaa1471	Ptpn23	IPI00464166;IPI00606716;	BC006582;BC022721;BC059902;AK173178;	ENSMUST00000040021;	Tyrosine-protein phosphatase non-receptor type 23 (EC 3.1.3.48)		NP_001074512.1;	Mm.335477;	mmu:104831;	cilium; cilium morphogenesis; cytoplasmic membrane-bounded vesicle; endosome; microtubule basal body; nucleus; peptidyl-tyrosine dephosphorylation; protein tyrosine phosphatase activity	GO:0005929; GO:0060271; GO:0016023; GO:0005768; GO:0005932; GO:0005634; GO:0035335; GO:0004725		Protein-tyrosine phosphatase family, Non-receptor class subfamily	Nucleus. Cytoplasm. Cytoplasmic vesicle. Endosome. Cytoplasm â€º cytoskeleton â€º cilium basal body.	0.0399741	0.0258456	1.54665	0.14425	0.417216	0.689413	14	0.0164595	0.0564337	0.0516913	0.0163188	0.991446	0.0712578	1.26268	5107.69	1.29484	23297.9	1.49706	3944.66	15562.4	0.0521576	0.032748	1.5927	0.127728	0.263326	0.509668	19	0.0164595	0.0686172	0.075035	0.0163188	0.991446	0.0908508
ACLISMGYDLGEAEFAR	Q9JI91	Actn2	Actn2	IPI00331664;	AF248643;CH466588;	ENSMUST00000064204;ENSMUST00000168193;	Alpha-actinin-2 (Alpha-actinin skeletal muscle isoform 2) (F-actin cross-linking protein)		NP_150371.4;	Mm.37638;	mmu:11472;	Z disc; actin crosslink formation; actin filament binding; actin filament bundle assembly; calcium ion binding; muscle contraction; protein binding, bridging; protein homodimerization activity; striated muscle thin filament; thyroid hormone receptor coactivator activity	GO:0030018; GO:0051764; GO:0051015; GO:0051017; GO:0005509; GO:0006936; GO:0030674; GO:0042803; GO:0005865; GO:0030375		Alpha-actinin family	Cytoplasm â€º myofibril â€º sarcomere â€º Z line.	-0.253155	0.158168	-1.60054	0.110212	0.417216	0.689413	431	-0.0245233	-0.277678	1.70353	2.52884	4.45804	0.517128	1.67461	707337	6.11186	55133.4	1.6959	115732	32509.7	-0.29074	0.123411	-2.35587	0.0188135	0.125725	0.24334	576	-0.0369961	-0.327736	1.52276	2.52884	4.45804	0.586129
ACLYAGVK	P15105	Glul Glns	Glul	IPI00626790;	X16314;U09114;AY044241;AK159106;AK160670;AK162685;AK168493;BC015086;	ENSMUST00000086199;	Glutamine synthetase (GS) (EC 6.3.1.2) (Glutamate decarboxylase) (EC 4.1.1.15) (Glutamate--ammonia ligase)	AJMSQ;	NP_032157.2;	Mm.210745;	mmu:14645;	ATP binding; Golgi apparatus; cell proliferation; glutamate decarboxylase activity; glutamate-ammonia ligase activity; glutamine biosynthetic process; mitochondrion; response to glucose stimulus	GO:0005524; GO:0005794; GO:0008283; GO:0004351; GO:0004356; GO:0006542; GO:0005739; GO:0009749		Glutamine synthetase family	Cytoplasm. Mitochondrion.	0.161887	0.203962	0.793715	0.434037	0.435296	0.719289	28	0.309231	0.471118	0.576891	0.114232	1.02771	0.768583	2.79178	24341.4	1.74807	11717.6	1.41673	13924.7	8270.89	0.0118193	0.0349378	0.338295	0.737003	0.446307	0.863828	38	0.0762331	0.0880524	0.113211	0.114232	1.02771	0.116046
ACNGVNDCGDQSDELCCK	Q61129	Cfi If	Cfi	IPI00320675;	U47810;BC150751;AH007741;	ENSMUST00000077918;	Complement factor I (EC 3.4.21.45) (C3B/C4B inactivator) [Cleaved into: Complement factor I heavy chain; Complement factor I light chain]		NP_031712.2;	Mm.117180;	mmu:12630;	complement activation, classical pathway; extracellular space; innate immune response; membrane; proteolysis; scavenger receptor activity; serine-type endopeptidase activity	GO:0006958; GO:0005615; GO:0045087; GO:0016020; GO:0006508; GO:0005044; GO:0004252		Peptidase S1 family	Secreted â€º extracellular space.	0.000738029	0.0171994	0.0429102	0.965921	0.595762	0.984445	58	0.0160259	0.0167639	0.0687977	0.0639067	1.29024	0.0775342	1.57593	4676.33	1.33064	2450.42	1.534	3514.35	1597.41	0.00937694	0.0136241	0.688259	0.493332	0.368197	0.712647	78	0.027711	0.0370879	0.0624337	0.0639067	1.29024	0.0647974
ACTGSLNMTLQR	Q8CI51	Pdlim5 Enh	Pdlim5	IPI00415684;IPI00415685;IPI00828969;	AB016586;AB016587;AB016588;AK147999;BC037476;	ENSMUST00000029941;ENSMUST00000168967;	PDZ and LIM domain protein 5 (Enigma homolog) (Enigma-like PDZ and LIM domains protein)		NP_001177781.1;NP_001177783.1;NP_001177784.1;NP_001177785.1;NP_062782.2;	Mm.117709;	mmu:56376;	Z disc; actin cytoskeleton; cell junction; cytosol; metal ion binding; plasma membrane; postsynaptic density; postsynaptic membrane; regulation of dendritic spine morphogenesis; regulation of synapse assembly; zinc ion binding	GO:0030018; GO:0015629; GO:0030054; GO:0005829; GO:0046872; GO:0005886; GO:0014069; GO:0045211; GO:0061001; GO:0051963; GO:0008270			Cell junction â€º synapse â€º postsynaptic cell membrane â€º postsynaptic density. Cell junction â€º synapse â€º synaptosome. Cytoplasm.	0.0144246	0.0492377	0.292958	0.769927	0.543947	0.898825	163	0.11204	0.126464	0.326606	0.359505	1.73598	0.400862	1.82512	106249	2.70854	94768	2.89535	39227.5	32731.2	-0.0211728	0.0402162	-0.526475	0.599096	0.403618	0.781204	217	0.0901923	0.0690195	0.305616	0.359505	1.73598	0.373812
ACVVHGSDLKDMTSEELDDILR	Q8VDN2	Atp1a1	Atp1a1	IPI00311682;	BC010319;BC021496;BC023794;BC025618;BC025627;BC025811;BC032187;BC033435;BC033471;BC042435;	ENSMUST00000036493;	Sodium/potassium-transporting ATPase subunit alpha-1 (Na(+)/K(+) ATPase alpha-1 subunit) (EC 3.6.3.9) (Sodium pump subunit alpha-1)		NP_659149.1;	Mm.280103;	mmu:11928;	4-nitrophenylphosphatase activity; ATP binding; ATP biosynthetic process; T-tubule; basolateral plasma membrane; integral to membrane; melanosome; metal ion binding; negative regulation of glucocorticoid biosynthetic process; negative regulation of heart contraction; positive regulation of heart contraction; positive regulation of striated muscle contraction; regulation of blood pressure; regulat…	GO:0003869; GO:0005524; GO:0006754; GO:0030315; GO:0016323; GO:0016021; GO:0042470; GO:0046872; GO:0031947; GO:0045822; GO:0045823; GO:0045989; GO:0008217; GO:0002028; GO:0002026; GO:0042493; GO:0005391		Cation transport ATPase (P-type) (TC 3.A.3) family, Type IIC subfamily	Cell membrane; Multi-pass membrane protein. Melanosome.	0.0697952	0.165605	0.421457	0.673977	0.514329	0.849884	163	0.0847363	0.154532	1.0985	1.27132	3.91614	1.43445	3.66375	67263.6	2.49707	33994.9	1.89986	26937	17893.3	0.0433455	0.164381	0.263689	0.792269	0.463641	0.897378	218	0.0584568	0.101802	1.24919	1.27132	3.91614	1.5776
ACYRN	Q1JRP2	Tmprss11c tmprss11c	Tmprss11c	IPI00621146;	BC147157;BC147158;AM260217;	ENSMUST00000059424;	0		NP_001025468.1;	Mm.359654;	mmu:435845;	extracellular region; integral to plasma membrane; proteolysis; serine-type endopeptidase activity	GO:0005576; GO:0005887; GO:0006508; GO:0004252		Peptidase S1 family		-0.000411002	0.000845054	-0.486361	0.634236	0.501517	0.828714	14	0.00207753	0.00166653	0.00169011	0.00226717	1.09128	0.000756883	0.454168	280.158	1.27866	253.839	1.28089	219.103	198.173	-0.000472885	0.000778145	-0.607707	0.550577	0.388349	0.75165	19	0.00207753	0.00160464	0.00178296	0.00226717	1.09128	0.00132272
ADAAPTVSIFPPSSEQLTSGGASVVCFLNNFYPK	P01837		NA	IPI00850020;	V00807;		Ig kappa chain C region	K1MS;		Mm.333124;		antigen binding; plasma membrane	GO:0003823; GO:0005886				0.00443288	0.0601837	0.0736559	0.941386	0.590693	0.976068	145	0.191851	0.196283	0.380635	0.406745	1.92743	0.472738	2.13188	39970.4	1.7638	21170.2	1.65733	22661.5	12773.6	0.306515	0.0821857	3.72954	0.000251413	0.00831656	0.0160967	195	0.174175	0.480689	0.595492	0.406745	1.92743	0.839013
ADAEVLRK	P48036	Anxa5 Anx5	Anxa5	IPI00317309;	U29396;D63423;AJ230108;AJ230110;AJ230111;AJ230114;AJ230116;AJ230118;AJ230119;AJ230120;AJ230121;AJ230122;AJ230123;AJ230124;AK147740;AK152185;AK153388;AK153476;BC003716;	ENSMUST00000029266;	Annexin A5 (Anchorin CII) (Annexin V) (Annexin-5) (Calphobindin I) (CBP-I) (Endonexin II) (Lipocortin V) (Placental anticoagulant protein 4) (PP4) (Placental anticoagulant protein I) (PAP-I) (Thromboplastin inhibitor) (Vascular anticoagulant-alpha) (VAC-alpha)		NP_033803.1;	Mm.1620;	mmu:11747;	blood coagulation; calcium ion binding; calcium-dependent phospholipid binding; cell projection; cytoplasm; endothelial microparticle; eukaryotic cell surface binding; external side of plasma membrane; intercalated disc; negative regulation of coagulation; positive regulation of apoptotic process; protein homooligomerization; response to organic substance; sarcolemma	GO:0007596; GO:0005509; GO:0005544; GO:0042995; GO:0005737; GO:0072563; GO:0043499; GO:0009897; GO:0014704; GO:0050819; GO:0043065; GO:0051260; GO:0010033; GO:0042383		Annexin family		-0.0659023	0.0559232	-1.17844	0.239801	0.417216	0.689413	237	0.162422	0.0965194	0.447385	0.751689	1.29751	0.723704	1.42675	132464	1.75032	129914	1.97792	75680	65681.9	-0.0815706	0.0507179	-1.60832	0.108761	0.251285	0.486363	317	0.18089	0.0993193	0.464837	0.751689	1.29751	0.676298
ADAGEYSCEAGGQK	A2AAJ9	Obscn Gm878	Obscn	IPI00459500;IPI00855152;IPI00915477;	AY603754;AL645854;AL662809;AL662809;AL645854;AL662809;AL645854;BC044882;	ENSMUST00000020732;	Obscurin (EC 2.7.11.1) (Obscurin-RhoGEF) (Obscurin-myosin light chain kinase) (Obscurin-MLCK)			Mm.339542;		ATP binding; M band; Rho guanyl-nucleotide exchange factor activity; cell differentiation; multicellular organismal development; phospholipid binding; protein serine/threonine kinase activity; protein tyrosine kinase activity; regulation of Rho protein signal transduction	GO:0005524; GO:0031430; GO:0005089; GO:0030154; GO:0007275; GO:0005543; GO:0004674; GO:0004713; GO:0035023		Protein kinase superfamily, CAMK Ser/Thr protein kinase family		0.0471764	0.0530808	0.888766	0.381442	0.420487	0.694818	29	0.124723	0.171899	0.150135	0.0645959	1.16228	0.201086	1.95697	6556.74	1.85503	2340	1.37099	3534.58	1706.79	1.20046	0.784424	1.53038	0.13443	0.269237	0.521109	37	1.93951	3.13998	2.54182	0.0645959	1.16228	3.21129
ADAGGELNLAR	Q9QYR9	Acot2 Mte1	Acot2	IPI00136683;	AF180798;AF180796;AF180797;AK172617;CH466590;	ENSMUST00000021649;	Acyl-coenzyme A thioesterase 2, mitochondrial (Acyl-CoA thioesterase 2) (EC 3.1.2.2) (Acyl coenzyme A thioester hydrolase) (MTE-I) (Very-long-chain acyl-CoA thioesterase)		NP_598949.3;	Mm.371675;	mmu:171210;	acyl-CoA hydrolase activity; acyl-CoA metabolic process; carboxylesterase activity; mitochondrial matrix; mitochondrion; palmitoyl-CoA hydrolase activity	GO:0047617; GO:0006637; GO:0004091; GO:0005759; GO:0005739; GO:0016290		C/M/P thioester hydrolase family	Mitochondrion matrix.	-0.225954	0.114573	-1.97213	0.0496835	0.417216	0.689413	253	0.125068	-0.100886	0.944797	1.21417	1.77929	0.888752	1.93097	306559	2.20329	220661	2.14491	139137	102876	-0.351861	0.0841875	-4.17949	3.72232e-05	0.00197011	0.00381314	339	0.080096	-0.271765	0.795338	1.21417	1.77929	0.59504
ADAQAIADMAAYQLELHG	P28076	Psmb9 Lmp2 Ring12	Psmb9	IPI00309379;	S59862;U22448;U22447;S58203;L11613;U22919;U22920;U35323;D14566;D44454;D44457;D44458;D44460;D44461;D44462;D43620;AF027865;AF100956;AK008429;	ENSMUST00000174576;	Proteasome subunit beta type-9 (EC 3.4.25.1) (LMP-2d) (Low molecular mass protein 2) (Macropain chain 7) (Multicatalytic endopeptidase complex chain 7) (Proteasome chain 7) (Proteasome subunit beta-1i) (Really interesting new gene 12 protein)	JC2019;	NP_038613.1;	Mm.390983;	mmu:16912;	antigen processing and presentation; cytosol; nucleus; proteasome core complex; proteolysis involved in cellular protein catabolic process; threonine-type endopeptidase activity	GO:0019882; GO:0005829; GO:0005634; GO:0005839; GO:0051603; GO:0004298		Peptidase T1B family	Cytoplasm. Nucleus.	0.0124835	0.00837258	1.491	0.158147	0.417216	0.689413	14	0.00208243	0.0145659	0.0167452	0.00160634	0.771379	0.0236267	1.62205	282.235	1.17816	1236.88	1.37653	239.556	898.551	0.00130931	0.00107122	1.22227	0.236554	0.297247	0.575322	19	0.00208243	0.00339174	0.00245447	0.00160634	0.771379	0.00273728
ADASSLTVDVTSPASK	Q99JX3	Gorasp2	Gorasp2	IPI00165716;IPI00461744;	AK033413;AK077683;AK077706;AK148337;AK151843;AK152475;AK152544;AK152603;AK153049;AK169382;BC005600;BC016455;	ENSMUST00000028509;	Golgi reassembly-stacking protein 2 (GRS2) (Golgi reassembly-stacking protein of 55 kDa) (GRASP55)		NP_081628.3;	Mm.271950;Mm.470827;	mmu:70231;	Golgi medial cisterna; Golgi membrane; Golgi organization; organelle organization	GO:0005797; GO:0000139; GO:0007030; GO:0006996		GORASP family	Golgi apparatus membrane; Lipid-anchor. Membrane; Peripheral membrane protein.	-0.127382	0.134397	-0.947799	0.359306	0.417507	0.689894	14	0.33889	0.211509	0.268794	0.315314	0.930432	0.212315	1.00381	141809	1.58016	17813.7	1.07402	89743.7	16586	0.101601	0.134953	0.752865	0.460758	0.359366	0.695553	19	0.33889	0.440492	0.309215	0.315314	0.930432	0.291222
ADCTITMADSDLLALMTGK	P32020	Scp2 Scp-2	Scp2	IPI00134131;IPI00648476;	M91458;AK002425;AL844206;AL844206;BC018384;BC034613;M62361;X91150;	ENSMUST00000030340;ENSMUST00000106701;	Non-specific lipid-transfer protein (NSL-TP) (EC 2.3.1.176) (Propanoyl-CoA C-acyltransferase) (SCP-chi) (SCPX) (Sterol carrier protein 2) (SCP-2) (Sterol carrier protein X) (SCP-X)	A40015;JU0157;	NP_035457.1;	Mm.379011;	mmu:20280;	acyl-CoA metabolic process; lipid transport; mitochondrion; nucleus; peroxisome; peroxisome organization; propanoyl-CoA C-acyltransferase activity; propionyl-CoA C2-trimethyltridecanoyltransferase activity; sterol binding	GO:0006637; GO:0006869; GO:0005739; GO:0005634; GO:0005777; GO:0007031; GO:0033814; GO:0050632; GO:0032934		Thiolase family	Cytoplasm. Mitochondrion. Peroxisome.	0.0476032	0.0332579	1.43133	0.155001	0.417216	0.689413	117	0.0738517	0.121455	0.188135	0.173793	1.20836	0.234886	1.24572	28485.3	1.57791	41819.3	1.5461	18052.5	27048.3	-0.00397366	0.0204648	-0.19417	0.846292	0.477128	0.923482	158	0.0438134	0.0398397	0.132627	0.173793	1.20836	0.138806
ADDGRPFPQIIK	A6ZI47	Aldoart2	Aldoart2	IPI00133580;	EF662062;	ENSMUST00000080123;	0			Mm.392781;		fructose-bisphosphate aldolase activity; glycolysis	GO:0004332; GO:0006096	Carbohydrate degradation; glycolysis; D-glyceraldehyde 3-phosphate and glycerone phosphate from D-glucose: step 4/4.	Class I fructose-bisphosphate aldolase family		0.0553679	0.0328943	1.68321	0.114492	0.417216	0.689413	14	0.00707811	0.062446	0.0657887	0.00596844	0.843225	0.0928476	1.48684	1855.87	1.29184	2752.52	1.15714	1436.61	2378.73	0.0952943	0.0460094	2.07119	0.0522015	0.199212	0.385575	19	0.00707811	0.102372	0.105421	0.00596844	0.843225	0.128756
ADDKIYFGGLPTLR	Q60675	Lama2	Lama2	IPI00309999;	U12147;X69869;S75315;		Laminin subunit alpha-2 (Laminin M chain) (Laminin-12 subunit alpha) (Laminin-2 subunit alpha) (Laminin-4 subunit alpha) (Merosin heavy chain)	S53868;		Mm.256087;		cell adhesion; laminin-1 complex; regulation of cell adhesion; regulation of cell migration; regulation of embryonic development	GO:0007155; GO:0005606; GO:0030155; GO:0030334; GO:0045995			Secreted â€º extracellular space â€º extracellular matrix â€º basement membrane.	-0.00518819	0.0135303	-0.383449	0.70154	0.522996	0.864205	533	0.066167	0.0609788	0.162364	0.14855	1.26702	0.214856	1.91947	37932.7	1.84413	33109.3	3.2371	20569.5	10228.1	0.0195889	0.035898	0.545681	0.585455	0.399514	0.77326	715	0.0615496	0.0811385	0.493517	0.14855	1.26702	0.609951
ADDKVLPGQQYVYVLHANEPSPGEGDSNCVTR	Q61147	Cp	Cp	IPI00117831;	U49430;BC062957;	ENSMUST00000091309;	Ceruloplasmin (EC 1.16.3.1) (Ferroxidase)		NP_001036076.1;NP_031778.2;	Mm.13787;	mmu:12870;	copper ion binding; copper ion transport; extracellular space; ferroxidase activity	GO:0005507; GO:0006825; GO:0005615; GO:0004322		Multicopper oxidase family	Secreted.	0.10237	0.198776	0.515001	0.606825	0.492772	0.814263	418	0.308562	0.410932	2.10364	0.879298	3.29581	2.87888	7.82567	129870	3.66262	60271.1	2.93256	35458.2	20552.4	0.0228118	0.0460559	0.495307	0.620579	0.409951	0.793461	557	0.598164	0.620976	0.558398	0.879298	3.29581	0.370695
ADDLECTPGFQR	Q9WTR5	Cdh13	Cdh13	IPI00123746;	AB022100;AK039438;AK048724;AK134649;CH466525;	ENSMUST00000117160;	Cadherin-13 (Heart cadherin) (H-cadherin) (Truncated cadherin) (T-cad) (T-cadherin)		NP_062681.2;	Mm.334841;	mmu:12554;	adiponectin binding; anchored to membrane; calcium ion binding; external side of plasma membrane; homophilic cell adhesion; mitotic cell cycle; perinuclear region of cytoplasm; protein homodimerization activity; regulation of cell growth; response to organic substance	GO:0055100; GO:0031225; GO:0005509; GO:0009897; GO:0007156; GO:0000278; GO:0048471; GO:0042803; GO:0001558; GO:0010033			Cell membrane; Lipid-anchor â€º GPI-anchor.	-0.0441564	0.0420233	-1.05076	0.29469	0.417216	0.689413	192	0.0829208	0.0387644	0.303034	0.497486	1.58738	0.378623	1.41102	107729	2.00409	86264	1.97115	53754.4	43763.4	-0.0922581	0.0377826	-2.44181	0.015286	0.116241	0.224985	258	0.0642613	-0.0279969	0.312136	0.497486	1.58738	0.334832
ADDTFEALR	P62869	Tceb2	Tceb2	IPI00131224;	AK019358;AK002223;AK002868;AK003277;AK008477;AK008534;AK012254;AK019181;AK019218;BC051927;BC056983;	ENSMUST00000069579;	Transcription elongation factor B polypeptide 2 (Elongin 18 kDa subunit) (Elongin-B) (EloB) (RNA polymerase II transcription factor SIII subunit B) (SIII p18)		NP_080581.1;	Mm.153758;	mmu:67673;	nucleus; protein ubiquitination; regulation of transcription, DNA-dependent; transcription, DNA-dependent	GO:0005634; GO:0016567; GO:0006355; GO:0006351	Protein modification; protein ubiquitination.		Nucleus.	-0.0235128	0.0268724	-0.874981	0.384454	0.420803	0.69534	73	0.108485	0.0849724	0.120177	0.143097	1.30055	0.127271	1.4426	48649.2	2.20406	33057.5	2.46148	22072.5	13430	-0.02559	0.0207989	-1.23036	0.22148	0.295609	0.572152	99	0.0905415	0.0649515	0.106562	0.143097	1.30055	0.102378
ADEGISFR	P35700	Prdx1 Msp23 Paga Tdpx2	Prdx1	IPI00121788;	D16142;D21252;AF157331;AF157329;AF157330;AB023564;AK002287;AK008711;AK010688;AK083243;AK145138;AK150797;AK151459;AK167624;AK169154;BC083348;BC086648;	ENSMUST00000106470;ENSMUST00000135573;	Peroxiredoxin-1 (EC 1.11.1.15) (Macrophage 23 kDa stress protein) (Osteoblast-specific factor 3) (OSF-3) (Thioredoxin peroxidase 2) (Thioredoxin-dependent peroxide reductase 2)	A48513;	NP_035164.1;	Mm.30929;	mmu:18477;	cell proliferation; erythrocyte homeostasis; hydrogen peroxide catabolic process; melanosome; mitochondrion; natural killer cell mediated cytotoxicity; nucleus; regulation of NF-kappaB import into nucleus; regulation of stress-activated MAPK cascade; removal of superoxide radicals; thioredoxin peroxidase activity	GO:0008283; GO:0034101; GO:0042744; GO:0042470; GO:0005739; GO:0042267; GO:0005634; GO:0042345; GO:0032872; GO:0019430; GO:0008379		AhpC/TSA family	Cytoplasm. Melanosome.	0.0622681	0.0473476	1.31513	0.189743	0.417216	0.689413	236	0.533	0.595268	0.378781	0.483222	1.57497	0.575957	1.58232	104525	2.10716	153654	2.26227	49604.7	67920.2	0.0325085	0.0384407	0.845678	0.398372	0.343215	0.664294	316	0.47098	0.503489	0.352315	0.483222	1.57497	0.502873
ADFAQACQDAGVR	Q05920	Pc Pcx	Pc	IPI00943457;	L09192;BC055030;		Pyruvate carboxylase, mitochondrial (EC 6.4.1.1) (Pyruvic carboxylase) (PCB)	A47255;		Mm.1845;		ATP binding; biotin carboxylase activity; gluconeogenesis; lipid metabolic process; metal ion binding; mitochondrial matrix; pyruvate carboxylase activity	GO:0005524; GO:0004075; GO:0006094; GO:0006629; GO:0046872; GO:0005759; GO:0004736	Carbohydrate biosynthesis; gluconeogenesis.		Mitochondrion matrix.	0.00842055	0.0064995	1.29557	0.202036	0.417216	0.689413	43	0.0111542	0.0195747	0.0225149	0.00835314	1.08122	0.0332141	2.08393	1787.31	1.68508	8892.14	3.28337	1060.67	2708.23	0.0143545	0.0065018	2.20777	0.0312999	0.167086	0.323395	57	0.0276792	0.0420337	0.0258032	0.00835314	1.08122	0.0327694
ADFSGMSSK	Q60854	Serpinb6 Serpinb6a Spi3	Serpinb6	IPI00121471;	U25844;BC006766;BC057950;	ENSMUST00000043552;ENSMUST00000076532;ENSMUST00000167163;	Serpin B6 (Placental thrombin inhibitor) (Proteinase inhibitor 6) (PI-6)	A57488;	NP_001157590.1;NP_001230121.1;NP_033280.1;	Mm.252210;Mm.374799;Mm.486427;	mmu:20719;	cytoplasm; gonad development; regulation of proteolysis; serine-type endopeptidase inhibitor activity	GO:0005737; GO:0008406; GO:0030162; GO:0004867		Serpin family, Ov-serpin subfamily	Cytoplasm.	0.00501933	0.217305	0.0230981	0.981612	0.599904	0.991288	116	0.0994629	0.104482	1.22926	1.80454	3.48009	1.20497	2.18582	75905.1	1.95446	124008	2.26171	38836.8	54829.1	-0.00105689	0.271155	-0.00389772	0.996895	0.516444	0.999579	155	0.0815201	0.0804633	1.75728	1.80454	3.48009	1.9589
ADFSNEK	P56375	Acyp2 Acyp	Acyp2	IPI00880375;	AK046238;AK009134;AL844147;AL732595;AL732595;AL844147;BC027642;	ENSMUST00000074613;	Acylphosphatase-2 (EC 3.6.1.7) (Acylphosphatase, muscle type isozyme) (Acylphosphate phosphohydrolase 2)		NP_083620.1;	Mm.390319;	mmu:75572;	acylphosphatase activity; mitochondrion	GO:0003998; GO:0005739		Acylphosphatase family		-0.116277	0.0412947	-2.81579	0.00554347	0.262095	0.433089	145	0.0650639	-0.0512132	0.261171	0.42915	1.33081	0.272055	1.35201	122881	2.06302	67641.1	2.12072	59563.7	31895.4	-0.106614	0.0326573	-3.26462	0.0012946	0.0237913	0.046048	195	0.0504427	-0.056171	0.236625	0.42915	1.33081	0.300188
ADFTPAVHASLDKFIASVSTVLTSK	Q9CY06	Hba-a1	Hba-a1	IPI00845802;	AK011076;		0			Mm.459653;		heme binding; hemoglobin complex; iron ion binding; oxygen binding; oxygen transporter activity	GO:0020037; GO:0005833; GO:0005506; GO:0019825; GO:0005344		Globin family		4.31304	3.54009	1.21834	0.224224	0.417216	0.689413	254	2.22132	6.53436	29.1923	0.39407	2.83574	41.4688	9.31463	105607	3.06362	542220	3.84658	34471.4	140962	0.823515	0.33979	2.4236	0.015892	0.117474	0.227371	338	0.394631	1.21815	3.21007	0.39407	2.83574	3.9711
ADGADLR	Q99NH0	Ankrd17 Foe Gtar Kiaa0697	Ankrd17	IPI00118794;IPI00272501;IPI00465535;	AF130371;AY026253;AK160263;AK129193;BC039213;BC057195;	ENSMUST00000014421;	Ankyrin repeat domain-containing protein 17 (Ankyrin repeat domain-containing protein FOE) (Gene trap ankyrin repeat protein)		NP_112148.2;	Mm.245522;Mm.441490;	mmu:81702;	RNA binding; blood vessel maturation; cytoplasm; endoderm development; negative regulation of smooth muscle cell differentiation; nucleus	GO:0003723; GO:0001955; GO:0005737; GO:0007492; GO:0051151; GO:0005634			Cytoplasm. Nucleus.	-0.0351357	0.0168053	-2.09075	0.0457479	0.417216	0.689413	28	0.088858	0.0537222	0.0475326	0.0813507	0.969555	0.0412873	0.899386	18033.2	1.53676	9074.96	1.55701	11734.5	5828.47	-0.0319083	0.01464	-2.17953	0.0357318	0.171302	0.331555	37	0.0866793	0.054771	0.047439	0.0813507	0.969555	0.0391408
ADGEYWLGLQNLHLLTLK	Q9D1H9	Mfap4	Mfap4	IPI00133751;IPI00551169;	AK003537;AL604029;AL604029;BC022666;	ENSMUST00000040522;ENSMUST00000064783;	Microfibril-associated glycoprotein 4		NP_083844.1;	Mm.272278;	mmu:76293;	cell adhesion; proteinaceous extracellular matrix; signal transduction	GO:0007155; GO:0005578; GO:0007165			Secreted â€º extracellular space â€º extracellular matrix.	0.35334	0.220618	1.60159	0.120469	0.417216	0.689413	28	0.424805	0.778145	0.624001	0.0285887	1.83809	0.871108	2.38551	10742.2	2.20885	19053.4	1.59068	4863.26	11978.2	0.0400098	0.0313028	1.27815	0.20875	0.294096	0.569224	39	0.0631499	0.10316	0.101433	0.0285887	1.83809	0.121436
ADGPDMQSLFTQYFQSMTDYGKDLMEK	P09813	Apoa2	Apoa2	IPI00111315;IPI00869381;	X04119;M32360;M79361;M79362;X62772;AK145823;CH466520;CH466520;CH466520;CH466520;BC031786;	ENSMUST00000005824;ENSMUST00000111319;ENSMUST00000111320;ENSMUST00000111321;	Apolipoprotein A-II (Apo-AII) (ApoA-II) (Apolipoprotein A2)	A37887;B23594;I48250;A23594;	NP_038502.2;	Mm.389209;	mmu:11807;	beta-glucoside transport; cholesterol homeostasis; cholesterol metabolic process; extracellular space; fatty acid metabolic process; high-density lipoprotein particle; high-density lipoprotein particle binding; lipid binding; lipid transport; lipoprotein metabolic process; negative regulation of lipase activity; positive regulation of interleukin-8 biosynthetic process; protein heterodimerization…	GO:0015759; GO:0042632; GO:0008203; GO:0005615; GO:0006631; GO:0034364; GO:0008035; GO:0008289; GO:0006869; GO:0042157; GO:0060192; GO:0045416; GO:0046982; GO:0030300		Apolipoprotein A2 family	Secreted.	0.165136	0.106673	1.54806	0.124308	0.417216	0.689413	117	0.464529	0.629665	0.603431	0.272359	1.73678	0.800528	2.48646	28051.8	1.91295	56036.7	2.31458	14664.1	24210.3	0.243251	0.130022	1.87085	0.0632267	0.208271	0.403108	157	0.115002	0.358253	0.842636	0.272359	1.73678	1.03288
ADGSTQVIDTK	O08749	Dld	Dld	IPI00874456;	U73445;AK117104;AK136193;AK153399;AK168875;BC003368;	ENSMUST00000110857;	Dihydrolipoyl dehydrogenase, mitochondrial (EC 1.8.1.4) (Dihydrolipoamide dehydrogenase)		NP_031887.2;	Mm.3131;	mmu:13382;	2-oxoglutarate metabolic process; NAD binding; acetyl-CoA biosynthetic process from pyruvate; acrosomal matrix; aging; cell redox homeostasis; dihydrolipoamide metabolic process; dihydrolipoyl dehydrogenase activity; flagellum; flavin adenine dinucleotide binding; gastrulation; lipoamide binding; lipoate metabolic process; mitochondrial electron transport, NADH to ubiquinone; mitochondrial matrix…	GO:0006103; GO:0051287; GO:0006086; GO:0043159; GO:0007568; GO:0045454; GO:0051068; GO:0004148; GO:0019861; GO:0050660; GO:0007369; GO:0043544; GO:0009106; GO:0006120; GO:0005759; GO:0005739; GO:0045252; GO:0006508; GO:0045254; GO:0042391; GO:0048240		Class-I pyridine nucleotide-disulfide oxidoreductase family	Mitochondrion matrix.	-0.235307	0.0799313	-2.94386	0.0034167	0.211815	0.350007	431	1.68093	1.44562	0.860887	1.32451	1.80505	1.3367	2.5955	309066	2.73605	323504	3.8802	112961	83373.1	-0.287339	0.0589668	-4.87289	1.4248e-06	0.000117828	0.000228056	574	1.65938	1.37204	0.727589	1.32451	1.80505	0.735446
ADHGEPIGR	P11499	Hsp90ab1 Hsp84 Hsp84-1 Hspcb	Hsp90ab1	IPI00554929;	M36829;M18186;AK146809;U89426;S46109;	ENSMUST00000024739;	Heat shock protein HSP 90-beta (Heat shock 84 kDa) (HSP 84) (HSP84) (Tumor-specific transplantation 84 kDa antigen) (TSTA)	HHMS84;I57523;	NP_032328.2;	Mm.2180;	mmu:15516;	ATP binding; CTP binding; GTP binding; TPR domain binding; UTP binding; apical plasma membrane; basolateral plasma membrane; brush border membrane; cellular response to interleukin-4; cellular response to organic cyclic compound; cytosol; dATP binding; melanosome; mitochondrion; negative regulation of proteasomal ubiquitin-dependent protein catabolic process; nitric-oxide synthase regulator activ…	GO:0005524; GO:0002135; GO:0005525; GO:0030911; GO:0002134; GO:0016324; GO:0016323; GO:0031526; GO:0071353; GO:0071407; GO:0005829; GO:0032564; GO:0042470; GO:0005739; GO:0032435; GO:0030235; GO:0001890; GO:0045429; GO:0006457; GO:0060334; GO:0060338; GO:0009651; GO:0008180		Heat shock protein 90 family	Cytoplasm. Melanosome.	-0.217837	0.136533	-1.59549	0.112238	0.417216	0.689413	193	-0.0938255	-0.311663	0.984552	1.41414	2.97725	0.459768	1.80708	103455	1.86301	81437.5	2.23536	55530.9	36431.5	-0.262225	0.108786	-2.41045	0.0166355	0.120282	0.232805	257	-0.0830234	-0.345248	0.898724	1.41414	2.97725	0.403232
ADHQPLTEASYVNLPTIALCNTDSPLR	P14206	Rpsa Lamr1 P40-8	Rpsa	IPI00123604;	J02870;X06406;AF140348;DQ360291;DQ360292;AK010423;AK010985;AK011041;AK011043;AK075778;AK075790;AK082935;AK088954;AK134224;AK135488;AK160551;AK160625;AK165219;AK166697;AK166874;AK167132;BC003829;BC037195;BC055886;BC081461;BC084677;BC092041;BC094902;BC099601;BC110285;	ENSMUST00000035105;	40S ribosomal protein SA (37 kDa laminin receptor precursor) (37LRP) (37 kDa oncofetal antigen) (37/67 kDa laminin receptor) (LRP/LR) (67 kDa laminin receptor) (67LR) (Laminin receptor 1) (LamR) (Laminin-binding protein precursor p40) (LBP/p40) (OFA/iLRP)	A29395;	NP_035159.3;XP_003086186.1;	Mm.311972;Mm.391708;Mm.4071;	mmu:100505031;mmu:16785;	90S preribosome; cytosolic small ribosomal subunit; endonucleolytic cleavage in ITS1 to separate SSU-rRNA from 5.8S rRNA and LSU-rRNA from tricistronic rRNA transcript (SSU-rRNA, 5.8S rRNA, LSU-rRNA); endonucleolytic cleavage to generate mature 3'-end of SSU-rRNA from (SSU-rRNA, 5.8S rRNA, LSU-rRNA); laminin binding; nucleus; plasma membrane; rRNA export from nucleus; ribosomal small subunit asse…	GO:0030686; GO:0022627; GO:0000447; GO:0000461; GO:0043236; GO:0005634; GO:0005886; GO:0006407; GO:0000028; GO:0003735; GO:0006412		Ribosomal protein S2P family	Cell membrane. Cytoplasm. Nucleus.	0.0103224	0.0212939	0.484758	0.631489	0.500337	0.826763	29	0.0635329	0.0738552	0.0602281	0.0574739	0.844745	0.0646432	0.824957	19965	1.42825	18975.5	1.48277	13978.6	12797.3	-0.0167979	0.0176813	-0.950037	0.347944	0.332385	0.643332	39	0.0428738	0.026076	0.0572939	0.0574739	0.844745	0.0544625
ADIDVSGPKVDIDVPDVNIEGPEGK	E9Q616	Ahnak	Ahnak	IPI00553798;		ENSMUST00000092956;	0		NP_033773.1;	Mm.203866;Mm.392302;	mmu:66395;	cell-cell junction	GO:0005911				0.0897139	0.0776962	1.15468	0.250895	0.417216	0.689413	103	0.289202	0.378916	0.411129	0.224463	1.53723	0.548615	2.34324	74043	2.62508	74218.3	2.41577	28206	30722.4	0.121298	0.0755288	1.60599	0.110563	0.251537	0.48685	138	0.301636	0.422934	0.457869	0.224463	1.53723	0.574609
ADIKAPEDK	Q91VR2	Atp5c1	Atp5c1	IPI00313475;	BC010700;	ENSMUST00000114897;	ATP synthase subunit gamma, mitochondrial (F-ATPase gamma subunit)		NP_065640.2;	Mm.12677;	mmu:11949;	ATP synthesis coupled proton transport; hydrogen ion transporting ATP synthase activity, rotational mechanism; mitochondrial proton-transporting ATP synthase complex; proton-transporting ATP synthase complex, catalytic core F(1); proton-transporting ATPase activity, rotational mechanism	GO:0015986; GO:0046933; GO:0005753; GO:0045261; GO:0046961		ATPase gamma chain family	Mitochondrion. Mitochondrion inner membrane; Peripheral membrane protein.	-0.108935	0.0758166	-1.43682	0.152458	0.417216	0.689413	185	0.00649243	-0.102442	0.546721	0.759308	2.01904	0.423597	1.71335	153694	2.69929	92740.9	2.71472	56938.8	34162.3	-0.0897867	0.0664329	-1.35154	0.177765	0.288224	0.557858	246	0.000921425	-0.0888652	0.548826	0.759308	2.01904	0.483681
ADIVENQVMDTR	P10649	Gstm1	Gstm1	IPI00230212;	J03952;J04632;AL671877;AC079042;BC003822;BC046758;BC091763;	ENSMUST00000004140;	Glutathione S-transferase Mu 1 (EC 2.5.1.18) (GST 1-1) (GST class-mu 1) (Glutathione S-transferase GT8.7) (pmGT10)	H24735;S30373;S33860;	NP_034488.1;	Mm.37199;	mmu:14862;	cellular response to drug; cytoplasm; glutathione transferase activity; protein heterodimerization activity; protein homodimerization activity	GO:0035690; GO:0005737; GO:0004364; GO:0046982; GO:0042803		GST superfamily, Mu family	Cytoplasm.	0.0537692	0.3158	0.170264	0.864984	0.572311	0.945695	190	2.34669	2.40046	2.27726	2.18093	1.7818	3.29381	2.62156	325330	1.91774	317268	2.13662	169643	148490	-0.318077	0.179073	-1.77624	0.0768856	0.224576	0.434667	255	2.06573	1.74765	1.47939	2.18093	1.7818	1.85583
ADKDYSVTANSK	P16125	Ldhb Ldh-2 Ldh2	Ldhb	IPI00229510;	X51905;AK002257;AK019391;AK131637;BC046755;	ENSMUST00000032373;	L-lactate dehydrogenase B chain (LDH-B) (EC 1.1.1.27) (LDH heart subunit) (LDH-H)	S09954;	NP_032518.1;	Mm.9745;	mmu:16832;	L-lactate dehydrogenase activity; NAD binding; NAD metabolic process; cellular carbohydrate metabolic process; glycolysis; lactate metabolic process; mitochondrion	GO:0004459; GO:0051287; GO:0019674; GO:0044262; GO:0006096; GO:0006089; GO:0005739	Fermentation; pyruvate fermentation to lactate; (S)-lactate from pyruvate: step 1/1.	LDH/MDH superfamily, LDH family	Cytoplasm.	-0.101667	0.348112	-0.292051	0.770371	0.543947	0.898825	491	0.0601047	-0.0415619	3.99951	6.80844	1.99301	5.95964	1.80654	1.20077e+06	2.4256	1.09378e+06	2.47168	495039	442524	-0.96497	0.263717	-3.65911	0.000273393	0.0084127	0.0162828	657	-0.254755	-1.21972	3.47116	6.80844	1.99301	4.69746
ADKLAEEHG	P56480	Atp5b	Atp5b	IPI00468481;	AF030559;AK003460;AK010314;AK084009;AK145684;AK148891;AK150599;AK151081;AK151600;AK152788;AK152976;AK153099;AK159444;AK159737;AK159978;AK160199;AK160608;AK164383;AK166525;AK166603;AK166979;AK167119;AK167160;AK167728;AK167764;AK168692;AK168941;AK169184;BC018392;BC037127;BC046616;DQ403100;	ENSMUST00000026459;	ATP synthase subunit beta, mitochondrial (EC 3.6.3.14)		NP_058054.2;	Mm.238973;	mmu:11947;	ADP biosynthetic process; ATP binding; ATP hydrolysis coupled proton transport; ATP synthesis coupled proton transport; angiogenesis; calcium ion binding; cell surface; eukaryotic cell surface binding; hydrogen ion transporting ATP synthase activity, rotational mechanism; hydrogen-exporting ATPase activity, phosphorylative mechanism; lipid metabolic process; lipoprotein particle receptor activity…	GO:0006172; GO:0005524; GO:0015991; GO:0015986; GO:0001525; GO:0005509; GO:0009986; GO:0043499; GO:0046933; GO:0008553; GO:0006629; GO:0030228; GO:0042645; GO:0005753; GO:0000275; GO:0006933; GO:0005886; GO:0046961; GO:0051453		ATPase alpha/beta chains family	Mitochondrion. Mitochondrion inner membrane.	-0.265584	0.36545	-0.726732	0.467595	0.44929	0.742413	828	-0.110807	-0.376391	5.46955	8.41592	2.39677	7.41368	2.27985	1.57038e+06	3.00374	1.17774e+06	3.16119	522808	372563	-0.896015	0.282117	-3.17605	0.00153411	0.0269818	0.0522233	1110	-0.324663	-1.22068	4.83729	8.41592	2.39677	6.95911
ADLFDPVIK	Q6P8J7	Ckmt2	Ckmt2	IPI00120076;	BC061221;	ENSMUST00000022122;	Creatine kinase S-type, mitochondrial (EC 2.7.3.2) (Basic-type mitochondrial creatine kinase) (Mib-CK) (Sarcomeric mitochondrial creatine kinase) (S-MtCK)		NP_940807.1;	Mm.316438;	mmu:76722;	ATP binding; creatine kinase activity; mitochondrial inner membrane; mitochondrion; phosphocreatine metabolic process	GO:0005524; GO:0004111; GO:0005743; GO:0005739; GO:0006603		ATP:guanido phosphotransferase family	Mitochondrion inner membrane; Peripheral membrane protein; Intermembrane side.	-0.208763	0.12425	-1.68018	0.0936462	0.417216	0.689413	431	-0.0917106	-0.300474	1.33822	1.89888	1.62383	1.61641	1.68553	521034	2.46784	397419	2.25978	211129	175866	-0.251564	0.107591	-2.33816	0.0197196	0.12821	0.24815	577	-0.0824562	-0.334021	1.32756	1.89888	1.62383	1.54193
ADLIAYLK	P62897	Cycs	Cycs	IPI00222419;	X01756;AK088098;BC034363;	ENSMUST00000073080;ENSMUST00000161401;	Cytochrome c, somatic	CCMS;	NP_031834.1;	Mm.35389;	mmu:13063;	apoptotic process; electron carrier activity; electron transport chain; heme binding; iron ion binding; mitochondrial intermembrane space; respiratory chain	GO:0006915; GO:0009055; GO:0022900; GO:0020037; GO:0005506; GO:0005758; GO:0070469		Cytochrome c family	Mitochondrion intermembrane space.	0.106762	0.109046	0.979055	0.329869	0.417216	0.689413	102	0.764498	0.87126	0.577017	0.715917	1.51433	0.917007	1.61524	115576	1.72889	104046	1.70614	66849.9	60983.2	0.133591	0.0879371	1.51917	0.131025	0.267132	0.517034	137	0.875073	1.00866	0.53309	0.715917	1.51433	0.761625
ADLMSPLDR	P59016	Vps33b	Vps33b	IPI00321497;	BC028783;BC034170;	ENSMUST00000032749;	Vacuolar protein sorting-associated protein 33B		NP_835171.2;	Mm.322870;	mmu:233405;	HOPS complex; cellular membrane fusion; late endosome membrane; lysosomal membrane; lysosome localization; melanosome localization; perinuclear region of cytoplasm; platelet alpha granule; platelet alpha granule organization; protein transport; vesicle docking involved in exocytosis; vesicle-mediated transport	GO:0030897; GO:0006944; GO:0031902; GO:0005765; GO:0032418; GO:0032400; GO:0048471; GO:0031091; GO:0070889; GO:0015031; GO:0006904; GO:0016192		STXBP/unc-18/SEC1 family	Late endosome membrane; Peripheral membrane protein; Cytoplasmic side. Lysosome membrane; Peripheral membrane protein; Cytoplasmic side.	0.002206	0.00127629	1.72845	0.109526	0.417216	0.689413	12	0.000217294	0.00242329	0.00255257	0.00023452	1.07928	0.00365056	1.50645	17.6123	0.898717	192.733	1.3705	19.5972	140.63	0.00112394	0.000615831	1.82507	0.0837532	0.232254	0.449528	19	0.000217294	0.00134123	0.00141105	0.00023452	1.07928	0.00171514
ADLSNCLYK	Q0II04	Nebl Lnebl	Nebl	IPI00606309;	AL772218;BC122879;	ENSMUST00000132418;	Nebulette (Actin-binding Z-disk protein)			Mm.120298;Mm.256298;Mm.404039;Mm.440498;		Z disc; cardiac muscle thin filament assembly; stress fiber	GO:0030018; GO:0071691; GO:0001725			Cytoplasm.	-0.0437811	0.0290336	-1.50795	0.133541	0.417216	0.689413	160	0.0360151	-0.00776597	0.192587	0.224111	1.59568	0.202556	2.10881	54127.6	2.03408	21779.9	2.00035	26610.4	10888.1	-0.0907149	0.0192395	-4.71504	4.36589e-06	0.000320935	0.00062117	213	0.041615	-0.0490998	0.146207	0.224111	1.59568	0.0750133
ADMVIEAVFEDLGVK	Q8BMS1	Hadha	Hadha	IPI00223092;	AK029017;AK170478;AK170683;BC027156;BC037009;BC046978;BC058569;	ENSMUST00000156859;	Trifunctional enzyme subunit alpha, mitochondrial (TP-alpha) [Includes: Long-chain enoyl-CoA hydratase (EC 4.2.1.17); Long chain 3-hydroxyacyl-CoA dehydrogenase (EC 1.1.1.211)]		NP_849209.1;	Mm.200497;	mmu:97212;	3-hydroxyacyl-CoA dehydrogenase activity; NAD binding; acetyl-CoA C-acyltransferase activity; enoyl-CoA hydratase activity; fatty acid beta-oxidation; fatty-acyl-CoA binding; long-chain-3-hydroxyacyl-CoA dehydrogenase activity; long-chain-enoyl-CoA hydratase activity; mitochondrial fatty acid beta-oxidation multienzyme complex; mitochondrial inner membrane; mitochondrial nucleoid; nucleolus; resp…	GO:0003857; GO:0051287; GO:0003988; GO:0004300; GO:0006635; GO:0000062; GO:0016509; GO:0016508; GO:0016507; GO:0005743; GO:0042645; GO:0005730; GO:0042493; GO:0032868	Lipid metabolism; fatty acid beta-oxidation.	Enoyl-CoA hydratase/isomerase family; 3-hydroxyacyl-CoA dehydrogenase family	Mitochondrion matrix.	0.383107	0.626088	0.611906	0.54086	0.474932	0.784783	535	0.426941	0.810048	7.51306	8.04051	6.62212	11.3132	7.16206	241779	3.8765	566833	7.13875	62370.3	79402.3	-0.703	0.335613	-2.09468	0.036551	0.172205	0.333303	715	-0.176775	-0.879776	4.61391	8.04051	6.62212	2.3502
ADNFEYSDPVDGSISK	Q9D0F9	Pgm1 Pgm2	Pgm1	IPI00555140;	AK011485;AK147982;CR536609;BC008527;	ENSMUST00000058351;	Phosphoglucomutase-1 (PGM 1) (EC 5.4.2.2) (Glucose phosphomutase 1) (Phosphoglucomutase-2)		NP_082408.3;	Mm.217764;	mmu:72157;	cytosol; galactose catabolic process; glucose metabolic process; glycogen biosynthetic process; magnesium ion binding; phosphoglucomutase activity	GO:0005829; GO:0019388; GO:0006006; GO:0005978; GO:0000287; GO:0004614		Phosphohexose mutase family	Cytoplasm.	0.24639	0.289687	0.850538	0.395498	0.423318	0.699496	431	0.964922	1.21131	3.12002	0.888817	1.7251	4.43091	5.81289	147341	1.81103	1.33408e+06	8.19582	81357.6	162775	0.0626756	0.272625	0.229897	0.818253	0.469573	0.90886	577	0.890392	0.953068	3.36391	0.888817	1.7251	4.10658
ADNVKDWSK	P17751	Tpi1 Tpi	Tpi1	IPI00988063;	AC002397;AK008373;AK010808;AK146013;AK149768;AK150735;AK159741;AK167437;AK168446;AK168756;X53333;BC046761;L31777;	ENSMUST00000172132;	Triosephosphate isomerase (TIM) (EC 5.3.1.1) (Triose-phosphate isomerase)	ISMST;	NP_033441.2;	Mm.4222;	mmu:21991;	cytosol; embryo development; gluconeogenesis; glucose metabolic process; glyceraldehyde-3-phosphate metabolic process; glycolysis; nucleus; pentose-phosphate shunt; triose-phosphate isomerase activity	GO:0005829; GO:0009790; GO:0006094; GO:0006006; GO:0019682; GO:0006096; GO:0005634; GO:0006098; GO:0004807	Carbohydrate biosynthesis; gluconeogenesis. Carbohydrate degradation; glycolysis; D-glyceraldehyde 3-phosphate from glycerone phosphate: step 1/1.	Triosephosphate isomerase family		-0.116551	0.19564	-0.595743	0.551632	0.47705	0.788284	472	0.0353255	-0.0812254	2.21341	3.36551	1.96965	3.50339	2.22139	803946	2.83673	617334	2.58826	283406	238513	-0.314925	0.152934	-2.05923	0.0398811	0.179126	0.346699	633	-0.0270938	-0.342019	1.98225	3.36551	1.96965	2.90967
ADPPQEAAQFTSQVIILNHPGQISAGYSPVIDCHTAHIACK	P62631	Eef1a2 Eef1al Stn	Eef1a2	IPI00119667;	L26479;BC018235;	ENSMUST00000055990;	Elongation factor 1-alpha 2 (EF-1-alpha-2) (Eukaryotic elongation factor 1 A-2) (eEF1A-2) (Statin-S1)	JC2445;	NP_031932.1;	Mm.2645;	mmu:13628;	GTP binding; GTP catabolic process; GTPase activity; eukaryotic translation elongation factor 1 complex; negative regulation of apoptotic process; neuronal cell body; nucleus; response to inorganic substance; translation elongation factor activity	GO:0005525; GO:0006184; GO:0003924; GO:0005853; GO:0043066; GO:0043025; GO:0005634; GO:0010035; GO:0003746		GTP-binding elongation factor family, EF-Tu/EF-1A subfamily	Nucleus.	-0.0839063	0.105232	-0.797343	0.428449	0.434465	0.717916	59	0.120756	0.0368494	0.42093	0.514036	1.60383	0.3738	1.57989	174780	1.94451	118339	1.77351	89884	66725.7	-0.0770714	0.0897211	-0.85901	0.392934	0.34285	0.663586	79	0.19267	0.115599	0.411154	0.514036	1.60383	0.34606
ADRDQYELLCLDNTR	Q921I1	Tf Trf	Tf	IPI00139788;	AF440692;AK085754;AK142599;AK146549;AK149559;AK149595;AK150782;AK168419;AK168938;BC008559;BC012313;BC022986;BC092046;AF027336;M23013;M23014;M23015;M23016;S67217;J03299;	ENSMUST00000035158;ENSMUST00000112645;	Serotransferrin (Transferrin) (Beta-1 metal-binding globulin) (Siderophilin)	A28446;	NP_598738.1;	Mm.37214;	mmu:22041;	ERK1 and ERK2 cascade; SMAD protein signal transduction; actin filament organization; activation of JUN kinase activity; cellular iron ion homeostasis; coated pit; endocytic vesicle; extracellular region; ferric iron binding; iron ion transport; osteoclast differentiation; positive regulation of bone resorption; positive regulation of cell motility; positive regulation of transcription, DNA-depen…	GO:0070371; GO:0060395; GO:0007015; GO:0007257; GO:0006879; GO:0005905; GO:0030139; GO:0005576; GO:0008199; GO:0006826; GO:0030316; GO:0045780; GO:2000147; GO:0045893; GO:0055037		Transferrin family	Secreted.	0.15923	0.22165	0.718384	0.472684	0.449719	0.743121	1025	1.0132	1.17243	3.68233	3.4986	2.04183	5.15199	2.76539	482881	2.44611	226328	2.91811	197408	77559.9	1.5036	0.198227	7.58524	6.09356e-14	3.29011e-11	6.36801e-11	1371	2.31822	3.82182	3.77283	3.4986	2.04183	5.56869
ADSGPGEQTNLPKMQK	Q7TSY8	Sgol2	Sgol2	IPI00380793;	BC023855;BC044797;BC052742;AK017868;AK042448;	ENSMUST00000027202;	Shugoshin-like 2 (Shugoshin-2) (Sgo2)		NP_001171338.1;NP_950172.1;	Mm.32800;	mmu:68549;	cell division; condensed chromosome kinetochore; condensed nuclear chromosome, centromeric region; female meiosis; kinetochore; male meiosis; meiotic sister chromatid cohesion, centromeric; positive regulation of maintenance of meiotic sister chromatid cohesion, centromeric; protein localization	GO:0051301; GO:0000777; GO:0000780; GO:0007143; GO:0000776; GO:0007140; GO:0051754; GO:2000711; GO:0008104		Shugoshin family	Nucleus. Chromosome â€º centromere. Chromosome â€º centromere â€º kinetochore.	0.0555747	0.0296816	1.87236	0.0821931	0.417216	0.689413	14	0.0115303	0.067105	0.0593633	0.0100047	0.86769	0.0833541	1.24214	3869.12	1.43008	26308.5	1.56509	2705.52	16809.5	0.0475172	0.0371415	1.27936	0.216175	0.294946	0.570868	19	0.0115303	0.0590475	0.0851019	0.0100047	0.86769	0.103724
ADVDAATLAR	P31001	Des	Des	IPI00130102;	BC031760;Z18892;	ENSMUST00000027409;	Desmin	A54104;	NP_034173.1;	Mm.6712;	mmu:13346;	Z disc; cytoskeleton; fascia adherens; muscle organ development; neuromuscular junction; sarcolemma; structural constituent of cytoskeleton; type III intermediate filament	GO:0030018; GO:0005856; GO:0005916; GO:0007517; GO:0031594; GO:0042383; GO:0005200; GO:0045098		Intermediate filament family	Cytoplasm.	0.148856	0.0475186	3.13259	0.00185117	0.168768	0.278874	430	0.973647	1.1225	0.511791	0.350816	1.29598	0.738443	1.75982	54675.3	1.66354	89382	2.2882	32866.8	39062.1	0.0384222	0.0329947	1.1645	0.244706	0.299249	0.579197	574	0.785407	0.823829	0.40712	0.350816	1.29598	0.544223
ADVLLEPFR	O09174	Amacr Macr1	Amacr	IPI00114331;	AK048249;AK002401;U89906;	ENSMUST00000070877;	Alpha-methylacyl-CoA racemase (EC 5.1.99.4) (2-methylacyl-CoA racemase)		NP_032563.2;	Mm.2787;	mmu:17117;	alpha-methylacyl-CoA racemase activity; bile acid biosynthetic process; fatty acid metabolic process; isoprenoid catabolic process; mitochondrion; peroxisome	GO:0008111; GO:0006699; GO:0006631; GO:0008300; GO:0005739; GO:0005777	Lipid metabolism; bile acid biosynthesis. Lipid metabolism; fatty acid metabolism.	CaiB/BaiF CoA-transferase family	Peroxisome. Mitochondrion.	0.0106946	0.0216458	0.494071	0.623122	0.49858	0.823859	58	0.116557	0.127252	0.0865831	0.0674398	0.750268	0.0988871	0.980471	19959.8	1.29425	16758.3	1.36789	15421.9	12251.2	0.0180052	0.0274591	0.655711	0.51394	0.373564	0.723035	78	0.0853786	0.103384	0.125833	0.0674398	0.750268	0.1466
ADWSSLSR	P19783	Cox4i1 Cox4 Cox4a	Cox4i1	IPI00117978;	X54691;M37831;M58034;M37829;AK012583;AK019276;AK150447;	ENSMUST00000034276;	Cytochrome c oxidase subunit 4 isoform 1, mitochondrial (Cytochrome c oxidase polypeptide IV) (Cytochrome c oxidase subunit IV isoform 1) (COX IV-1)	S12142;	NP_034071.1;	Mm.386758;	mmu:12857;	cytochrome-c oxidase activity; mitochondrial inner membrane; nucleus; response to nutrient	GO:0004129; GO:0005743; GO:0005634; GO:0007584		Cytochrome c oxidase IV family	Mitochondrion inner membrane.	0.152064	0.255176	0.595916	0.552237	0.47705	0.788284	134	0.295386	0.447449	1.53106	1.663	1.56278	2.08494	1.71432	443720	2.4188	448061	2.53251	183446	176924	-0.19729	0.193133	-1.02152	0.308385	0.318156	0.615792	179	0.102321	-0.0949688	1.32757	1.663	1.56278	1.51434
ADYVREMLTTQAER	P51667	Myl2 Mylpc	Myl2	IPI00555015;	M91602;AK002367;AK146674;BC061144;	ENSMUST00000014080;ENSMUST00000111751;	Myosin regulatory light chain 2, ventricular/cardiac muscle isoform (MLC-2) (MLC-2v)	A42858;	NP_034991.3;	Mm.1529;	mmu:17906;	calcium ion binding; cardiac muscle contraction; cardiac myofibril assembly; heart morphogenesis; muscle cell fate specification; muscle fiber development; myofibril; myosin complex; negative regulation of cell growth; post-embryonic development; sarcomere; ventricular cardiac muscle tissue morphogenesis	GO:0005509; GO:0060048; GO:0055003; GO:0003007; GO:0042694; GO:0048747; GO:0030016; GO:0016459; GO:0030308; GO:0009791; GO:0030017; GO:0055010			Cytoplasm â€º myofibril â€º sarcomere â€º A band.	0.528072	1.30401	0.404959	0.685709	0.519428	0.858309	431	0.300217	0.82829	14.0447	17.5165	4.41552	24.2299	5.41866	1.5809e+06	3.63504	1.46179e+06	4.11562	434906	355181	-1.98637	0.682762	-2.90932	0.00376174	0.0530885	0.102753	577	-0.729638	-2.71601	8.42457	17.5165	4.41552	8.14106
AEACFVNCVER	Q9WVA2	Timm8a1 Ddp1 Tim8a Timm8a	Timm8a1	IPI00125776;	AF150081;AB031055;AK011402;AK088903;AK090079;AK165573;BC004796;BC094631;	ENSMUST00000052902;ENSMUST00000054213;	Mitochondrial import inner membrane translocase subunit Tim8 A (Deafness dystonia protein 1 homolog)	JC7322;	NP_038926.1;	Mm.214504;	mmu:30058;	metal ion binding; mitochondrial inner membrane; mitochondrial intermembrane space protein transporter complex; protein import into mitochondrial inner membrane	GO:0046872; GO:0005743; GO:0042719; GO:0045039		Small Tim family	Mitochondrion inner membrane; Peripheral membrane protein; Intermembrane side.	0.485794	0.518687	0.936584	0.354085	0.417216	0.689413	44	0.631102	1.1169	1.79679	0.369439	1.07498	2.5926	3.12562	58899.6	1.52015	36948.5	1.67869	38746	22010.3	-0.143196	0.0621622	-2.30358	0.0248496	0.144212	0.279122	58	0.208946	0.06575	0.246699	0.369439	1.07498	0.238938
AEAGEGQKPSPAQLELR	Q8K183	Pdxk Pkh	Pdxk	IPI00283511;	AK039194;AK080846;AK145470;AK166078;AK166464;BC027745;	ENSMUST00000041616;	Pyridoxal kinase (EC 2.7.1.35) (Pyridoxine kinase)		NP_742146.1;	Mm.206159;	mmu:216134;	ATP binding; cell proliferation; cytosol; lithium ion binding; magnesium ion binding; nucleus; potassium ion binding; pyridoxal 5'-phosphate salvage; pyridoxal kinase activity; pyridoxal phosphate binding; sodium ion binding; zinc ion binding	GO:0005524; GO:0008283; GO:0005829; GO:0031403; GO:0000287; GO:0005634; GO:0030955; GO:0009443; GO:0008478; GO:0030170; GO:0031402; GO:0008270		Pyridoxine kinase family	Cytoplasm.	-0.0356955	0.0182961	-1.95098	0.0713654	0.417216	0.689413	14	0.0733556	0.0376602	0.0365923	0.0419867	0.572372	0.0302506	0.803253	14406.4	1.24506	3821.2	1.19125	11570.9	3207.72	-0.0369936	0.0142013	-2.60494	0.0174009	0.1222	0.236518	19	0.0733556	0.036362	0.0325394	0.0419867	0.572372	0.0235173
AEALSAT	Q3U4J8		NA	IPI00653107;	AK154199;		0					ATP binding	GO:0005524				0.0390469	0.0160553	2.43203	0.0290298	0.4068	0.672201	14	0.00251984	0.0415668	0.0321106	0.00301369	1.19598	0.0453112	1.09008	605.997	1.27819	9858.93	1.74253	474.104	5657.81	0.0388171	0.011702	3.31714	0.00362266	0.0526747	0.101952	19	0.00251984	0.041337	0.0268126	0.00301369	1.19598	0.0326872
AEAQIAAK	P05202	Got2 Got-2	Got2	IPI00117312;	J02622;X06917;X06918;X06919;X06920;X06921;X06922;X06923;X06924;X06925;X06926;M37259;M37250;M37251;M37252;M37253;M37254;M37255;M37256;M37258;U82470;AK136556;AK147953;AK149886;AK149926;AK150194;AK152921;AK155075;AK167767;BC089015;BC089341;	ENSMUST00000034097;	Aspartate aminotransferase, mitochondrial (mAspAT) (EC 2.6.1.1) (EC 2.6.1.7) (Fatty acid-binding protein) (FABP-1) (Glutamate oxaloacetate transaminase 2) (Kynurenine aminotransferase 4) (Kynurenine aminotransferase IV) (Kynurenine--oxoglutarate transaminase 4) (Kynurenine--oxoglutarate transaminase IV) (Plasma membrane-associated fatty acid-binding protein) (FABPpm) (Transaminase A)	S01174;	NP_034455.1;	Mm.230169;	mmu:14719;	L-aspartate:2-oxoglutarate aminotransferase activity; L-phenylalanine:2-oxoglutarate aminotransferase activity; aspartate biosynthetic process; aspartate catabolic process; fatty acid transport; glutamate catabolic process to 2-oxoglutarate; glutamate catabolic process to aspartate; kynurenine-oxoglutarate transaminase activity; mitochondrial inner membrane; mitochondrial matrix; oxaloacetate met…	GO:0004069; GO:0080130; GO:0006532; GO:0006533; GO:0015908; GO:0019551; GO:0019550; GO:0016212; GO:0005743; GO:0005759; GO:0006107; GO:0005886; GO:0030170; GO:0045471		Class-I pyridoxal-phosphate-dependent aminotransferase family	Mitochondrion matrix. Cell membrane.	-0.610631	0.325914	-1.8736	0.061477	0.417216	0.689413	594	-0.289624	-0.900255	4.12252	6.99295	2.45761	5.11762	2.31663	1.59875e+06	3.27751	1.29672e+06	3.24906	487793	399107	-0.98123	0.257619	-3.80885	0.000150416	0.0060311	0.0116732	792	-0.349266	-1.3305	3.73325	6.99295	2.45761	4.04856
AEARSGAHGR	Q9Z315	Sart1 Haf	Sart1	IPI00323674;	AB014721;AF129931;BC028823;BC051394;AF105334;	ENSMUST00000044207;	U4/U6.U5 tri-snRNP-associated protein 1 (Hypoxia-associated factor) (Squamous cell carcinoma antigen recognized by T-cells 1) (SART-1) (mSART-1)		NP_058578.3;	Mm.34562;	mmu:20227;	Cajal body; Golgi apparatus; RNA splicing; catalytic step 2 spliceosome; mRNA processing; positive regulation of cytotoxic T cell differentiation	GO:0015030; GO:0005794; GO:0008380; GO:0071013; GO:0006397; GO:0045585		SNU66/SART1 family	Nucleus.	0.0307907	0.0213186	1.44432	0.170657	0.417216	0.689413	14	0.00564536	0.0364361	0.0426371	0.0045779	0.810914	0.060124	1.65012	1562.26	1.40963	7077.62	2.45817	1108.27	2879.23	0.0134976	0.00827789	1.63056	0.119448	0.257363	0.498127	19	0.00564536	0.019143	0.018967	0.0045779	0.810914	0.0229148
AEAYSPA	Q61285	Abcd2 Aldr	Abcd2	IPI00309437;	Z48670;AK051445;AK082588;BC019187;	ENSMUST00000069511;	ATP-binding cassette sub-family D member 2 (Adrenoleukodystrophy-related protein)		NP_036124.2;	Mm.295456;	mmu:26874;	ATP binding; ATP catabolic process; ATPase activity; fatty acid beta-oxidation; integral to membrane; mitochondrion; peroxisomal membrane; positive regulation of fatty acid beta-oxidation; transport; very long-chain fatty acid catabolic process	GO:0005524; GO:0006200; GO:0016887; GO:0006635; GO:0016021; GO:0005739; GO:0005778; GO:0032000; GO:0006810; GO:0042760		ABC transporter superfamily, ABCD family, Peroxisomal fatty acyl CoA transporter (TC 3.A.1.203) subfamily	Peroxisome membrane; Multi-pass membrane protein.	0.0102224	0.00991078	1.03144	0.319825	0.417216	0.689413	14	0.00139205	0.0116144	0.0198216	0.00050193	0.36057	0.0280274	2.41316	288.605	1.50288	507.743	2.03238	192.035	249.827	0.000781698	0.00113434	0.68912	0.499078	0.368859	0.713928	19	0.00139205	0.00217374	0.00259911	0.00050193	0.36057	0.0031532
AECLNPAQPGR	P10493	Nid1 Ent	Nid1	IPI00111793;	X14194;X14480;AK041633;AK084876;AK144878;AK166779;BC131669;AH003206;X83093;	ENSMUST00000005532;	Nidogen-1 (NID-1) (Entactin)	MMMSND;	NP_035047.2;	Mm.4691;	mmu:18073;	basal lamina; calcium ion binding; cell periphery; cell-matrix adhesion; collagen binding; glomerular basement membrane development; laminin-1 binding; positive regulation of cell-substrate adhesion	GO:0005605; GO:0005509; GO:0071944; GO:0007160; GO:0005518; GO:0032836; GO:0043237; GO:0010811			Secreted â€º extracellular space â€º extracellular matrix â€º basement membrane.	-0.025817	0.0163673	-1.57735	0.115639	0.417216	0.689413	342	0.0996573	0.0738403	0.15699	0.200543	1.40329	0.161514	1.38238	54418	2.10226	43008.6	2.35663	25885.5	18250	-0.0311448	0.0131749	-2.36395	0.0184975	0.125515	0.242934	458	0.0871986	0.0560538	0.144774	0.200543	1.40329	0.144209
AECSAEQCYK	P06801	Me1 Mod-1 Mod1	Me1	IPI00128857;	J02652;M26756;AK004980;AK077968;	ENSMUST00000034989;	NADP-dependent malic enzyme (NADP-ME) (EC 1.1.1.40) (Malic enzyme 1)	DEMSMX;	NP_001185862.1;NP_032641.2;	Mm.148155;	mmu:17436;	NAD binding; NADP binding; cytosol; malate dehydrogenase (oxaloacetate-decarboxylating) (NADP+) activity; malate dehydrogenase (oxaloacetate-decarboxylating) activity; malate metabolic process; manganese ion binding; mitochondrion; protein tetramerization; response to hormone stimulus	GO:0051287; GO:0050661; GO:0005829; GO:0004473; GO:0016619; GO:0006108; GO:0030145; GO:0005739; GO:0051262; GO:0009725		Malic enzymes family	Cytoplasm.	-0.00168351	0.0140303	-0.119991	0.904816	0.585164	0.966933	74	0.0224954	0.0208119	0.0627456	0.0604686	0.882112	0.0885437	1.32419	17769.8	1.61735	19268.9	2.04876	10987	9405.15	0.0198255	0.0157543	1.25842	0.211201	0.294096	0.569224	99	0.0295999	0.0494253	0.0807169	0.0604686	0.882112	0.119267
AEDGSVIDYELIDQDAR	P07356	Anxa2 Anx2 Cal1h	Anxa2	IPI00468203;	M14044;BC003327;BC005763;M33321;M33322;D10024;	ENSMUST00000034756;	Annexin A2 (Annexin II) (Annexin-2) (Calpactin I heavy chain) (Calpactin-1 heavy chain) (Chromobindin-8) (Lipocortin II) (Placental anticoagulant protein IV) (PAP-IV) (Protein I) (p36)	LUMS36;	NP_031611.1;	Mm.238343;	mmu:12306;	Schmidt-Lanterman incisure; angiogenesis; basement membrane; body fluid secretion; calcium ion binding; calcium-dependent phospholipid binding; cellular response to acid; collagen fibril organization; early endosome; extrinsic to plasma membrane; fibrinolysis; lipid particle; melanosome; midbody; myelin sheath adaxonal region; perinuclear region of cytoplasm; phosphatidylinositol-4,5-bisphosphate…	GO:0043220; GO:0001525; GO:0005604; GO:0007589; GO:0005509; GO:0005544; GO:0071229; GO:0030199; GO:0005769; GO:0019897; GO:0042730; GO:0005811; GO:0042470; GO:0030496; GO:0035749; GO:0048471; GO:0005546; GO:0004859; GO:0051099; GO:0031340; GO:0043234; GO:0042383		Annexin family	Secreted â€º extracellular space â€º extracellular matrix â€º basement membrane. Melanosome.	-0.028445	0.0418119	-0.680307	0.496794	0.457764	0.756415	325	0.132883	0.104438	0.392231	0.47577	1.68058	0.476572	1.85279	120360	2.41348	95633.4	2.16104	49869.9	44253.3	0.0099288	0.0431663	0.230013	0.818189	0.469573	0.90886	437	0.147544	0.157473	0.463912	0.47577	1.68058	0.57855
AEELQSNTEAFLYCMGALK	Q3URY6	Armc2	Armc2	IPI00668939;IPI00844643;	AK141039;	ENSMUST00000095729;ENSMUST00000160262;	Armadillo repeat-containing protein 2		NP_001030030.2;	Mm.211320;	mmu:213402;						-0.00132604	0.00247641	-0.535469	0.600729	0.492095	0.813143	14	0.00602564	0.0046996	0.00495283	0.00625054	1.03732	0.00316098	0.672605	567.195	0.931845	655.318	1.4573	608.68	449.679	-0.000908829	0.0024098	-0.377139	0.710249	0.43852	0.848756	19	0.00602564	0.00511682	0.00552154	0.00625054	1.03732	0.00476915
AEEQEPELTSTPNFVVEVTK	Q8R5L1	C1qbp DN-393H17.2-001 mCG_21176 RP23-83I13.1-001	C1qbp	IPI00132799;	BC038075;AF300619;AL596136;CR936847;CH466596;	ENSMUST00000078528;	0		NP_031599.2;	Mm.30049;	mmu:12261;	extracellular space; membrane; mitochondrial matrix; mitochondrion; nucleus	GO:0005615; GO:0016020; GO:0005759; GO:0005739; GO:0005634				-0.838617	0.483461	-1.73461	0.104761	0.417216	0.689413	14	1.56691	0.728293	0.966922	1.06986	0.682786	0.851627	1.16935	202233	1.08467	61617.2	1.05959	186447	58151.9	-1.00738	0.345361	-2.91689	0.00884401	0.0907143	0.175578	19	1.56691	0.559528	0.791322	1.06986	0.682786	0.517276
AEEYEFLTPMEEAPK	Q99PT1	Arhgdia C87222 Gdi1	Arhgdia	IPI00322312;	AB055070;AK075656;AK077343;AK143516;AK156819;AK165241;AK170553;AK170718;AK172140;AL663030;BC004732;BC086755;	ENSMUST00000067936;ENSMUST00000106197;	Rho GDP-dissociation inhibitor 1 (Rho GDI 1) (GDI-1) (Rho-GDI alpha)		NP_598557.3;	Mm.30016;Mm.474783;	mmu:192662;	GTPase activator activity; Rho GDP-dissociation inhibitor activity; Rho protein signal transduction; cytoplasm; immunological synapse; positive regulation of GTPase activity; regulation of protein localization	GO:0005096; GO:0005094; GO:0007266; GO:0005737; GO:0001772; GO:0043547; GO:0032880		Rho GDI family	Cytoplasm.	-0.0223607	0.0763278	-0.292956	0.770009	0.543947	0.898825	134	0.283067	0.260706	0.457967	0.545956	1.5021	0.538931	1.57997	140982	1.85398	140855	1.92293	76042.8	73250	0.411064	0.35713	1.15102	0.25126	0.300797	0.582193	179	0.426921	0.837985	2.45487	0.545956	1.5021	3.09083
AEGAAQLSEER	P59017	Bcl2l13 Mil1	Bcl2l13	IPI00321499;	AK047223;AK132774;AK168833;CH466523;BC027307;BC029016;	ENSMUST00000009256;	Bcl-2-like protein 13 (Bcl2-L-13) (Bcl-rambo) (Protein Mil1)		NP_705736.1;	Mm.27990;	mmu:94044;	apoptotic process; integral to membrane; mitochondrial membrane; mitochondrion; regulation of apoptotic process	GO:0006915; GO:0016021; GO:0031966; GO:0005739; GO:0042981		Bcl-2 family	Mitochondrion membrane; Single-pass membrane protein.	-0.0695138	0.0588144	-1.18192	0.256925	0.417216	0.689413	14	0.201517	0.132003	0.117629	0.100213	0.497293	0.13278	1.00589	17264.4	0.89045	4340.86	0.856511	19388.4	5068.07	-0.145735	0.0347147	-4.19809	0.000487431	0.012169	0.0235531	19	0.201517	0.0557812	0.0795413	0.100213	0.497293	0.0599282
AEGDGVYTLNDEK	Q61646	Hp	Hp	IPI00409148;	M96827;	ENSMUST00000074898;	Haptoglobin (Zonulin) [Cleaved into: Haptoglobin alpha chain; Haptoglobin beta chain]		NP_059066.1;	Mm.26730;	mmu:15439;	catalytic activity; extracellular region; metabolic process	GO:0003824; GO:0005576; GO:0008152		Peptidase S1 family	Secreted.	0.180214	0.083762	2.1515	0.0322949	0.4068	0.672201	279	0.128659	0.308873	0.73022	0.651304	2.22767	0.844297	1.81055	134771	3.28289	70680.4	1.9728	41052.6	35827.4	0.593045	0.118399	5.00888	8.4564e-07	7.99233e-05	0.000154692	374	0.274723	0.867769	1.18251	0.651304	2.22767	1.4053
AEGQEVDR	A2AMM0	Murc	Murc	IPI00109505;	EU487254;AK009073;AK009691;AL807771;CH466565;BC089601;	ENSMUST00000030033;	Muscle-related coiled-coil protein (Muscle-restricted coiled-coil protein)		NP_080785.2;	Mm.133444;	mmu:68016;	Rho GTPase activator activity; Rho protein signal transduction; Z disc; cardiac myofibril assembly; muscle organ development; positive regulation of transcription from RNA polymerase II promoter; transcription, DNA-dependent	GO:0005100; GO:0007266; GO:0030018; GO:0055003; GO:0007517; GO:0045944; GO:0006351		PTRF/SDPR family	Cytoplasm â€º myofibril â€º sarcomere. Cytoplasm.	0.352619	0.240207	1.46798	0.164215	0.417216	0.689413	14	0.0172183	0.369837	0.480413	0.0166245	0.965514	0.679203	1.83649	3153.68	1.52114	3794.59	1.92541	2073.24	1970.79	0.0233097	0.0323474	0.720604	0.479926	0.364326	0.705154	19	0.0172183	0.040528	0.0741172	0.0166245	0.965514	0.0896857
AEIARAYR	A2ALW5	Dnajc25	Dnajc25	IPI00648950;IPI00857582;	AL805972;AL805972;BC119039;BC120693;AK136359;	ENSMUST00000095070;ENSMUST00000148366;ENSMUST00000152199;	DnaJ homolog subfamily C member 25		NP_001028337.2;	Mm.317801;	mmu:72429;	integral to membrane; protein folding	GO:0016021; GO:0006457		DNAJC25 family	Membrane; Multi-pass membrane protein.	-0.0774453	0.123288	-0.628163	0.54001	0.474556	0.784162	14	0.358307	0.280862	0.246577	0.268128	0.748318	0.222952	0.793814	24102.1	0.817339	24344.9	1.04164	29488.5	23371.7	0.25918	0.176456	1.46881	0.158248	0.281815	0.545454	19	0.358307	0.617488	0.404312	0.268128	0.748318	0.449683
AEIEGLTDSWLTNAL	Q9Z191	Eya4	Eya4	IPI00129695;	Y17115;AJ007997;CH466540;BC120899;	ENSMUST00000074366;	Eyes absent homolog 4 (EC 3.1.3.48)			Mm.332128;Mm.446298;		DNA repair; chromatin modification; cytoplasm; metal ion binding; middle ear morphogenesis; nucleus; peptidyl-tyrosine dephosphorylation; protein tyrosine phosphatase activity; regulation of transcription, DNA-dependent; sensory perception of sound; transcription, DNA-dependent	GO:0006281; GO:0016568; GO:0005737; GO:0046872; GO:0042474; GO:0005634; GO:0035335; GO:0004725; GO:0006355; GO:0007605; GO:0006351		HAD-like hydrolase superfamily, EYA family	Cytoplasm. Nucleus.	0.00792841	0.00484411	1.63671	0.123965	0.417216	0.689413	14	0.00779796	0.0157264	0.00968823	0.00488619	0.626598	0.0128003	0.813941	1746.24	1.21491	2614.75	1.34515	1437.34	1943.83	0.0164207	0.00831471	1.9749	0.0638216	0.208511	0.403573	18	0.00779796	0.0242186	0.0190514	0.00488619	0.626598	0.0229745
AELLTLLDAGSLHTFRYH	Q5XPT3	Gyltl1b	Gyltl1b	IPI00222542;IPI00480262;IPI00480499;	AY742914;AY742915;AK077630;AL731709;BC033922;BC096655;	ENSMUST00000068586;ENSMUST00000090582;ENSMUST00000176289;	Glycosyltransferase-like protein LARGE2 (EC 2.4.-.-) (Glycosyltransferase-like 1B)		NP_001160105.1;NP_766258.2;	Mm.31158;	mmu:228366;	Golgi membrane; integral to membrane; transferase activity, transferring glycosyl groups	GO:0000139; GO:0016021; GO:0016757		Glycosyltransferase 8 family	Golgi apparatus membrane; Single-pass type II membrane protein.	-0.0389447	0.0675326	-0.576679	0.568606	0.481035	0.794869	29	0.00976689	-0.0291778	0.191011	0.264983	2.99045	0.0609763	1.22775	10529.7	1.85668	11822.5	1.86569	5671.27	6336.81	-0.0568819	0.0524019	-1.08549	0.284367	0.310707	0.601375	39	0.00367928	-0.0532027	0.169802	0.264983	2.99045	0.0402629
AELMDKPLTFRTLSDLVF	Q8C5G2	Vash2 Vashl	Vash2	IPI00404391;	AK045261;AK078596;AK140989;AK163193;CH466555;BC024141;	ENSMUST00000047409;ENSMUST00000166139;	Vasohibin-2 (Vasohibin-like protein)		NP_659128.2;	Mm.22856;	mmu:226841;	cytoplasm; positive regulation of angiogenesis; positive regulation of endothelial cell proliferation	GO:0005737; GO:0045766; GO:0001938		Vasohibin family		-0.0657946	0.0785267	-0.837862	0.416183	0.431857	0.713607	14	0.0801139	0.0143193	0.157053	0.221829	2.76892	0.0111185	0.776471	8180.82	2.53685	3471.22	1.37314	3224.79	2527.95	-0.07077	0.0605605	-1.16858	0.257025	0.301878	0.584286	19	0.0801139	0.00934382	0.138761	0.221829	2.76892	0.00733528
AELVLIDEDDEKSLRE	Q8BR92	Palm2	Palm2	IPI00648755;	AK045344;BC113156;	ENSMUST00000102904;ENSMUST00000102905;	Paralemmin-2		NP_766456.1;	Mm.331630;	mmu:242481;	plasma membrane; regulation of cell shape	GO:0005886; GO:0008360		Paralemmin family	Cell membrane; Lipid-anchor; Cytoplasmic side.	0.00405077	0.00229431	1.76557	0.0992581	0.417216	0.689413	14	0.00316088	0.00721165	0.00458862	0.00485605	1.5363	0.00430461	0.596897	1420.06	1.63883	1555.71	1.36573	866.508	1139.11	0.00667332	0.00334688	1.99389	0.0615398	0.208271	0.403108	18	0.00316088	0.0098342	0.00766867	0.00485605	1.5363	0.00854269
AEMDAAVESCKR	Q9EQ20	Aldh6a1	Aldh6a1	IPI00461964;	AF297860;AK033587;AK147146;AK155814;AK169915;AK170305;AK171581;AK171896;BC033440;	ENSMUST00000085192;	Methylmalonate-semialdehyde dehydrogenase [acylating], mitochondrial (MMSDH) (Malonate-semialdehyde dehydrogenase [acylating]) (EC 1.2.1.18) (EC 1.2.1.27) (Aldehyde dehydrogenase family 6 member A1)		NP_598803.1;	Mm.247510;	mmu:104776;	beta-alanine catabolic process; brown fat cell differentiation; malonate-semialdehyde dehydrogenase (acetylating) activity; methylmalonate-semialdehyde dehydrogenase (acylating) activity; mitochondrion; nucleus; thiolester hydrolase activity; thymine catabolic process; valine catabolic process	GO:0019484; GO:0050873; GO:0018478; GO:0004491; GO:0005739; GO:0005634; GO:0016790; GO:0006210; GO:0006574		Aldehyde dehydrogenase family	Mitochondrion.	-0.00734831	0.130381	-0.0563604	0.955085	0.593522	0.980743	369	0.471536	0.464187	1.30381	1.04309	2.16058	1.97013	4.17016	211414	2.60004	93731.4	2.17377	81311.8	43119.2	-0.0878508	0.109731	-0.800602	0.423746	0.350985	0.679332	495	0.302961	0.215111	1.25712	1.04309	2.16058	1.66525
AEMLQALASLEAVLLQTVYNTK	Q05793	Hspg2	Hspg2	IPI00113824;	M77174;J04054;J04055;		Basement membrane-specific heparan sulfate proteoglycan core protein (HSPG) [Cleaved into: Endorepellin; LG3 peptide]	S18252;	NP_032331.2;	Mm.273662;	mmu:15530;	Golgi lumen; angiogenesis; basal lamina; brain development; cardiac muscle tissue development; cartilage development involved in endochondral bone morphogenesis; chondrocyte differentiation; embryonic skeletal system morphogenesis; endochondral ossification; extracellular matrix organization; metal ion binding; protein localization	GO:0005796; GO:0001525; GO:0005605; GO:0007420; GO:0048738; GO:0060351; GO:0002062; GO:0048704; GO:0001958; GO:0030198; GO:0046872; GO:0008104			Secreted â€º extracellular space â€º extracellular matrix â€º basement membrane.	-0.246714	0.185286	-1.33153	0.184493	0.417216	0.689413	205	-0.0490088	-0.295723	1.38655	2.1701	4.83367	0.722823	3.67168	87268.6	2.90304	32045.6	2.61725	30061.1	12244	-0.264088	0.154008	-1.71476	0.0875156	0.233935	0.452783	275	-0.0844009	-0.348489	1.32035	2.1701	4.83367	0.72702
AENGKLVINGKPITIFQERDPTNIK	P16858	Gapdh Gapd	Gapdh	IPI00273646;	M32599;AK002273;AK081405;AK140794;AK144690;AK146435;AK147738;AK147891;AK160399;AK160753;AK164415;AK168217;AL662926;BC082592;BC083065;BC083079;BC083080;BC083149;BC085274;BC085275;BC085315;BC091768;BC092252;BC092264;BC092267;BC092294;BC093508;BC094037;BC095932;BC096440;BC096590;BC110311;BC145810;BC145812;DQ403054;	ENSMUST00000104945;ENSMUST00000109588;ENSMUST00000117757;ENSMUST00000118875;	Glyceraldehyde-3-phosphate dehydrogenase (GAPDH) (EC 1.2.1.12) (Peptidyl-cysteine S-nitrosylase GAPDH) (EC 2.6.99.-)	DEMSG;	NP_032110.1;XP_001476757.1;	Mm.304088;Mm.309092;Mm.317779;Mm.343110;Mm.392463;Mm.458138;Mm.458416;	mmu:100042025;mmu:14433;	NAD binding; NADP binding; cytosol; glyceraldehyde-3-phosphate dehydrogenase (NAD+) (phosphorylating) activity; glycolysis; microtubule binding; microtubule cytoskeleton; microtubule cytoskeleton organization; negative regulation of translation; neuron apoptotic process; nucleus; peptidyl-cysteine S-nitrosylase activity; peptidyl-cysteine S-trans-nitrosylation; protein stabilization	GO:0051287; GO:0050661; GO:0005829; GO:0004365; GO:0006096; GO:0008017; GO:0015630; GO:0000226; GO:0017148; GO:0051402; GO:0005634; GO:0035605; GO:0035606; GO:0050821	Carbohydrate degradation; glycolysis; pyruvate from D-glyceraldehyde 3-phosphate: step 1/5.	Glyceraldehyde-3-phosphate dehydrogenase family	Cytoplasm â€º cytosol. Nucleus. Cytoplasm â€º cytoskeleton.	0.419118	0.273069	1.53484	0.125761	0.417216	0.689413	337	0.2835	0.702618	2.61919	2.56505	2.7659	4.07376	3.0949	379945	2.69607	393113	2.80812	140925	139992	1.21307	0.365679	3.3173	0.000982293	0.0200374	0.0387824	452	0.627995	1.84106	4.01831	2.56505	2.7659	5.92977
AEPAKIDAFR	P09411	Pgk1 Pgk-1	Pgk1	IPI00555069;	M15668;AK145846;AK167710;AK167459;AK167441;AK133877;AK164440;BX469914;BC083355;BC108372;M18735;X55309;X15339;	ENSMUST00000081593;ENSMUST00000085735;	Phosphoglycerate kinase 1 (EC 2.7.2.3)	A25567;	NP_032854.2;	Mm.336204;Mm.336205;	mmu:18655;	ATP binding; cytoplasm; glycolysis; phosphoglycerate kinase activity	GO:0005524; GO:0005737; GO:0006096; GO:0004618	Carbohydrate degradation; glycolysis; pyruvate from D-glyceraldehyde 3-phosphate: step 2/5.	Phosphoglycerate kinase family	Cytoplasm.	0.0631563	0.141761	0.445512	0.656183	0.509573	0.842025	413	0.276008	0.339164	1.50026	1.77259	1.58247	2.11881	1.81331	362324	2.1572	312060	2.01837	167960	154610	0.0432716	0.106643	0.405763	0.685074	0.430218	0.832688	553	0.274802	0.318074	1.29297	1.77259	1.58247	1.79533
AEQDALRAK	Q9D9U9	Ccdc19 Nesg1 mCG_117653	Ccdc19	IPI00113146;	BC150929;BC151048;BC151055;AK006449;CH466520;	ENSMUST00000085894;	0		NP_082248.1;	Mm.78373;	mmu:71870;						-0.0117355	0.0176159	-0.666188	0.516119	0.464794	0.768031	14	0.0203424	0.00860687	0.0352318	0.0492622	2.42165	0.00746958	0.867863	986.9	1.37266	2921.1	1.53191	718.97	1906.83	0.00176713	0.0154841	0.114125	0.910336	0.494334	0.956785	19	0.0203424	0.0221095	0.0354786	0.0492622	2.42165	0.02155
AEQFYCGDTEGK	Q60597	Ogdh Kiaa4192	Ogdh	IPI00420882;IPI00626237;IPI00719841;IPI00845652;	AK147289;AK150009;AK169286;AK220536;AL607152;AL607152;AL607152;BC025040;BC013670;BC029143;BC031165;BC049104;BC057354;U02971;	ENSMUST00000003461;ENSMUST00000081894;ENSMUST00000093350;ENSMUST00000101554;	2-oxoglutarate dehydrogenase, mitochondrial (EC 1.2.4.2) (2-oxoglutarate dehydrogenase complex component E1) (OGDC-E1) (Alpha-ketoglutarate dehydrogenase)	A41911;	NP_001239211.1;NP_001239212.1;NP_001239216.1;NP_001239217.1;NP_035086.2;	Mm.276348;Mm.479411;Mm.490272;	mmu:18293;	cerebellar cortex development; generation of precursor metabolites and energy; glycolysis; hippocampus development; mitochondrial matrix; mitochondrial membrane; olfactory bulb mitral cell layer development; oxoglutarate dehydrogenase (NAD+) activity; oxoglutarate dehydrogenase (succinyl-transferring) activity; pyramidal neuron development; striatum development; tangential migration from the subv…	GO:0021695; GO:0006091; GO:0006096; GO:0021766; GO:0005759; GO:0031966; GO:0061034; GO:0034602; GO:0004591; GO:0021860; GO:0021756; GO:0022028; GO:0021794; GO:0030976; GO:0006099		Alpha-ketoglutarate dehydrogenase family	Mitochondrion matrix.	-0.27281	0.159009	-1.71569	0.0865806	0.417216	0.689413	858	-0.0973624	-0.370172	2.42195	3.27131	2.80929	1.78355	1.99947	499142	2.40528	541621	2.56681	207519	211009	-0.277627	0.144746	-1.91803	0.0553546	0.200692	0.388439	1151	-0.0710257	-0.348653	2.52581	3.27131	2.80929	2.4474
AEQVDGVINLGNSLIER	P08032	Spta1 Spna1 Spta	Spta1	IPI00323230;	U87455;AF093576;BC150747;M10276;	ENSMUST00000027817;	Spectrin alpha chain, erythrocytic 1 (Erythroid alpha-spectrin)	A05283;	NP_035595.2;	Mm.200611;	mmu:20739;	actin cytoskeleton organization; actin filament capping; calcium ion binding; cuticular plate; hemopoiesis; lymphocyte homeostasis; membrane; plasma membrane organization; porphyrin-containing compound biosynthetic process; positive regulation of T cell proliferation; positive regulation of protein binding; regulation of cell shape; spectrin; spectrin-associated cytoskeleton	GO:0030036; GO:0051693; GO:0005509; GO:0032437; GO:0030097; GO:0002260; GO:0016020; GO:0007009; GO:0006779; GO:0042102; GO:0032092; GO:0008360; GO:0008091; GO:0014731		Spectrin family	Cytoplasm â€º cytoskeleton. Cytoplasm â€º cell cortex.	0.0114617	0.0172442	0.66467	0.506466	0.461512	0.762608	749	0.0155843	0.027046	0.24387	0.299418	5.86164	0.216696	3.46476	16263.9	2.92241	51945.6	4.90668	5565.24	10586.7	0.0167449	0.013915	1.20337	0.229119	0.29693	0.574709	999	0.0225664	0.0393113	0.225449	0.299418	5.86164	0.181021
AESFDTWANK	P41230	Kdm5c Jarid1c Kiaa0234 Smcx Xe169	Kdm5c	IPI00112611;IPI00221399;IPI00776021;	AF127245;AK008105;AK155279;AK155427;AK155651;AK158340;BC043096;BC054550;Z29651;AK129096;L29563;AF039894;	ENSMUST00000082177;ENSMUST00000112584;ENSMUST00000112588;	Lysine-specific demethylase 5C (EC 1.14.11.-) (Histone demethylase JARID1C) (Jumonji/ARID domain-containing protein 1C) (Protein SmcX) (Protein Xe169)	I48775;I84689;	NP_038696.2;	Mm.142655;	mmu:20591;	DNA binding; histone demethylase activity (H3-K4 specific); metal ion binding; nucleus; oxidoreductase activity, acting on paired donors, with incorporation or reduction of molecular oxygen, 2-oxoglutarate as one donor, and incorporation of one atom each of oxygen into both donors; oxidoreductase activity, acting on single donors with incorporation of molecular oxygen, incorporation of two atoms …	GO:0003677; GO:0032453; GO:0046872; GO:0005634; GO:0016706; GO:0016702; GO:0006355; GO:0006351; GO:0008270		JARID1 histone demethylase family	Nucleus.	0.013447	0.031661	0.424719	0.672613	0.51403	0.84939	58	0.00891055	0.0223576	0.126644	0.131012	1.92161	0.166778	1.99122	13998.1	2.16013	7548.18	1.72912	6480.21	4365.33	0.073722	0.069106	1.0668	0.289313	0.311392	0.6027	79	0.0292304	0.102952	0.316683	0.131012	1.92161	0.419079
AESFFQTK	Q8R146	Apeh	Apeh	IPI00279218;IPI00387245;	CH466560;BC025494;BC026594;BC034199;	ENSMUST00000081309;	Acylamino-acid-releasing enzyme (AARE) (EC 3.4.19.1) (Acyl-peptide hydrolase) (APH) (Acylaminoacyl-peptidase)		NP_666338.2;	Mm.219639;	mmu:235606;	cytoplasm; proteolysis; serine-type endopeptidase activity	GO:0005737; GO:0006508; GO:0004252		Peptidase S9C family	Cytoplasm.	-0.0460094	0.0241381	-1.90609	0.0582686	0.417216	0.689413	176	0.192957	0.146947	0.167234	0.234884	1.9036	0.0922035	1.16945	20626.2	1.46925	15882	1.51896	14038.6	10455.8	-0.0357072	0.0204835	-1.74322	0.0825983	0.231762	0.448576	236	0.176169	0.140462	0.162583	0.234884	1.9036	0.118463
AEVAAGALVAGAADMAKSSRENGPR	Q5SPX8	Tbc1d10a RP23-453B22.5-001	Tbc1d10a	IPI00139383;	AL807825;	ENSMUST00000041042;	0			Mm.28140;		Rab GTPase activator activity; intracellular; positive regulation of Rab GTPase activity	GO:0005097; GO:0005622; GO:0032851				-0.0173767	0.0120005	-1.448	0.169641	0.417216	0.689413	14	0.0272311	0.00985438	0.024001	0.0334648	1.22892	0.00567506	0.575892	12739.8	1.76944	1355.98	1.29014	7199.89	1051.04	-0.0131082	0.0112412	-1.16609	0.258006	0.30238	0.585256	19	0.0272311	0.0141229	0.0257567	0.0334648	1.22892	0.0183734
AEVLDSTK	Q9CR68	Uqcrfs1	Uqcrfs1	IPI00133240;	AK003966;AK012180;AK014470;AK153139;AK152391;AL611944;BC019934;	ENSMUST00000042834;	Cytochrome b-c1 complex subunit Rieske, mitochondrial (EC 1.10.2.2) (Complex III subunit 5) (Cytochrome b-c1 complex subunit 5) (Rieske iron-sulfur protein) (RISP) (Ubiquinol-cytochrome c reductase iron-sulfur subunit) [Cleaved into: Cytochrome b-c1 complex subunit 11 (Complex III subunit IX) (Ubiquinol-cytochrome c reductase 8 kDa protein)]		NP_079986.1;	Mm.181933;	mmu:66694;	2 iron, 2 sulfur cluster binding; electron transport chain; integral to membrane; metal ion binding; mitochondrial inner membrane; mitochondrial respiratory chain complex III; response to antibiotic; response to drug; response to hormone stimulus; ubiquinol-cytochrome-c reductase activity	GO:0051537; GO:0022900; GO:0016021; GO:0046872; GO:0005743; GO:0005750; GO:0046677; GO:0042493; GO:0009725; GO:0008121			Mitochondrion inner membrane.	-0.120295	0.0964403	-1.24735	0.214252	0.417216	0.689413	147	0.514456	0.394161	0.609942	0.910437	1.61879	0.566829	1.26372	236133	2.63915	137288	2.12688	89473.4	64549.1	-0.194659	0.0770129	-2.52762	0.0122651	0.109851	0.212618	198	0.335604	0.140944	0.558011	0.910437	1.61879	0.503736
AEVSSGSER	Q9R0Y5	Ak1	Ak1	IPI00128209;IPI00750256;	AJ010108;AJ010109;DQ486026;AK046613;AK089270;AL772271;AL772271;AL772271;BC014802;BC054366;	ENSMUST00000068271;ENSMUST00000113277;ENSMUST00000113278;ENSMUST00000156578;	Adenylate kinase isoenzyme 1 (AK 1) (EC 2.7.4.3) (ATP-AMP transphosphorylase 1) (Myokinase)		NP_001185719.1;NP_001185720.1;NP_001185721.1;NP_067490.1;	Mm.29189;	mmu:11636;	ATP binding; ATP metabolic process; adenylate kinase activity; cell cycle arrest; cytoplasm; outer dense fiber; plasma membrane; sperm flagellum	GO:0005524; GO:0046034; GO:0004017; GO:0007050; GO:0005737; GO:0001520; GO:0005886; GO:0036126		Adenylate kinase family	Cytoplasm.	0.797359	0.708058	1.12612	0.260906	0.417216	0.689413	341	0.454702	1.25206	6.79145	1.18817	1.7166	9.5074	6.40751	259731	2.20262	324105	2.46528	117919	131468	-0.0590659	0.0917138	-0.644025	0.519883	0.375488	0.726758	456	-0.00368291	-0.0627488	1.00781	1.18817	1.7166	1.17666
AEVTIIINALGSNTSLTKVDISGNGMGDMGAK	Q6EDY6	Lrrc16a Carmil Lrrc16	Lrrc16a	IPI00460032;IPI00474873;IPI00987036;	AY437876;AK051570;AK043591;AL606464;AL590864;AL683873;BC012229;	ENSMUST00000072889;	Leucine-rich repeat-containing protein 16A (CARMIL homolog)		NP_081101.3;	Mm.211047;	mmu:68732;	cell migration; cytoplasm; lamellipodium; lamellipodium assembly; nucleus; ruffle organization; urate metabolic process	GO:0016477; GO:0005737; GO:0030027; GO:0030032; GO:0005634; GO:0031529; GO:0046415		CARMIL family	Cytoplasm.	0.0355059	0.0380596	0.932903	0.358573	0.417507	0.689894	29	0.062067	0.0975729	0.107649	0.0412039	1.97031	0.144133	2.55472	3387.6	2.35536	1887.93	1.46557	1438.25	1288.19	-0.00793205	0.00887501	-0.893751	0.376938	0.339006	0.656146	39	0.00679751	-0.00113454	0.0287583	0.0412039	1.97031	0.0162052
AEWAPPESAAGPR	A3KG59	Pm20d2 Acy1l2 Gm424	Pm20d2	IPI00406538;IPI00845710;	AK145296;AL670464;	ENSMUST00000098181;ENSMUST00000119167;	Peptidase M20 domain-containing protein 2 (Aminoacylase-1-like protein 2)		NP_001030039.2;	Mm.372465;Mm.484150;	mmu:242377;	hydrolase activity	GO:0016787		Peptidase M20A family		-0.0170854	0.0331584	-0.515268	0.61041	0.49437	0.816903	28	0.0506315	0.0335461	0.0937861	0.0781149	0.900593	0.105037	1.47919	23078.9	1.4119	14077	1.46285	16345.9	9622.99	-0.0442543	0.0188113	-2.35254	0.0239264	0.142607	0.276016	38	0.0333242	-0.0109301	0.0609555	0.0781149	0.900593	0.0430309
AEYLASENQR	O89079	Cope Cope1	Cope	IPI00130840;	AB039837;BC009170;BC083336;U89427;	ENSMUST00000066469;	Coatomer subunit epsilon (Epsilon-coat protein) (Epsilon-COP)		NP_067513.1;	Mm.28668;	mmu:59042;	COPI vesicle coat; COPI-coated vesicle; protein transport; retrograde vesicle-mediated transport, Golgi to ER; structural molecule activity	GO:0030126; GO:0030137; GO:0015031; GO:0006890; GO:0005198		COPE family	Cytoplasm. Golgi apparatus membrane; Peripheral membrane protein; Cytoplasmic side. Cytoplasmic vesicle â€º COPI-coated vesicle membrane; Peripheral membrane protein; Cytoplasmic side.	0.0126092	0.0103781	1.21498	0.244467	0.417216	0.689413	14	0.0117582	0.0243673	0.0207561	0.013204	1.12296	0.0262162	1.07587	3694.51	1.37654	7952.58	1.49702	2683.92	5312.27	0.00104823	0.00551982	0.189903	0.851399	0.478771	0.926661	19	0.0117582	0.0128064	0.0126475	0.013204	1.12296	0.0117136
AFAAGADIK	Q8BH95	Echs1	Echs1	IPI00454049;	AK040391;AK044954;AK088018;AK167404;BC002178;BC057971;BC072658;	ENSMUST00000026538;	Enoyl-CoA hydratase, mitochondrial (EC 4.2.1.17) (Enoyl-CoA hydratase 1) (Short-chain enoyl-CoA hydratase) (SCEH)		NP_444349.1;	Mm.24452;	mmu:93747;	enoyl-CoA hydratase activity; fatty acid beta-oxidation; mitochondrial matrix; mitochondrion	GO:0004300; GO:0006635; GO:0005759; GO:0005739	Lipid metabolism; fatty acid beta-oxidation.	Enoyl-CoA hydratase/isomerase family	Mitochondrion matrix.	-0.0824793	0.0456636	-1.80624	0.072439	0.417216	0.689413	193	0.40809	0.325611	0.329285	0.529059	1.23331	0.436477	1.24966	127320	1.97507	102246	1.83141	64463.7	55829.3	-0.0807345	0.0422688	-1.91002	0.0572345	0.202738	0.3924	259	0.450692	0.369957	0.349198	0.529059	1.23331	0.489289
AFCAGGDIK	Q8QZS1	Hibch	Hibch	IPI00154047;	AK076038;BC026437;	ENSMUST00000044478;	3-hydroxyisobutyryl-CoA hydrolase, mitochondrial (EC 3.1.2.4) (3-hydroxyisobutyryl-coenzyme A hydrolase) (HIB-CoA hydrolase) (HIBYL-CoA-H)		NP_666220.1;	Mm.222063;	mmu:227095;	3-hydroxyisobutyryl-CoA hydrolase activity; mitochondrion; valine catabolic process	GO:0003860; GO:0005739; GO:0006574	Amino-acid degradation; L-valine degradation.	Enoyl-CoA hydratase/isomerase family	Mitochondrion.	-0.218122	0.313006	-0.696864	0.48662	0.454332	0.750743	221	0.00191913	-0.216203	2.42453	3.53566	4.99651	1.3031	2.72384	114791	1.8701	99215	1.79314	61382.1	55330.4	-0.171053	0.253034	-0.676009	0.499562	0.368859	0.713928	296	0.0510399	-0.120013	2.24545	3.53566	4.99651	1.62155
AFDNDVDALCNLR	Q99MN9	Pccb	Pccb	IPI00606510;	AF327060;AK004976;AK050366;	ENSMUST00000035116;	Propionyl-CoA carboxylase beta chain, mitochondrial (PCCase subunit beta) (EC 6.4.1.3) (Propanoyl-CoA:carbon dioxide ligase subunit beta)		NP_080111.1;	Mm.335385;	mmu:66904;	ATP binding; mitochondrial matrix; mitochondrion; propionyl-CoA carboxylase activity	GO:0005524; GO:0005759; GO:0005739; GO:0004658	Metabolic intermediate metabolism; propanoyl-CoA degradation; succinyl-CoA from propanoyl-CoA: step 1/3.	AccD/PCCB family	Mitochondrion matrix.	-0.0229636	0.0255328	-0.899378	0.36931	0.417793	0.690367	252	0.150821	0.127858	0.210549	0.199858	1.10044	0.26049	1.64189	39812	1.39799	27050	1.70228	28478	15890.4	0.0117876	0.0310876	0.379175	0.704797	0.436595	0.84503	337	0.226561	0.238349	0.293692	0.199858	1.10044	0.363647
AFEEAEKNAPAIIFIDELDAIAPK	Q01853	Vcp	Vcp	IPI00622235;	Z14044;AK028264;AK030751;AK149931;AK151109;AK151418;AK153249;AK159177;AK159509;AK167794;AK169140;AL672276;BC043053;BC049114;	ENSMUST00000030164;	Transitional endoplasmic reticulum ATPase (TER ATPase) (EC 3.6.4.6) (15S Mg(2+)-ATPase p97 subunit) (Valosin-containing protein) (VCP)	S25197;	NP_033529.3;	Mm.245976;	mmu:269523;	ATP binding; ATPase activity; ER to Golgi vesicle-mediated transport; ER-associated protein catabolic process; activation of cysteine-type endopeptidase activity involved in apoptotic process; aggresome assembly; cytosol; double-strand break repair; endoplasmic reticulum; lipid binding; nucleus; polyubiquitin binding; positive regulation of proteasomal ubiquitin-dependent protein catabolic proces…	GO:0005524; GO:0016887; GO:0006888; GO:0030433; GO:0006919; GO:0070842; GO:0005829; GO:0006302; GO:0005783; GO:0008289; GO:0005634; GO:0031593; GO:0032436; GO:0031334; GO:0000502; GO:0018279; GO:0043234; GO:0051260; GO:0016567; GO:0030970; GO:0035861; GO:0019985		AAA ATPase family	Cytoplasm â€º cytosol. Nucleus. Endoplasmic reticulum.	-0.0921144	0.177394	-0.519265	0.603755	0.492099	0.813151	641	0.0595826	-0.0325318	2.3265	2.90012	6.04737	1.63645	4.25634	228343	3.27291	87185	1.98315	69767.4	43962.9	-0.0982931	0.143441	-0.685252	0.493371	0.368197	0.712647	855	0.0342068	-0.0640863	2.1552	2.90012	6.04737	1.56995
AFFESHPAPSAER	Q11011	Npepps Psa	Npepps	IPI00130000;	U35646;AL627445;CH466556;BC009653;BC086798;BC098212;AK133898;	ENSMUST00000001480;	Puromycin-sensitive aminopeptidase (PSA) (EC 3.4.11.14) (Cytosol alanyl aminopeptidase) (AAP-S)	T10052;	NP_032968.2;	Mm.29824;	mmu:19155;	aminopeptidase activity; cytosol; metal ion binding; metallopeptidase activity; nucleus; proteolysis; zinc ion binding	GO:0004177; GO:0005829; GO:0046872; GO:0008237; GO:0005634; GO:0006508; GO:0008270		Peptidase M1 family	Cytoplasm â€º cytosol. Nucleus.	-0.0470388	0.0289401	-1.62539	0.10588	0.417216	0.689413	175	0.0520799	0.00504113	0.200503	0.277055	2.08074	0.0926383	1.10879	37440.9	1.69646	27881.4	1.55019	22070	17985.8	-0.0734904	0.0224743	-3.26997	0.00123687	0.0233799	0.0452517	235	0.031686	-0.0418043	0.178384	0.277055	2.08074	0.0602121
AFFPCFDTPAVK	Q8VCT3	Rnpep	Rnpep	IPI00122529;	AK159195;AK159445;AK159625;CH466520;BC019200;	ENSMUST00000077340;	Aminopeptidase B (AP-B) (EC 3.4.11.6) (Arginine aminopeptidase) (Arginyl aminopeptidase) (Cytosol aminopeptidase IV)		NP_001153096.1;NP_663392.2;	Mm.291048;	mmu:215615;	Golgi apparatus; aging; aminopeptidase activity; cobalt ion binding; copper ion binding; external side of plasma membrane; extracellular region; extracellular space; leukotriene biosynthetic process; metalloaminopeptidase activity; negative regulation of blood pressure; peptide binding; plasma membrane; proteolysis; retina development in camera-type eye; secretory granule; zinc ion binding	GO:0005794; GO:0007568; GO:0004177; GO:0050897; GO:0005507; GO:0009897; GO:0005576; GO:0005615; GO:0019370; GO:0070006; GO:0045776; GO:0042277; GO:0005886; GO:0006508; GO:0060041; GO:0030141; GO:0008270		Peptidase M1 family	Secreted.	-0.0118751	0.0201681	-0.588807	0.559002	0.477495	0.789018	44	0.0264474	0.0145723	0.0698643	0.0850368	1.37368	0.059745	1.19421	34671.9	1.97579	19326.4	1.80395	17548.4	10713.3	-0.0242088	0.0162204	-1.49249	0.140898	0.273362	0.529092	59	0.0270766	0.00286781	0.0643725	0.0850368	1.37368	0.0451845
AFFPGH	Q9QY40	Plxnb3 Kiaa1206 Plxn6	Plxnb3	IPI00671477;	AL672094;AK122467;	ENSMUST00000002079;	Plexin-B3 (Plexin-6)		NP_062533.2;	Mm.275600;	mmu:140571;	integral to membrane; intracellular; nervous system development; plasma membrane; receptor activity; signal transduction	GO:0016021; GO:0005622; GO:0007399; GO:0005886; GO:0004872; GO:0007165		Plexin family	Cell membrane; Single-pass type I membrane protein.	-0.06367	0.0594906	-1.07025	0.30261	0.417216	0.689413	14	0.080592	0.016922	0.118981	0.167749	2.08146	0.01316	0.77769	5556.94	1.25858	3407.41	1.70057	4415.25	2003.69	-0.0541162	0.0466387	-1.16033	0.260288	0.30292	0.586302	19	0.080592	0.0264758	0.106863	0.167749	2.08146	0.0253216
AFIITGQTYTR	P54822	Adsl Adl	Adsl	IPI00308217;	U20225;AK049372;AK051111;AK152092;AK168906;AK171725;CH466550;BC020187;	ENSMUST00000023043;	Adenylosuccinate lyase (ASL) (EC 4.3.2.2) (Adenylosuccinase) (ASase)		NP_033764.2;	Mm.38151;	mmu:11564;	'de novo' AMP biosynthetic process; 'de novo' IMP biosynthetic process; (S)-2-(5-amino-1-(5-phospho-D-ribosyl)imidazole-4-carboxamido)succinate AMP-lyase (fumarate-forming) activity; AMP biosynthetic process; N6-(1,2-dicarboxyethyl)AMP AMP-lyase (fumarate-forming) activity; aerobic respiration; cytosol; mitochondrion; protein tetramerization; response to hypoxia; response to nutrient	GO:0044208; GO:0006189; GO:0070626; GO:0006167; GO:0004018; GO:0009060; GO:0005829; GO:0005739; GO:0051262; GO:0001666; GO:0007584	Purine metabolism; AMP biosynthesis via de novo pathway; AMP from IMP: step 2/2. Purine metabolism; IMP biosynthesis via de novo pathway; 5-amino-1-(5-phospho-D-ribosyl)imidazole-4-carboxamide from 5-amino-1-(5-phospho-D-ribosyl)imidazole-4-carboxylate: step 2/2.	Lyase 1 family, Adenylosuccinate lyase subfamily		0.0363132	0.0256704	1.41459	0.164389	0.417216	0.689413	43	0.0421079	0.0784211	0.0889249	0.0369027	1.18246	0.117417	1.76667	7671.35	1.68058	17558.7	1.95107	4564.71	8999.5	0.0407094	0.0174984	2.32646	0.0235091	0.140754	0.272429	58	0.049133	0.0898424	0.0694447	0.0369027	1.18246	0.0797561
AFIKFHGHVYLSK	Q5RJH6	Smg7 Est1c Kiaa0250	Smg7	IPI00420598;IPI00471242;IPI00678743;	AK129101;BC082789;BC086651;	ENSMUST00000043560;ENSMUST00000073441;ENSMUST00000111836;	Protein SMG7 (EST1-like protein C) (SMG-7 homolog)		NP_001005507.1;NP_001153728.1;NP_001153729.1;	Mm.270775;	mmu:226517;	cytoplasm; intermediate filament cytoskeleton; nuclear-transcribed mRNA catabolic process, nonsense-mediated decay; nucleus; protein phosphatase 2A binding	GO:0005737; GO:0045111; GO:0000184; GO:0005634; GO:0051721			Cytoplasm. Nucleus.	0.682291	10.153	0.0672007	0.947372	0.592052	0.978315	14	44.6094	45.2917	20.3061	19.4674	0.436396	21.1114	0.466121	8.42506e+06	1.20697	9.48074e+06	1.28765	6.98032e+06	7.36282e+06	-18.1828	7.33873	-2.47764	0.022788	0.137056	0.265273	19	44.6094	26.4267	16.8151	19.4674	0.436396	14.1858
AFLDDI	Q8HWA4	Mill1	Mill1	IPI00454022;	AK030695;		0			Mm.106769;		MHC class I protein complex; antigen processing and presentation; immune response	GO:0042612; GO:0019882; GO:0006955		MHC class I family		0.0598359	0.0386117	1.54968	0.143523	0.417216	0.689413	14	0.00695593	0.0667918	0.0772234	0.00833083	1.19766	0.108892	1.63032	1053.87	1.08343	30207.3	1.79031	972.717	16872.7	0.0175931	0.0108912	1.61535	0.122719	0.258747	0.500805	19	0.00695593	0.024549	0.0249549	0.00833083	1.19766	0.0298267
AFLWLV	Q9CR35	Ctrb1	Ctrb1	IPI00315696;	AK003060;AK003079;AK007566;AK007765;AK007815;AK008644;AK008729;AK008888;AK008927;BC061083;	ENSMUST00000034435;	Chymotrypsinogen B (EC 3.4.21.1) [Cleaved into: Chymotrypsin B chain A; Chymotrypsin B chain B; Chymotrypsin B chain C]		NP_079859.2;	Mm.34374;	mmu:66473;	digestion; extracellular space; lysosome; peptidase activity; positive regulation of apoptotic process; protein catabolic process; proteolysis; response to cytokine stimulus; response to food; response to nutrient; response to peptide hormone stimulus; response to toxin; serine-type endopeptidase activity	GO:0007586; GO:0005615; GO:0005764; GO:0008233; GO:0043065; GO:0030163; GO:0006508; GO:0034097; GO:0032094; GO:0007584; GO:0043434; GO:0009636; GO:0004252		Peptidase S1 family	Secreted â€º extracellular space.	-0.0315152	0.0347746	-0.90627	0.380127	0.420421	0.694709	14	0.0375654	0.00605019	0.0695493	0.0982514	2.61547	0.00456817	0.755046	3603.4	2.29187	1696.66	1.70511	1572.25	995.044	0.0374918	0.0956081	0.392141	0.699318	0.434421	0.840823	19	0.0375654	0.0750572	0.219066	0.0982514	2.61547	0.256993
AFQFVETHGEVCPANWTPESPTIKPSPTASK	P20108	Prdx3 Aop1 Mer5	Prdx3	IPI00116192;	M28723;AF211938;AF211933;AF211934;AF211935;AF211936;AF211937;AK002448;BC005626;	ENSMUST00000025961;	Thioredoxin-dependent peroxide reductase, mitochondrial (EC 1.11.1.15) (Antioxidant protein 1) (AOP-1) (PRX III) (Perioredoxin-3) (Protein MER5)	JQ0064;	NP_031478.1;	Mm.29821;	mmu:11757;	IkappaB kinase complex; cysteine-type endopeptidase inhibitor activity involved in apoptotic process; early endosome; hydrogen peroxide catabolic process; maternal placenta development; mitochondrion; mitochondrion organization; myeloid cell differentiation; negative regulation of kinase activity; negative regulation of neuron apoptotic process; peroxidase activity; peroxiredoxin activity; positi…	GO:0008385; GO:0043027; GO:0005769; GO:0042744; GO:0001893; GO:0005739; GO:0007005; GO:0030099; GO:0033673; GO:0043524; GO:0004601; GO:0051920; GO:0051092; GO:0008284; GO:0051881; GO:0032496		AhpC/TSA family	Mitochondrion.	-0.274245	0.321303	-0.853541	0.394513	0.422848	0.698719	177	5.91333	5.63908	2.22605	3.23662	1.91065	2.37733	1.65604	992724	2.81946	688580	2.46701	352097	279115	-0.418948	0.251441	-1.66619	0.0969921	0.241235	0.466911	238	5.23148	4.81253	1.99575	3.23662	1.91065	1.98517
AFQINTFNLK	P17047	Lamp2 Lamp-2	Lamp2	IPI00134549;IPI00222967;IPI00222968;	J05287;AK159272;AK032974;AK163933;AL513356;AL513356;CH466570;CH466570;BC138718;BC138723;M32017;M32018;	ENSMUST00000016678;ENSMUST00000061755;ENSMUST00000074913;	Lysosome-associated membrane glycoprotein 2 (LAMP-2) (Lysosome-associated membrane protein 2) (CD107 antigen-like family member B) (Lysosomal membrane glycoprotein type B) (LGP-B) (CD antigen CD107b)	A35560;	NP_001017959.1;NP_034815.2;	Mm.486;	mmu:16784;	integral to membrane; late endosome membrane; lysosomal membrane; phagocytic vesicle membrane; plasma membrane; platelet dense granule membrane	GO:0016021; GO:0031902; GO:0005765; GO:0030670; GO:0005886; GO:0031088		LAMP family	Cell membrane; Single-pass type I membrane protein. Endosome membrane; Single-pass type I membrane protein. Lysosome membrane; Single-pass type I membrane protein.	-0.00195072	0.0272717	-0.0715289	0.943989	0.591608	0.97758	14	0.090929	0.0889783	0.0545434	0.0606607	0.667121	0.0476472	0.535492	20391.1	1.25298	18223.3	1.53966	16274.1	11835.9	-0.00695746	0.0280628	-0.247924	0.806853	0.466566	0.903039	19	0.090929	0.0839716	0.0643001	0.0606607	0.667121	0.0634719
AFSDPFVEAEK	Q61316	Hspa4 Apg2 Hsp110	Hspa4	IPI00331556;	D85904;		Heat shock 70 kDa protein 4 (Heat shock 70-related protein APG-2)			Mm.239865;		ATP binding; cytoplasm; response to stress	GO:0005524; GO:0005737; GO:0006950		Heat shock protein 70 family	Cytoplasm.	-0.0149048	0.0375991	-0.396414	0.692085	0.521962	0.862496	296	0.114733	0.099828	0.336297	0.465114	3.0817	0.258884	1.87926	40412.4	1.70747	45589.7	2.33465	23668	19527.4	-0.0139349	0.0348803	-0.399507	0.689734	0.432324	0.836763	398	0.112324	0.0983888	0.357417	0.465114	3.0817	0.328888
AFSGYLGPDESK	Q9R0P3	Esd Es10 Sid478	Esd	IPI00109142;	AB025408;AK007527;AK010683;AK021209;AK079131;AK088115;BC046766;	ENSMUST00000022573;	S-formylglutathione hydrolase (FGH) (EC 3.1.2.12) (Esterase 10) (Esterase D) (Sid 478)		NP_058599.1;	Mm.38055;	mmu:13885;	Golgi apparatus; S-formylglutathione hydrolase activity; carboxylesterase activity; cytoplasmic membrane-bounded vesicle; formaldehyde catabolic process; hydrolase activity, acting on ester bonds; nucleus	GO:0005794; GO:0018738; GO:0004091; GO:0016023; GO:0046294; GO:0016788; GO:0005634		Esterase D family	Cytoplasm. Cytoplasmic vesicle.	0.0111797	0.0520255	0.214889	0.830098	0.561804	0.928333	179	0.729859	0.741039	0.360443	0.552165	1.71307	0.506244	1.51796	117866	2.2385	84513.5	2.00706	52654.1	42108	-0.027033	0.0404413	-0.668449	0.504492	0.37085	0.71778	239	0.558702	0.531669	0.320993	0.552165	1.71307	0.461902
AFSTCSSHLTAVLIFYGSLM	Q8VGB4	Olfr985 mCG_141921	Olfr985	IPI00126995;	BC138430;BC138431;AY073236;AY318179;CH466522;	ENSMUST00000060345;	0		NP_667066.1;	Mm.377722;	mmu:258854;	G-protein coupled receptor activity; G-protein coupled receptor signaling pathway; integral to membrane; olfactory receptor activity; plasma membrane	GO:0004930; GO:0007186; GO:0016021; GO:0004984; GO:0005886		G-protein coupled receptor 1 family	Cell membrane; Multi-pass membrane protein.	0.000582326	0.000685428	0.849579	0.409853	0.428618	0.708253	14	0.00157373	0.00215606	0.00137086	0.00145442	0.924187	0.00128185	0.594536	492.377	1.31422	265.638	1.36642	374.653	194.404	0.000505002	0.000779846	0.647566	0.527054	0.377662	0.730966	15	0.00157373	0.00207873	0.00178685	0.00145442	0.924187	0.00172586
AFTGREFDELSPSAQR	O55143	Atp2a2	Atp2a2	IPI00338964;IPI00468900;	AJ131821;AJ223584;AF029982;AJ131870;AJ131870;BC054531;BC054748;	ENSMUST00000031423;ENSMUST00000177974;	Sarcoplasmic/endoplasmic reticulum calcium ATPase 2 (SERCA2) (SR Ca(2+)-ATPase 2) (EC 3.6.3.8) (Calcium pump 2) (Calcium-transporting ATPase sarcoplasmic reticulum type, slow twitch skeletal muscle isoform) (Endoplasmic reticulum class 1/2 Ca(2+) ATPase)		NP_001103610.1;NP_033852.1;	Mm.227583;	mmu:11938;	ATP binding; ATP biosynthetic process; ER-nucleus signaling pathway; calcium ion binding; calcium-transporting ATPase activity; cellular calcium ion homeostasis; integral to membrane; membrane; negative regulation of heart contraction; protein complex; regulation of muscle contraction; regulation of the force of heart contraction; response to peptide hormone stimulus; sarcoplasmic reticulum; sarc…	GO:0005524; GO:0006754; GO:0006984; GO:0005509; GO:0005388; GO:0006874; GO:0016021; GO:0016020; GO:0045822; GO:0043234; GO:0006937; GO:0002026; GO:0043434; GO:0016529; GO:0033017		Cation transport ATPase (P-type) (TC 3.A.3) family, Type IIA subfamily	Endoplasmic reticulum membrane; Multi-pass membrane protein. Sarcoplasmic reticulum membrane; Multi-pass membrane protein.	0.243513	0.123163	1.97716	0.048737	0.417216	0.689413	385	0.458273	0.701786	1.25602	1.01356	2.59924	1.59908	2.55069	113893	1.96113	127537	2.33728	58075.3	54566.3	0.123708	0.0951753	1.2998	0.19425	0.292574	0.566277	517	0.378066	0.501774	1.11196	1.01356	2.59924	1.29819
AFVDSCLQLHETK	P51174	Acadl	Acadl	IPI00119114;	U21489;AK005140;AK018319;CU302198;BC027412;AH006178;	ENSMUST00000027153;	Long-chain specific acyl-CoA dehydrogenase, mitochondrial (LCAD) (EC 1.3.8.8)		NP_031407.2;	Mm.2445;	mmu:11363;	carnitine catabolic process; carnitine metabolic process, CoA-linked; fatty acid beta-oxidation using acyl-CoA dehydrogenase; fatty-acyl-CoA binding; flavin adenine dinucleotide binding; long-chain fatty acid catabolic process; long-chain-acyl-CoA dehydrogenase activity; mitochondrial matrix; mitochondrial membrane; mitochondrion; negative regulation of fatty acid biosynthetic process; negative r…	GO:0042413; GO:0019254; GO:0033539; GO:0000062; GO:0050660; GO:0042758; GO:0004466; GO:0005759; GO:0031966; GO:0005739; GO:0045717; GO:0046322; GO:0016401; GO:0051289; GO:0090181; GO:0001659	Lipid metabolism; mitochondrial fatty acid beta-oxidation.	Acyl-CoA dehydrogenase family	Mitochondrion matrix.	-0.175242	0.171154	-1.02389	0.306367	0.417216	0.689413	518	1.44687	1.27162	2.02512	3.92436	2.00389	3.40639	1.93704	891800	2.76419	839699	2.70732	322626	310159	-0.800142	0.138867	-5.76193	1.25186e-08	1.65642e-06	3.20601e-06	692	1.04052	0.240379	1.8824	3.92436	2.00389	2.13744
AFVLLIGED	C8YR32	Loxhd1	Loxhd1	IPI00947593;	FJ750876;AK007091;	ENSMUST00000096547;	Lipoxygenase homology domain-containing protein 1		NP_766422.2;	Mm.380247;	mmu:240411;	sensory perception of sound; stereocilium	GO:0007605; GO:0032420			Cell projection â€º stereocilium.	-0.013863	0.0155668	-0.890547	0.38822	0.420926	0.695544	14	0.0168182	0.00295522	0.0311336	0.0439461	2.61302	0.00270806	0.916366	1607.92	2.0865	650.939	1.70401	770.631	382.005	-0.0155753	0.012512	-1.24483	0.229159	0.29693	0.574709	18	0.0168182	0.00124288	0.0286686	0.0439461	2.61302	0.000802639
AGAAGTSEATSSVR	Q9R069	Bcam Gplu Lu	Bcam	IPI00279010;	AF109160;AF346663;AB035511;AF221507;AF246667;AK075704;	ENSMUST00000003061;	Basal cell adhesion molecule (B-CAM cell surface glycoprotein) (Lutheran antigen) (CD antigen CD239)		NP_065232.1;	Mm.29236;	mmu:57278;	cell adhesion; cell surface; cell-matrix adhesion; integral to plasma membrane; laminin receptor activity	GO:0007155; GO:0009986; GO:0007160; GO:0005887; GO:0005055			Membrane; Single-pass type I membrane protein.	-0.0160029	0.00833806	-1.91926	0.0651964	0.417216	0.689413	28	0.0432826	0.0272797	0.0235836	0.029612	0.671644	0.0245716	0.846252	9043.08	1.72958	6125.12	2.12273	5228.47	2885.49	-0.0163218	0.0080052	-2.0389	0.0484609	0.194692	0.376828	38	0.0381058	0.021784	0.0259398	0.029612	0.671644	0.0242562
AGAEPAPERQAESSQVKQ	Q6S9I0	Kng2 mCG_128256	Kng2	IPI00857103;	BC108335;AY462059;CH466521;	ENSMUST00000115349;	0		NP_001095879.1;	Mm.440414;	mmu:385643;	cysteine-type endopeptidase inhibitor activity	GO:0004869				0.0279736	0.0194911	1.43519	0.173195	0.417216	0.689413	14	0.00550439	0.0334779	0.0389823	0.00529337	0.961664	0.0548746	1.63913	1219.88	1.9692	891.425	1.33231	619.477	669.082	0.00785434	0.00417584	1.8809	0.0754022	0.222205	0.430078	19	0.00550439	0.0133587	0.00956806	0.00529337	0.961664	0.0109722
AGAESDGQFQFTGIKK	Q78IK2	Usmg5 Dapit	Usmg5	IPI00624653;	AJ290947;BC087919;	ENSMUST00000096014;	Up-regulated during skeletal muscle growth protein 5 (Diabetes-associated protein in insulin-sensitive tissues)		NP_075700.2;XP_003086413.1;	Mm.29722;	mmu:100504912;mmu:66477;	integral to membrane; mitochondrial proton-transporting ATP synthase complex	GO:0016021; GO:0005753			Mitochondrion membrane; Single-pass membrane protein.	-0.00833149	0.0554925	-0.150137	0.881696	0.578834	0.956472	29	0.248113	0.239782	0.156956	0.190775	0.987785	0.140655	0.761105	48418.7	1.46747	33266.2	1.39637	32994.6	23823.3	0.0425843	0.0649944	0.6552	0.516185	0.374033	0.723942	39	0.271149	0.313733	0.210606	0.190775	0.987785	0.213407
AGAGSATLSMAYAGAR	P08249	Mdh2 Mor1	Mdh2	IPI00323592;	M16229;X07295;X07296;X07297;X07298;X07299;X07300;X07301;AK002305;AK167809;AK160553;AK135162;BC023482;DQ402950;	ENSMUST00000019323;	Malate dehydrogenase, mitochondrial (EC 1.1.1.37)	DEMSMM;	NP_032643.2;	Mm.297096;	mmu:17448;	L-malate dehydrogenase activity; NADH metabolic process; cellular carbohydrate metabolic process; internal protein amino acid acetylation; malate dehydrogenase (NADP+) activity; malate metabolic process; mitochondrial inner membrane; mitochondrial matrix; nucleotide binding; nucleus; oxaloacetate metabolic process; plasma membrane; tricarboxylic acid cycle	GO:0030060; GO:0006734; GO:0044262; GO:0006475; GO:0046554; GO:0006108; GO:0005743; GO:0005759; GO:0000166; GO:0005634; GO:0006107; GO:0005886; GO:0006099		LDH/MDH superfamily, MDH type 1 family	Mitochondrion matrix.	-1.49399	0.389143	-3.83918	0.000137712	0.0645537	0.106669	553	1.35235	-0.141645	4.73413	8.19933	1.74802	5.77286	1.81316	1.93218e+06	2.5989	1.48547e+06	2.73078	743460	543974	-1.21205	0.35379	-3.42589	0.000646805	0.0155606	0.0301176	736	1.50101	0.288961	4.9309	8.19933	1.74802	6.49144
AGALCAVK	Q5PRF0	Heatr5a Kiaa1316	Heatr5a	IPI00114424;IPI00877341;	AK047221;AK053055;AK161523;BC063265;BC086656;AK122493;	ENSMUST00000040583;	HEAT repeat-containing protein 5A		NP_796145.2;	Mm.131941;	mmu:320487;				HEATR5 family		-0.000996795	0.00287688	-0.346485	0.734131	0.53156	0.878357	14	0.0055329	0.00453611	0.00575376	0.00583751	1.05505	0.00566877	1.2497	1979.24	1.62153	553.684	1.48783	1220.6	372.143	0.00137694	0.00466227	0.295338	0.770939	0.457232	0.884973	19	0.0055329	0.00690985	0.0106826	0.00583751	1.05505	0.0122705
AGCECLNESDEHGFDNCLRK	Q8CDN6	Txnl1 Trp32 Txnl	Txnl1	IPI00266281;	AF052660;AK029807;AK150326;AK167954;AK168712;BC061123;	ENSMUST00000025476;	Thioredoxin-like protein 1 (32 kDa thioredoxin-related protein)		NP_058072.2;	Mm.19169;	mmu:53382;	cell redox homeostasis; cytoplasm; electron carrier activity; electron transport chain; glycerol ether metabolic process; nucleus; proteasome complex; protein disulfide oxidoreductase activity	GO:0045454; GO:0005737; GO:0009055; GO:0022900; GO:0006662; GO:0005634; GO:0000502; GO:0015035			Cytoplasm. Nucleus.	-0.0435015	0.029205	-1.48952	0.141676	0.417216	0.689413	59	0.0288993	-0.0146022	0.11682	0.169257	1.24095	0.10008	1.07739	40952.8	1.71646	29163.3	1.67151	23858.9	17447.3	-0.0276848	0.0248551	-1.11385	0.268722	0.307317	0.594812	79	0.052342	0.0246572	0.1139	0.169257	1.24095	0.103199
AGCIHGLSNVK	P54071	Idh2	Idh2	IPI00318614;	U51167;AF212319;AK088110;AK145753;AK161640;AK169395;BC060030;	ENSMUST00000107384;	Isocitrate dehydrogenase [NADP], mitochondrial (IDH) (EC 1.1.1.42) (ICD-M) (IDP) (NADP(+)-specific ICDH) (Oxalosuccinate decarboxylase)		NP_766599.2;	Mm.246432;Mm.290925;	mmu:269951;	2-oxoglutarate metabolic process; NAD binding; glyoxylate cycle; isocitrate dehydrogenase (NADP+) activity; isocitrate metabolic process; magnesium ion binding; mitochondrial inner membrane; response to stress; tricarboxylic acid cycle	GO:0006103; GO:0051287; GO:0006097; GO:0004450; GO:0006102; GO:0000287; GO:0005743; GO:0006950; GO:0006099		Isocitrate and isopropylmalate dehydrogenases family	Mitochondrion.	-0.0449151	0.16188	-0.27746	0.781533	0.54734	0.904431	542	0.00261542	-0.0422997	1.96935	3.10203	2.06532	2.9216	2.05997	649799	2.95595	644245	2.98231	219828	216022	0.202281	0.163739	1.23538	0.217087	0.294946	0.570868	727	0.114126	0.316407	2.2821	3.10203	2.06532	3.44858
AGDEFVEK	Q61425	Hadh Hadhsc Mschad Schad	Hadh	IPI00121105;	D29639;AF375597;AF375596;AK132260;AK148486;AK167024;AK168238;AK168877;AK169261;BC028833;BC064712;	ENSMUST00000029610;	Hydroxyacyl-coenzyme A dehydrogenase, mitochondrial (HCDH) (EC 1.1.1.35) (Medium and short-chain L-3-hydroxyacyl-coenzyme A dehydrogenase) (Short-chain 3-hydroxyacyl-CoA dehydrogenase)	JC4210;	NP_032238.2;	Mm.260164;	mmu:15107;	3-hydroxyacyl-CoA dehydrogenase activity; NAD+ binding; fatty acid beta-oxidation; mitochondrial inner membrane; mitochondrial matrix; negative regulation of insulin secretion; nucleus; response to activity; response to drug; response to insulin stimulus	GO:0003857; GO:0070403; GO:0006635; GO:0005743; GO:0005759; GO:0046676; GO:0005634; GO:0014823; GO:0042493; GO:0032868	Lipid metabolism; fatty acid beta-oxidation.	3-hydroxyacyl-CoA dehydrogenase family	Mitochondrion matrix.	0.19374	0.250097	0.774659	0.439307	0.43617	0.720733	239	0.823065	1.0168	2.00077	0.388348	1.10486	2.82785	5.18655	102451	1.76149	61978.9	1.9593	58161.4	31633.2	-0.0483973	0.0606997	-0.797323	0.425856	0.351078	0.679513	319	0.486989	0.438591	0.556322	0.388348	1.10486	0.685352
AGDELTKIEDEDEQGWCK	Q9WVE8	Pacsin2	Pacsin2	IPI00125880;	AF128535;BC023502;	ENSMUST00000056177;ENSMUST00000165095;ENSMUST00000171436;	Protein kinase C and casein kinase substrate in neurons protein 2		NP_001152981.1;NP_001152982.1;NP_035992.1;	Mm.23978;	mmu:23970;	cytoplasmic membrane-bounded vesicle; cytoskeletal protein binding; cytosol; endocytosis; negative regulation of endocytosis; signal transduction	GO:0016023; GO:0008092; GO:0005829; GO:0006897; GO:0045806; GO:0007165		PACSIN family	Cytoplasmic vesicle.	-0.0565101	0.0358114	-1.57799	0.119915	0.417216	0.689413	59	0.080387	0.023877	0.143246	0.217674	1.19774	0.165328	1.32023	59617.8	1.69765	49063	2.05745	35117.8	23846.5	-0.106782	0.027532	-3.87846	0.000216293	0.00773494	0.014971	79	0.044644	-0.0621376	0.126167	0.217674	1.19774	0.087694
AGDLGVDLTSK	Q9DCW4	Etfb	Etfb	IPI00121440;	AK002407;AK150293;BC069877;BC049237;	ENSMUST00000004729;	Electron transfer flavoprotein subunit beta (Beta-ETF)		NP_080971.2;	Mm.30200;	mmu:110826;	electron carrier activity; electron transport chain; mitochondrial electron transfer flavoprotein complex	GO:0009055; GO:0022900; GO:0017133		ETF beta-subunit/FixA family	Mitochondrion matrix.	-1.39618	0.439131	-3.17941	0.00157854	0.168032	0.277659	446	17.6871	16.291	4.81044	8.41048	1.74367	6.24092	1.82634	1.40211e+06	2.13578	1.06506e+06	2.28924	656485	465245	-2.02386	0.348474	-5.80777	1.03047e-08	1.51499e-06	2.93226e-06	596	14.2176	12.1938	4.37332	8.41048	1.74367	4.59497
AGDMENAENILTVMK	Q6PB66	Lrpprc Lrp130	Lrpprc	IPI00420706;	AB027124;BC059862;AK013955;	ENSMUST00000112308;	Leucine-rich PPR motif-containing protein, mitochondrial (130 kDa leucine-rich protein) (LRP 130) (mLRP130)		NP_082509.2;	Mm.217027;	mmu:72416;	RNA binding; beta-tubulin binding; condensed nuclear chromosome; cytoskeleton; mRNA transport; microtubule; mitochondrial nucleoid; mitochondrion; nuclear inner membrane; nuclear outer membrane; nucleoplasm; perinuclear region of cytoplasm; regulation of transcription, DNA-dependent; single-stranded DNA binding; transcription, DNA-dependent	GO:0003723; GO:0048487; GO:0000794; GO:0005856; GO:0051028; GO:0005874; GO:0042645; GO:0005739; GO:0005637; GO:0005640; GO:0005654; GO:0048471; GO:0006355; GO:0003697; GO:0006351			Mitochondrion. Nucleus. Nucleus â€º nucleoplasm. Nucleus inner membrane. Nucleus outer membrane.	-0.0188873	0.0155744	-1.21271	0.230073	0.417216	0.689413	59	0.0171693	-0.00171801	0.0622977	0.0903677	1.35068	0.0565525	1.17774	22817.5	1.75296	16698.1	1.74253	13016.6	9582.69	-0.0348222	0.0133473	-2.60893	0.0108592	0.101905	0.197238	79	0.0129538	-0.0218684	0.0611651	0.0903677	1.35068	0.0437011
AGDTVIPLYIPQCGECK	P28474	Adh5 Adh-2 Adh2	Adh5	IPI00555004;	M84147;U48970;U48964;U48965;U48966;U48968;U48969;AK076507;AK146949;AK159803;BC090978;	ENSMUST00000005964;	Alcohol dehydrogenase class-3 (EC 1.1.1.1) (Alcohol dehydrogenase 2) (Alcohol dehydrogenase 5) (Alcohol dehydrogenase B2) (ADH-B2) (Alcohol dehydrogenase class-III) (Glutathione-dependent formaldehyde dehydrogenase) (FALDH) (FDH) (GSH-FDH) (EC 1.1.1.-) (S-(hydroxymethyl)glutathione dehydrogenase) (EC 1.1.1.284)	A56643;	NP_031436.2;	Mm.3874;	mmu:11532;	S-(hydroxymethyl)glutathione dehydrogenase activity; aging; alcohol dehydrogenase (NAD) activity; ethanol catabolic process; ethanol oxidation; fatty acid binding; formaldehyde catabolic process; formaldehyde dehydrogenase activity; metal ion binding; mitochondrion; nucleotide binding; nucleus; peptidyl-cysteine S-nitrosylation; positive regulation of blood pressure; respiratory system process; r…	GO:0051903; GO:0007568; GO:0004022; GO:0006068; GO:0006069; GO:0005504; GO:0046294; GO:0018467; GO:0046872; GO:0005739; GO:0000166; GO:0005634; GO:0018119; GO:0045777; GO:0003016; GO:0032496; GO:0051409; GO:0051775; GO:0001523; GO:0008270		Zinc-containing alcohol dehydrogenase family, Class-III subfamily	Cytoplasm.	-0.0925987	0.0618705	-1.49665	0.136254	0.417216	0.689413	178	0.2165	0.123901	0.428651	0.58984	2.25325	0.264676	1.55549	73133.5	1.87717	39309.7	1.84103	38959.5	21352	-0.000131094	0.0703499	-0.00186345	0.998515	0.516444	0.999579	237	0.289369	0.289238	0.558385	0.58984	2.25325	0.665135
AGEQINNHVK	Q06770	Serpina6 Cbg	Serpina6	IPI00116105;	X70533;	ENSMUST00000044159;	Corticosteroid-binding globulin (CBG) (Serpin A6) (Transcortin)	S33415;	NP_031644.1;	Mm.290079;	mmu:12401;	extracellular space; glucocorticoid metabolic process; regulation of proteolysis; serine-type endopeptidase inhibitor activity; steroid binding; transport	GO:0005615; GO:0008211; GO:0030162; GO:0004867; GO:0005496; GO:0006810		Serpin family	Secreted.	-0.0127327	0.0163011	-0.781093	0.441078	0.436502	0.721281	29	0.00791603	-0.00481668	0.0461066	0.0562805	1.54851	0.0383145	1.62266	19644.2	2.23883	11822.8	2.09352	8774.29	5647.34	-0.00501302	0.0238552	-0.210144	0.834649	0.473781	0.917004	39	0.0124965	0.00748349	0.0772996	0.0562805	1.54851	0.0865358
AGGDPAGGG	Q9WUU9	Mcm3ap Ganp Map80	Mcm3ap	IPI00125222;	AJ006590;CH466553;BC052452;	ENSMUST00000170795;	80 kDa MCM3-associated protein (Protein GANP)		NP_062307.2;	Mm.30098;	mmu:54387;	cytoplasm; cytosol; nucleotide binding; nucleus	GO:0005737; GO:0005829; GO:0000166; GO:0005634		SAC3 family	Cytoplasm. Nucleus.	0.00409484	0.00236774	1.72943	0.105708	0.417216	0.689413	14	0.00218286	0.0062777	0.00473548	0.00241445	1.1061	0.00624659	0.995045	561.296	1.7721	1187.27	1.37954	316.74	860.627	0.00477162	0.00240672	1.98262	0.062058	0.208271	0.403108	19	0.00218286	0.00695447	0.00551449	0.00241445	1.1061	0.00648216
AGGGVHIQPR	Q9CPU2	Ndufb2	Ndufb2	IPI00131994;	AK007495;AK010642;AK019008;AK028334;BC013510;	ENSMUST00000119379;ENSMUST00000135671;	NADH dehydrogenase [ubiquinone] 1 beta subcomplex subunit 2, mitochondrial (Complex I-AGGG) (CI-AGGG) (NADH-ubiquinone oxidoreductase AGGG subunit)		NP_080888.1;	Mm.29415;	mmu:68198;	electron transport chain; mitochondrial respiratory chain complex I; mitochondrion	GO:0022900; GO:0005747; GO:0005739		Complex I NDUFB2 subunit family	Mitochondrion inner membrane; Peripheral membrane protein; Matrix side.	0.135968	0.104233	1.30446	0.213114	0.417216	0.689413	14	0.00839193	0.14436	0.208466	0.0128857	1.53549	0.294534	2.04027	6209.29	2.59583	18812.1	1.94527	2392.02	9670.71	0.0127404	0.013776	0.924831	0.366652	0.33703	0.652323	19	0.00839193	0.0211324	0.0315647	0.0128857	1.53549	0.0372993
AGGLGGLG	Q3UN16	Gpr162	Gpr162	IPI00135177;	AC002397;AK134941;AK144354;AK144543;BC031437;	ENSMUST00000046893;	Probable G-protein coupled receptor 162		NP_038561.1;	Mm.2514;	mmu:14788;	G-protein coupled receptor activity; integral to membrane; plasma membrane	GO:0004930; GO:0016021; GO:0005886		G-protein coupled receptor 1 family	Cell membrane; Multi-pass membrane protein.	-0.0881187	0.10522	-0.837474	0.416394	0.431857	0.713607	14	0.354716	0.266597	0.210439	0.212149	0.598081	0.208716	0.782887	39676.1	1.08817	30152.9	1.27067	36461.2	23729.8	0.204596	0.183182	1.1169	0.277963	0.309259	0.598571	19	0.354716	0.559312	0.419723	0.212149	0.598081	0.486688
AGGVQTVTLIPGDGIGPEISASVMK	Q9D6R2	Idh3a	Idh3a	IPI00459725;IPI00608078;	AK003393;AK010065;AK032787;AK047951;AK150618;AK151304;AK152353;AK153459;AK158646;AK159051;AK168049;AK168149;AK169152;BC034273;BC049956;	ENSMUST00000167866;	Isocitrate dehydrogenase [NAD] subunit alpha, mitochondrial (EC 1.1.1.41) (Isocitric dehydrogenase subunit alpha) (NAD(+)-specific ICDH subunit alpha)		NP_083849.1;	Mm.279195;	mmu:67834;	2-oxoglutarate metabolic process; NAD binding; NADH metabolic process; isocitrate dehydrogenase (NAD+) activity; isocitrate metabolic process; magnesium ion binding; mitochondrion; tricarboxylic acid cycle	GO:0006103; GO:0051287; GO:0006734; GO:0004449; GO:0006102; GO:0000287; GO:0005739; GO:0006099		Isocitrate and isopropylmalate dehydrogenases family	Mitochondrion.	0.427199	0.351309	1.21602	0.22511	0.417216	0.689413	253	0.709196	1.13639	2.89696	0.456956	1.27429	4.18681	5.35437	97365.1	1.74255	1.09627e+06	7.87195	55875	139263	0.637442	0.3419	1.86441	0.0631334	0.208271	0.403108	337	0.928253	1.5657	3.23001	0.456956	1.27429	4.21696
AGIAPPL	Q61572	Foxc1 Fkh1 Fkhl7 Freac3 Mf1	Foxc1	IPI00122483;	AF045017;AJ223298;AK144420;BC052011;X71939;L10406;	ENSMUST00000062292;	Forkhead box protein C1 (Forkhead-related protein FKHL7) (Forkhead-related transcription factor 3) (FREAC-3) (Mesoderm/mesenchyme forkhead 1) (MF-1) (Transcription factor FKH-1)	I49674;	NP_032618.2;	Mm.12949;	mmu:17300;	DNA binding, bending; Notch signaling pathway; RNA polymerase II distal enhancer sequence-specific DNA binding transcription factor activity; artery morphogenesis; blood vessel remodeling; brain development; camera-type eye development; cardiac muscle cell proliferation; chromatin DNA binding; collagen fibril organization; cytoplasm; double-stranded DNA binding; embryonic heart tube development; …	GO:0008301; GO:0007219; GO:0003705; GO:0048844; GO:0001974; GO:0007420; GO:0043010; GO:0060038; GO:0031490; GO:0030199; GO:0005737; GO:0003690; GO:0035050; GO:0008354; GO:0030203; GO:0001701; GO:0032808; GO:0001946; GO:0001656; GO:0043066; GO:0045930; GO:0000122; GO:0014032; GO:0014034; GO:0005720; GO:0042475; GO:0001503; GO:0001541; GO:0048343; GO:0045944; GO:0050880; GO:0046620; GO:0051090; GO:…			Nucleus.	0.000141103	0.00046257	0.305041	0.766029	0.543606	0.898261	11	0.000576851	0.000717954	0.00092514	0.0005956	1.0325	0.000985774	1.37303	50.8008	0.988125	139.88	2.36955	51.4113	59.0324	0.000199476	0.000463237	0.430614	0.672494	0.426365	0.825231	16	0.000576851	0.000776327	0.00106141	0.0005956	1.0325	0.00104272
AGIFQSAK	Q9CPQ1	Cox6c	Cox6c	IPI00131771;	AK012602;AK013459;BC024666;BC094413;	ENSMUST00000014457;ENSMUST00000153512;	Cytochrome c oxidase subunit 6C (Cytochrome c oxidase polypeptide VIc)	S16083;	NP_444301.1;	Mm.548;	mmu:12864;	cytochrome-c oxidase activity; integral to membrane; mitochondrial inner membrane	GO:0004129; GO:0016021; GO:0005743		Cytochrome c oxidase subunit 6c family	Mitochondrion inner membrane.	-0.336059	0.17815	-1.88639	0.0632201	0.417216	0.689413	73	1.37576	1.0397	0.796709	1.34131	1.10931	0.890998	1.05039	312923	1.83266	183714	1.62725	170748	112898	-0.297533	0.166881	-1.78291	0.0776979	0.226411	0.438219	98	1.13735	0.839818	0.85501	1.34131	1.10931	1.1095
AGIPKEEVK	Q8QZT1	Acat1	Acat1	IPI00154054;	AJ510150;AK032097;AK081715;AK169771;BC024763;	ENSMUST00000034547;	Acetyl-CoA acetyltransferase, mitochondrial (EC 2.3.1.9) (Acetoacetyl-CoA thiolase)		NP_659033.1;	Mm.293233;	mmu:110446;	acetyl-CoA C-acetyltransferase activity; adipose tissue development; brain development; coenzyme binding; liver development; metal ion binding; metanephric proximal convoluted tubule development; mitochondrial inner membrane; mitochondrial matrix; protein homooligomerization; response to hormone stimulus; response to organic cyclic compound; response to starvation	GO:0003985; GO:0060612; GO:0007420; GO:0050662; GO:0001889; GO:0046872; GO:0072229; GO:0005743; GO:0005759; GO:0051260; GO:0009725; GO:0014070; GO:0042594		Thiolase family	Mitochondrion.	-0.336047	0.0900668	-3.73109	0.000216351	0.0645537	0.106669	428	0.0926726	-0.243375	0.97005	1.8982	1.75025	1.31574	1.77481	365413	2.09023	234020	2.20598	174819	106084	-0.547619	0.0763347	-7.17391	2.25966e-12	5.97984e-10	1.1574e-09	574	-0.0003266	-0.547945	0.941891	1.8982	1.75025	0.979867
AGIPVFAWK	P50247	Ahcy	Ahcy	IPI00230440;	L32836;BC015304;	ENSMUST00000054607;ENSMUST00000059524;	Adenosylhomocysteinase (AdoHcyase) (EC 3.3.1.1) (CUBP) (Liver copper-binding protein) (S-adenosyl-L-homocysteine hydrolase)		NP_057870.3;	Mm.330692;Mm.371964;	mmu:269378;	adenosylhomocysteinase activity; melanosome; one-carbon metabolic process	GO:0004013; GO:0042470; GO:0006730	Amino-acid biosynthesis; L-homocysteine biosynthesis; L-homocysteine from S-adenosyl-L-homocysteine: step 1/1.	Adenosylhomocysteinase family	Cytoplasm. Melanosome.	0.00355173	0.0187839	0.189083	0.850463	0.568144	0.938808	88	0.109769	0.113321	0.092022	0.0593762	0.748714	0.114849	1.39449	19366.6	1.33153	19056.2	1.55041	14544.6	12291.1	0.0162609	0.0118588	1.3712	0.172891	0.285248	0.552098	119	0.139687	0.155948	0.0665574	0.0593762	0.748714	0.0844921
AGKMGTNK	D3Z7R6	Cnn2	Cnn2	IPI00830538;		ENSMUST00000105374;	0					actomyosin structure organization; cellular response to mechanical stimulus; hemopoiesis; negative regulation of cell migration; negative regulation of phagocytosis; positive regulation of gene expression; regulation of actin filament-based process; regulation of cell proliferation; stress fiber; wound healing	GO:0031032; GO:0071260; GO:0030097; GO:0030336; GO:0050765; GO:0010628; GO:0032970; GO:0042127; GO:0001725; GO:0042060				0.0323389	0.0345463	0.936102	0.365089	0.417507	0.689894	14	0.00911551	0.0414544	0.0690926	0.0158074	1.73412	0.0964246	2.32604	550.604	1.33778	258.765	0.869519	411.58	297.595	0.00931723	0.00830676	1.12164	0.27599	0.309104	0.598272	19	0.00911551	0.0184327	0.0190332	0.0158074	1.73412	0.0198823
AGLAKVVPP	Q8BW72	Kdm4a Jhdm3a Jmjd2 Jmjd2a Kiaa0677	Kdm4a	IPI00169645;IPI00648673;	AK129187;AK054095;AK136085;AK145066;AK145947;AL626764;BC028866;	ENSMUST00000097911;ENSMUST00000106403;ENSMUST00000106406;	Lysine-specific demethylase 4A (EC 1.14.11.-) (JmjC domain-containing histone demethylation protein 3A) (Jumonji domain-containing protein 2A)		NP_001155295.1;NP_759014.2;	Mm.234234;	mmu:230674;	centrosome; histone demethylase activity (H3-K36 specific); metal ion binding; methylated histone residue binding; negative regulation of transcription, DNA-dependent; nucleolus; oxidoreductase activity, acting on single donors with incorporation of molecular oxygen, incorporation of two atoms of oxygen; transcription, DNA-dependent; zinc ion binding	GO:0005813; GO:0051864; GO:0046872; GO:0035064; GO:0045892; GO:0005730; GO:0016702; GO:0006351; GO:0008270		JHDM3 histone demethylase family	Nucleus.	0.00157938	0.00126403	1.24948	0.231977	0.417216	0.689413	14	0.00104241	0.00262179	0.00252806	0.00107339	1.02972	0.00341028	1.30075	76.6734	1.28261	183.758	1.22279	59.7792	150.277	0.000324535	0.000450514	0.720365	0.48007	0.364326	0.705154	19	0.00104241	0.00136694	0.00103226	0.00107339	1.02972	0.000958846
AGLGDER	Q9JMC8	Epb41l4b Ehm2 Epb4.1l4b	Epb41l4b	IPI00125467;	AB032366;AL805921;AL831761;AL831761;AL805921;	ENSMUST00000030142;	Band 4.1-like protein 4B (Protein EHM2)		NP_062300.2;	Mm.28217;Mm.381403;	mmu:54357;	actomyosin structure organization; apical part of cell; cytoplasm; cytoskeleton; extrinsic to membrane	GO:0031032; GO:0045177; GO:0005737; GO:0005856; GO:0019898			Cytoplasm â€º cytoskeleton.	0.0290574	0.0338219	0.859131	0.404739	0.426726	0.705127	14	0.00498301	0.0340404	0.0676438	0.012558	2.52015	0.0948349	2.78595	299.468	1.73371	239.31	2.18339	172.733	109.604	-0.000938406	0.00507014	-0.185085	0.855124	0.479145	0.927387	19	0.00498301	0.00404461	0.0116171	0.012558	2.52015	0.0104679
AGLTLETR	Q6XUX1	Dstyk Ripk5	Dstyk	IPI00399993;IPI00754249;IPI00757155;IPI00758158;	AY208852;AY429676;AK020880;AK043199;AK050542;AK145449;BC089380;	ENSMUST00000045110;	Dual serine/threonine and tyrosine protein kinase (EC 2.7.12.1) (Dusty protein kinase) (Dusty PK) (Receptor-interacting serine/threonine-protein kinase 5)		NP_766104.2;	Mm.257120;Mm.421296;	mmu:213452;	ATP binding; cytoplasm; protein serine/threonine kinase activity; protein serine/threonine/tyrosine kinase activity; protein tyrosine kinase activity	GO:0005524; GO:0005737; GO:0004674; GO:0004712; GO:0004713		Protein kinase superfamily, Ser/Thr protein kinase family	Cytoplasm.	0.227488	0.137555	1.65379	0.120409	0.417216	0.689413	14	0.0226263	0.250114	0.275111	0.02301	1.01696	0.388385	1.55283	1163.77	1.09005	14186.5	1.31534	1067.63	10785.5	0.206453	0.101676	2.03049	0.0565418	0.202738	0.3924	19	0.0226263	0.229079	0.23297	0.02301	1.01696	0.284174
AGPEGDK	Q9Z2H5	Epb41l1 Epb4 Epb4.1l1 Kiaa0338	Epb41l1	IPI00465812;IPI00830613;IPI00831205;	AF061283;AK122251;AK147272;AK154704;BC034751;		Band 4.1-like protein 1 (Neuronal protein 4.1) (4.1N)		NP_001003815.1;NP_001006665.1;NP_038538.1;	Mm.20852;	mmu:13821;	cortical actin cytoskeleton organization; cytoplasm; cytoskeleton; extrinsic to membrane; structural molecule activity	GO:0030866; GO:0005737; GO:0005856; GO:0019898; GO:0005198			Cytoplasm â€º cytoskeleton.	0.0881985	0.0802586	1.09893	0.290339	0.417216	0.689413	14	0.012304	0.100503	0.160517	0.0196905	1.60034	0.22615	2.25019	1159.68	1.22824	4766.39	2.13916	944.184	2228.16	0.142659	0.0836345	1.70574	0.104351	0.250289	0.484434	19	0.012304	0.154963	0.191631	0.0196905	1.60034	0.233712
AGPGAETPPSK	Q6PFX7	Nyap1	Nyap1	IPI00341975;IPI00886276;IPI00886348;	AB429289;AK032567;AK080821;AK148980;CH466529;BC057372;	ENSMUST00000061789;ENSMUST00000118326;ENSMUST00000119498;	Neuronal tyrosine-phosphorylated phosphoinositide-3-kinase adapter 1		NP_780730.2;	Mm.74750;	mmu:243300;	neuron projection morphogenesis; phosphatidylinositol 3-kinase cascade	GO:0048812; GO:0014065		NYAP family		0.0148364	0.0154867	0.958008	0.354312	0.417216	0.689413	14	0.00680374	0.0216402	0.0309735	0.00944698	1.3885	0.0427723	1.97652	1449.15	1.54077	1660.09	1.43464	940.538	1157.15	0.00803714	0.00760134	1.05733	0.303619	0.318115	0.615712	19	0.00680374	0.0148409	0.0174169	0.00944698	1.3885	0.0200253
AGPHKEIYPYVIQELRPTLNELGISTPEELGLDKV	P12787	Cox5a	Cox5a	IPI00120719;	X15963;AK018723;BC034302;	ENSMUST00000000090;	Cytochrome c oxidase subunit 5A, mitochondrial (Cytochrome c oxidase polypeptide Va)	S05495;	NP_031773.2;	Mm.273403;	mmu:12858;	cytochrome-c oxidase activity; metal ion binding; mitochondrial inner membrane	GO:0004129; GO:0046872; GO:0005743		Cytochrome c oxidase subunit 5A family	Mitochondrion inner membrane.	-0.218719	0.338996	-0.645195	0.519921	0.466051	0.770108	132	0.206826	-0.0118928	2.03398	2.70056	2.79777	1.63418	2.20885	379594	2.7087	259865	2.12804	140139	122115	-0.376352	0.266034	-1.41467	0.158911	0.282071	0.54595	178	0.31442	-0.0619316	1.82868	2.70056	2.79777	1.2471
AGPIWDLR	Q7TMK9	Syncrip Hnrpq Nsap1 Nsap1l	Syncrip	IPI00406117;IPI00406118;	AF093821;AB035725;AK034845;AK077588;AK078158;BC004001;BC041148;BC050079;BC055863;BC058807;BC080309;BC108363;AF408434;	ENSMUST00000069221;ENSMUST00000173801;ENSMUST00000174282;	Heterogeneous nuclear ribonucleoprotein Q (hnRNP Q) (Glycine- and tyrosine-rich RNA-binding protein) (GRY-RBP) (NS1-associated protein 1) (Synaptotagmin-binding, cytoplasmic RNA-interacting protein) (pp68)		NP_062640.2;NP_062770.1;	Mm.260545;	mmu:56403;	CRD-mediated mRNA stability complex; CRD-mediated mRNA stabilization; RNA splicing; catalytic step 2 spliceosome; histone pre-mRNA 3'end processing complex; mRNA processing; nucleotide binding; poly(A) RNA binding	GO:0070937; GO:0070934; GO:0008380; GO:0071013; GO:0071204; GO:0006397; GO:0000166; GO:0008143			Nucleus. Cytoplasm.	0.0445402	0.029996	1.48487	0.142901	0.417216	0.689413	59	0.0509215	0.0954617	0.119984	0.0945889	1.34917	0.165767	1.44586	19746	1.67563	50962.7	2.08133	11784.2	24485.7	-0.00115242	0.0163603	-0.0704402	0.944021	0.502948	0.973457	79	0.0340051	0.0328527	0.0749723	0.0945889	1.34917	0.0851807
AGPLEM	E9Q5R7	Nlrp12 NALP12	Nlrp12	IPI00750318;	AK149454;	ENSMUST00000108653;	NACHT, LRR and PYD domains-containing protein 12 (Monarch-1) (PYRIN-containing APAF1-like protein 7) (PYPAF7)		NP_001028603.1;	Mm.277152;	mmu:378425;	ATP binding; cytoplasm; negative regulation of I-kappaB kinase/NF-kappaB cascade; negative regulation of NF-kappaB transcription factor activity; negative regulation of Toll signaling pathway; negative regulation of inflammatory response; negative regulation of interleukin-1 secretion; negative regulation of interleukin-6 biosynthetic process; negative regulation of protein autophosphorylation; r…	GO:0005524; GO:0005737; GO:0043124; GO:0032088; GO:0045751; GO:0050728; GO:0050711; GO:0045409; GO:0031953; GO:0008588		NLRP family	Cytoplasm.	0.0336564	0.0175382	1.91903	0.0755997	0.417216	0.689413	14	0.017594	0.0512504	0.0350764	0.0055237	0.313953	0.0492971	0.961886	2918.38	1.25398	3400.54	1.18509	2327.29	2869.43	0.140649	0.118298	1.18894	0.24911	0.30007	0.580786	19	0.017594	0.158244	0.271055	0.0055237	0.313953	0.331235
AGQAVDDFIEK	Q9DCD0	Pgd	Pgd	IPI00466919;	AK002894;AK145602;AK150210;AK153409;AK155027;AK166733;AK166947;AK167215;AK168251;	ENSMUST00000084124;	6-phosphogluconate dehydrogenase, decarboxylating (EC 1.1.1.44)		NP_001074743.1;	Mm.252080;	mmu:110208;	NADP binding; cytoplasm; pentose biosynthetic process; pentose-phosphate shunt; pentose-phosphate shunt, oxidative branch; phosphogluconate dehydrogenase (decarboxylating) activity	GO:0050661; GO:0005737; GO:0019322; GO:0006098; GO:0009051; GO:0004616	Carbohydrate degradation; pentose phosphate pathway; D-ribulose 5-phosphate from D-glucose 6-phosphate (oxidative stage): step 3/3.	6-phosphogluconate dehydrogenase family	Cytoplasm.	-0.0062356	0.0274294	-0.227332	0.820951	0.559638	0.924753	59	0.24647	0.240234	0.109718	0.15583	1.09675	0.165237	1.21634	35253.8	1.58809	39191	1.82649	22198.9	21457	0.0199299	0.0311347	0.640118	0.523948	0.377155	0.729984	79	0.241762	0.261692	0.142677	0.15583	1.09675	0.211739
AGSRYEDSNNLGTSHLLR	Q9DB77	Uqcrc2	Uqcrc2	IPI00119138;	AK005151;AK007669;AK077583;AK088103;BC003423;	ENSMUST00000033176;	Cytochrome b-c1 complex subunit 2, mitochondrial (Complex III subunit 2) (Core protein II) (Ubiquinol-cytochrome-c reductase complex core protein 2)	PC7073;	NP_080175.1;	Mm.334206;	mmu:67003;	electron transport chain; metal ion binding; metalloendopeptidase activity; mitochondrial inner membrane; mitochondrial respiratory chain complex III; proteolysis	GO:0022900; GO:0046872; GO:0004222; GO:0005743; GO:0005750; GO:0006508		Peptidase M16 family, UQCRC2/QCR2 subfamily	Mitochondrion inner membrane; Peripheral membrane protein; Matrix side.	0.0232066	0.0528123	0.439417	0.660736	0.510746	0.843963	252	0.0912791	0.114486	0.435501	0.522537	1.27307	0.555277	1.28257	125675	1.83564	109485	1.74747	68464.2	62653.5	-0.0123874	0.0488946	-0.25335	0.800152	0.465789	0.901535	338	0.0667655	0.0543781	0.461918	0.522537	1.27307	0.561707
AGTASPASSSSLLNR	Q8CE50	Snx30	Snx30	IPI00228948;	AK029012;AK147437;AK165619;AK170774;AK170999;AL831738;BC099674;	ENSMUST00000030080;	Sorting nexin-30		NP_766056.1;	Mm.259705;Mm.490979;	mmu:209131;	cell communication; cytoplasm; phosphatidylinositol binding; protein transport	GO:0007154; GO:0005737; GO:0035091; GO:0015031		Sorting nexin family		0.00837997	0.00561281	1.49301	0.157626	0.417216	0.689413	14	0.000677191	0.00905716	0.0112256	0.0006401	0.945229	0.0158625	1.75138	24.9496	0.737085	87.8175	0.832635	33.849	105.469	0.000880668	0.000509648	1.72799	0.100209	0.244357	0.472954	19	0.000677191	0.00155786	0.00116775	0.0006401	0.945229	0.00134078
AGTFQAFEQFGQQLLAHGHYASPEIK	P16546	Sptan1 Spna2 Spta2	Sptan1	IPI00753793;IPI00753815;	AL928926;AL928926;X12801;BC027791;AK011566;	ENSMUST00000046257;ENSMUST00000095083;	Spectrin alpha chain, non-erythrocytic 1 (Alpha-II spectrin) (Fodrin alpha chain)	A43769;PC7076;		Mm.204969;		Z disc; actin filament capping; calcium ion binding; cuticular plate; fascia adherens; lateral plasma membrane; paranode region of axon; protein heterodimerization activity; spectrin binding	GO:0030018; GO:0051693; GO:0005509; GO:0032437; GO:0005916; GO:0016328; GO:0033270; GO:0046982; GO:0030507		Spectrin family	Cytoplasm â€º cytoskeleton. Cytoplasm â€º cell cortex.	-0.11849	0.0905654	-1.30833	0.191769	0.417216	0.689413	298	-0.00742433	-0.125914	0.810041	1.15428	5.615	0.277556	3.21453	89778.6	4.03865	47211.4	3.64183	22229.9	12963.6	-0.115356	0.0744058	-1.55036	0.121853	0.258645	0.500607	397	0.0239979	-0.0913576	0.762432	1.15428	5.615	0.373105
AGTLDLSLSLPGK	P35441	Thbs1 Tsp1	Thbs1	IPI00118413;	M62470;M62450;M62451;M62452;M62453;M62454;M62455;M62456;M62457;M62458;M62459;M62460;M62461;M62462;M62463;M62464;M62465;M62466;M62467;M62468;M62469;M87276;J05606;J05605;		Thrombospondin-1	A40558;		Mm.4159;		calcium ion binding; cell adhesion; extracellular region; heparin binding; positive regulation of macrophage chemotaxis; positive regulation of transforming growth factor beta receptor signaling pathway	GO:0005509; GO:0007155; GO:0005576; GO:0008201; GO:0010759; GO:0030511		Thrombospondin family		0.0474418	0.0129482	3.66397	0.00029156	0.0645537	0.106669	313	0.166467	0.213909	0.118672	0.0785039	1.91209	0.168121	1.89176	15427	2.65485	19499.7	1.83411	5810.88	10631.7	0.0569374	0.0143272	3.97408	8.32172e-05	0.00355195	0.00687481	418	0.1302	0.187138	0.150436	0.0785039	1.91209	0.191017
AGTQIENIDEDFRDGLK	P57780	Actn4	Actn4	IPI00118899;	AJ289242;BC013616;BC087554;	ENSMUST00000068045;	Alpha-actinin-4 (F-actin cross-linking protein) (Non-muscle alpha-actinin 4)		NP_068695.1;	Mm.81144;	mmu:60595;	Z disc; actin crosslink formation; actin filament binding; actin filament bundle assembly; calcium ion binding; cortical cytoskeleton; negative regulation of cellular component movement; nucleoside binding; nucleus; perinuclear region of cytoplasm; positive regulation of cellular component movement; positive regulation of pinocytosis; protein complex; protein homodimerization activity; protein tr…	GO:0030018; GO:0051764; GO:0051015; GO:0051017; GO:0005509; GO:0030863; GO:0051271; GO:0001882; GO:0005634; GO:0048471; GO:0051272; GO:0048549; GO:0043234; GO:0042803; GO:0015031; GO:0031143; GO:0042981; GO:0001666; GO:0030529; GO:0001725		Alpha-actinin family	Nucleus. Cytoplasm.	-0.0278942	0.0271783	-1.02634	0.306814	0.417216	0.689413	119	0.0162666	-0.0116276	0.153744	0.195608	2.63217	0.124968	2.6921	42177.5	3.14731	37860.8	3.72232	13401.1	10171.3	0.0180959	0.0400532	0.451797	0.652035	0.42065	0.81417	158	0.0612372	0.0793331	0.259574	0.195608	2.63217	0.298461
AGVAPLQVK	Q8BTM8	Flna Fln Fln1	Flna	IPI00131138;IPI00387373;	AK044856;AK089195;AK089311;AL807376;BC004061;BC054432;AF034129;AF353668;AF353671;	ENSMUST00000033699;	Filamin-A (FLN-A) (Actin-binding protein 280) (ABP-280) (Alpha-filamin) (Endothelial actin-binding protein) (Filamin-1) (Non-muscle filamin)		NP_034357.2;	Mm.295533;	mmu:192176;	Fc-gamma receptor I complex binding; Myb complex; Rac GTPase binding; actin crosslink formation; actin cytoskeleton; actin cytoskeleton reorganization; actin filament binding; adenylate cyclase-inhibiting dopamine receptor signaling pathway; cell cortex; cilium assembly; cytoplasm; cytoplasmic sequestering of protein; early endosome to late endosome transport; epithelial to mesenchymal transition…	GO:0034988; GO:0031523; GO:0048365; GO:0051764; GO:0015629; GO:0031532; GO:0051015; GO:0007195; GO:0005938; GO:0042384; GO:0005737; GO:0051220; GO:0045022; GO:0001837; GO:0045184; GO:0001948; GO:0042177; GO:0043433; GO:0005634; GO:0005886; GO:0043123; GO:0042993; GO:0005080; GO:0034394; GO:0050821; GO:0043113; GO:0004871; GO:0090307; GO:0005802; GO:0008134		Filamin family	Cytoplasm â€º cell cortex. Cytoplasm â€º cytoskeleton.	-0.0318529	0.0395273	-0.805845	0.42057	0.432526	0.714712	805	-0.00108469	-0.0329376	0.580931	0.948818	5.67025	0.695035	5.08575	267402	8.64045	198853	6.60123	30947.7	30123.6	-0.00173346	0.0325974	-0.0531779	0.9576	0.504985	0.977399	1076	0.0375733	0.0358398	0.548857	0.948818	5.67025	0.65787
AGVENVSELKK	Q9WUB3	Pygm	Pygm	IPI00225275;	AF124787;BC012961;	ENSMUST00000035269;	Glycogen phosphorylase, muscle form (EC 2.4.1.1) (Myophosphorylase)		NP_035354.1;	Mm.27806;	mmu:19309;	AMP binding; cellular calcium ion homeostasis; drug binding; glycogen catabolic process; glycogen phosphorylase activity; pyridoxal phosphate binding; response to cAMP; response to hypoxia; sarcoplasmic reticulum	GO:0016208; GO:0006874; GO:0008144; GO:0005980; GO:0008184; GO:0030170; GO:0051591; GO:0001666; GO:0016529		Glycogen phosphorylase family		-0.191856	0.065573	-2.92584	0.00357063	0.212844	0.351707	576	0.366237	0.17438	0.819007	1.2804	2.06974	0.91436	2.17985	209173	2.33719	163894	2.46975	89498	66360.8	-0.00987988	0.0818274	-0.12074	0.903928	0.491621	0.951533	772	0.504715	0.494835	1.17088	1.2804	2.06974	1.58699
AGVIGLTQTAAR	P50171	Hsd17b8 H2-Ke6 Hke6	Hsd17b8	IPI00115598;IPI00230550;	U34072;U34072;AF100956;BC086927;	ENSMUST00000045467;	Estradiol 17-beta-dehydrogenase 8 (EC 1.1.1.62) (17-beta-hydroxysteroid dehydrogenase 8) (17-beta-HSD 8) (3-oxoacyl-[acyl-carrier-protein] reductase) (EC 1.1.1.-) (Protein Ke6) (Ke-6) (Testosterone 17-beta-dehydrogenase 8) (EC 1.1.1.239)	A48154;	NP_038571.2;	Mm.275452;	mmu:14979;	3-hydroxyacyl-CoA dehydrogenase activity; androgen metabolic process; estradiol 17-beta-dehydrogenase activity; estrogen biosynthetic process; fatty acid biosynthetic process; mitochondrial envelope; mitochondrial matrix; nucleotide binding; plasma membrane; testosterone 17-beta-dehydrogenase (NAD+) activity; testosterone dehydrogenase (NAD+) activity	GO:0003857; GO:0008209; GO:0004303; GO:0006703; GO:0006633; GO:0005740; GO:0005759; GO:0000166; GO:0005886; GO:0050327; GO:0047035	Steroid biosynthesis; estrogen biosynthesis. Lipid metabolism; fatty acid biosynthesis.	Short-chain dehydrogenases/reductases (SDR) family	Mitochondrion matrix.	0.00565675	0.0146504	0.386114	0.70223	0.522996	0.864205	29	0.0638019	0.0694586	0.0414377	0.0384398	0.776246	0.0447301	0.810669	11194.2	1.2227	14008.4	1.8912	9155.37	7407.13	0.0152447	0.0146221	1.04258	0.303562	0.318115	0.615712	39	0.0710253	0.08627	0.0473809	0.0384398	0.776246	0.0498284
AGVSAEPTTR	Q61410	Prkg2 Prkgr2	Prkg2	IPI00121070;	L12460;		cGMP-dependent protein kinase 2 (cGK 2) (cGK2) (EC 2.7.11.12) (cGMP-dependent protein kinase II) (cGKII)	A46590;		Mm.263002;		ATP binding; apical plasma membrane; cGMP binding; cGMP-dependent protein kinase activity	GO:0005524; GO:0016324; GO:0030553; GO:0004692		Protein kinase superfamily, AGC Ser/Thr protein kinase family, cGMP subfamily	Apical cell membrane; Lipid-anchor.	1.11695	0.774438	1.44227	0.171222	0.417216	0.689413	14	0.00498104	1.12193	1.54888	0.00185853	0.373121	2.19044	1.95238	585.625	1.05146	129971	1.22451	556.965	106141	0.0878269	0.0519014	1.69219	0.106945	0.251285	0.486363	19	0.00498104	0.092808	0.118921	0.00185853	0.373121	0.145329
AGYQSTLTR	Q61554	Fbn1 Fbn-1	Fbn1	IPI00122438;	L29454;U22493;		Fibrillin-1	A55624;		Mm.271644;		calcium ion binding; extracellular matrix structural constituent; microfibril; sequestering of BMP in extracellular matrix; sequestering of TGFbeta in extracellular matrix	GO:0005509; GO:0005201; GO:0001527; GO:0035582; GO:0035583		Fibrillin family	Secreted â€º extracellular space â€º extracellular matrix.	0.0568305	0.0415496	1.36777	0.172873	0.417216	0.689413	206	0.0744061	0.131237	0.310929	0.125809	2.20241	0.430362	3.82917	31317	3.41426	11486.9	2.03913	9172.42	5633.24	0.0274457	0.0132707	2.06814	0.0395682	0.179126	0.346699	273	0.0791805	0.106626	0.113772	0.125809	2.20241	0.1144
AHDGGIYAISWSPDSTHLLSASGDK	O88342	Wdr1	Wdr1	IPI00314748;	AF020055;	ENSMUST00000005234;	WD repeat-containing protein 1 (Actin-interacting protein 1) (AIP1)		NP_035845.1;	Mm.2654;Mm.406120;	mmu:22388;	actin binding; actin cytoskeleton; cytoplasm; sensory perception of sound	GO:0003779; GO:0015629; GO:0005737; GO:0007605		WD repeat AIP1 family	Cytoplasm â€º cytoskeleton.	0.0129931	0.0326722	0.39768	0.691106	0.521962	0.862496	354	0.0741001	0.0870932	0.320121	0.349122	1.65797	0.366891	1.65573	69153.6	2.00137	59015.6	1.88796	34553.2	31258.9	0.0392752	0.0283342	1.38614	0.166355	0.283328	0.548382	474	0.0887302	0.128005	0.31805	0.349122	1.65797	0.347396
AHETNLLIATSVVE	Q8R418	Dicer1 Dicer Mdcr	Dicer1	IPI00227881;	AF484523;AF484524;AB081470;AF430845;		Endoribonuclease Dicer (EC 3.1.26.-) (Double-strand-specific ribonuclease mDCR-1)			Mm.21135;		ATP binding; ATP-dependent helicase activity; RNA-induced silencing complex; cytoplasm; double-stranded RNA binding; metal ion binding; negative regulation of Schwann cell proliferation; negative regulation of transcription from RNA polymerase II promoter; nerve development; neuron projection morphogenesis; peripheral nervous system myelin formation; positive regulation of Schwann cell differenti…	GO:0005524; GO:0008026; GO:0016442; GO:0005737; GO:0003725; GO:0046872; GO:0010626; GO:0000122; GO:0021675; GO:0048812; GO:0032290; GO:0014040; GO:0031643; GO:0045944; GO:0031054; GO:0030422; GO:0016075; GO:0008593; GO:0001932; GO:0004525; GO:0030423		Helicase family, Dicer subfamily	Cytoplasm.	0.0130298	0.00677929	1.922	0.0751963	0.417216	0.689413	14	0.00364545	0.0166753	0.0135586	0.00489276	1.34216	0.01854	1.11183	356.062	0.979978	6140.9	1.40231	363.337	4379.14	0.0055456	0.00269275	2.05946	0.053421	0.199212	0.385575	19	0.00364545	0.00919104	0.00616986	0.00489276	1.34216	0.00654917
AHGGTNINNAVLLAVELLDR	A6X935	Itih4	Itih4	IPI00312711;	AF023919;AK004893;AK050016;AK050270;CT025528;CT025528;CH466573;BC016500;BC092258;BC094457;		Inter alpha-trypsin inhibitor, heavy chain 4 (ITI heavy chain H4) (ITI-HC4) (Inter-alpha-inhibitor heavy chain 4)		NP_001152771.1;NP_061216.2;	Mm.34819;	mmu:16427;	acute-phase response; extracellular region; hyaluronan metabolic process; serine-type endopeptidase inhibitor activity	GO:0006953; GO:0005576; GO:0030212; GO:0004867		ITIH family	Secreted.	-0.0395368	0.0300718	-1.31475	0.190277	0.417216	0.689413	179	0.00475178	-0.0347851	0.208343	0.31741	2.37278	0.181729	1.92848	75462.4	3.66881	34806.2	2.7034	20568.6	12874.9	0.0282664	0.0276471	1.0224	0.307625	0.318156	0.615792	239	0.0448608	0.0731273	0.219442	0.31741	2.37278	0.24329
AHGVDKVVACTSAFLLWDPTKVPPR	Q923D2	Blvrb	Blvrb	IPI00113996;	BC006617;BC027279;	ENSMUST00000037399;	Flavin reductase (NADPH) (FR) (EC 1.5.1.30) (Biliverdin reductase B) (BVR-B) (EC 1.3.1.24) (Biliverdin-IX beta-reductase) (NADPH-dependent diaphorase) (NADPH-flavin reductase) (FLR)		NP_659172.1;	Mm.24021;	mmu:233016;	biliverdin reductase activity; cytosol; heme catabolic process; nucleotide binding; riboflavin reductase (NADPH) activity	GO:0004074; GO:0005829; GO:0042167; GO:0000166; GO:0042602			Cytoplasm.	3.45998	3.04441	1.1365	0.257403	0.417216	0.689413	164	1.76431	5.2243	20.1943	1.89397	2.18723	28.9162	6.68443	228718	2.43159	229089	2.12374	94061.1	107870	3.96279	4.17665	0.948797	0.343775	0.330764	0.640193	218	1.56693	5.52972	31.7398	1.89397	2.18723	39.7082
AHLVFDFHQAVDGLQEVQR	P28650	Adssl1 Adss1	Adssl1	IPI00123190;IPI00229690;	M74495;BC039943;	ENSMUST00000021726;	Adenylosuccinate synthetase isozyme 1 (AMPSase 1) (AdSS 1) (EC 6.3.4.4) (Adenylosuccinate synthetase, basic isozyme) (Adenylosuccinate synthetase, muscle isozyme) (M-type adenylosuccinate synthetase) (IMP--aspartate ligase 1)	AJMSDS;	NP_031447.1;	Mm.3440;	mmu:11565;	'de novo' AMP biosynthetic process; GTP binding; adenylosuccinate synthase activity; cytoplasm; magnesium ion binding; membrane; purine nucleotide metabolic process	GO:0044208; GO:0005525; GO:0004019; GO:0005737; GO:0000287; GO:0016020; GO:0006163	Purine metabolism; AMP biosynthesis via de novo pathway; AMP from IMP: step 1/2.	Adenylosuccinate synthetase family	Cytoplasm. Membrane; Peripheral membrane protein.	0.0247441	0.304137	0.0813582	0.935342	0.590058	0.975019	88	0.183002	0.207746	1.48996	1.92774	5.45997	1.08866	3.12837	62107.6	2.68793	226577	5.2407	23106.1	43234	0.160488	0.337997	0.474819	0.635786	0.416233	0.805619	119	0.104018	0.264506	1.89701	1.92774	5.45997	2.0585
AHYGGFTVQNEASK	Q8K0E8	Fgb	Fgb	IPI00279079;	BC031715;AF413205;	ENSMUST00000048246;	Fibrinogen beta chain [Cleaved into: Fibrinopeptide B; Fibrinogen beta chain]		NP_862897.1;	Mm.30063;	mmu:110135;	cell cortex; eukaryotic cell surface binding; external side of plasma membrane; fibrinogen complex; platelet activation; platelet alpha granule; protein polymerization; response to calcium ion; signal transduction	GO:0005938; GO:0043499; GO:0009897; GO:0005577; GO:0030168; GO:0031091; GO:0051258; GO:0051592; GO:0007165			Secreted.	0.00465169	0.0177	0.262807	0.79344	0.549617	0.908194	73	0.0720512	0.0767029	0.0791569	0.0600407	0.833993	0.0952893	1.24196	16908.2	1.4985	9719.63	1.50387	11283.5	6463.08	-0.0141409	0.0117237	-1.20618	0.230653	0.29693	0.574709	98	0.0761674	0.0620265	0.0600661	0.0600407	0.833993	0.0577857
AIADHIRDIWFGTPEGEFVSMGVISDGNSYGVPDDLLYSFPVVIK	P14152	Mdh1 Mor2	Mdh1	IPI00336324;	M29462;M36084;AK005237;AK164785;AK168545;AL663049;BC050940;	ENSMUST00000102874;	Malate dehydrogenase, cytoplasmic (EC 1.1.1.37) (Cytosolic malate dehydrogenase)	DEMSMC;	NP_032644.3;	Mm.212703;	mmu:17449;	L-malate dehydrogenase activity; NAD binding; NADH metabolic process; cellular carbohydrate metabolic process; centrosome; malate metabolic process; mitochondrion; oxaloacetate metabolic process; tricarboxylic acid cycle	GO:0030060; GO:0051287; GO:0006734; GO:0044262; GO:0005813; GO:0006108; GO:0005739; GO:0006107; GO:0006099		LDH/MDH superfamily, MDH type 2 family	Cytoplasm.	-1.11057	1.25909	-0.882037	0.378331	0.420421	0.694709	369	-0.469061	-1.57963	12.5909	19.3251	1.83516	19.779	2.10538	3.87089e+06	2.43251	3.68463e+06	2.74823	1.59132e+06	1.34073e+06	-3.15417	0.885781	-3.5609	0.000405356	0.0107271	0.0207624	494	-1.18158	-4.33576	10.1479	19.3251	1.83516	14.5477
AIASATEGGSVPQIR	Q9Z0X1	Aifm1 Aif Pdcd8	Aifm1	IPI00129577;	AF100927;BC003292;	ENSMUST00000037349;	Apoptosis-inducing factor 1, mitochondrial (EC 1.-.-.-) (Programmed cell death protein 8)		NP_036149.1;	Mm.240434;	mmu:26926;	DNA binding; activation of cysteine-type endopeptidase activity involved in apoptotic process; apoptotic DNA fragmentation; apoptotic mitochondrial changes; cell redox homeostasis; cytosol; electron-transferring-flavoprotein dehydrogenase activity; flavin adenine dinucleotide binding; intrinsic apoptotic signaling pathway in response to endoplasmic reticulum stress; mitochondrial inner membrane; …	GO:0003677; GO:0006919; GO:0006309; GO:0008637; GO:0045454; GO:0005829; GO:0004174; GO:0050660; GO:0070059; GO:0005743; GO:0005758; GO:0044455; GO:0005741; GO:0032981; GO:0051402; GO:0030182; GO:0005634; GO:0048471		FAD-dependent oxidoreductase family	Mitochondrion intermembrane space. Mitochondrion inner membrane. Cytoplasm. Cytoplasm â€º perinuclear region. Nucleus.	-0.0170576	0.0563531	-0.302691	0.762516	0.542787	0.896909	161	0.135907	0.118849	0.373804	0.498026	2.69225	0.332292	1.89965	27321.8	1.37762	24790.1	1.5538	19832.7	15954.5	0.0748881	0.0690954	1.08384	0.279657	0.309259	0.598571	214	0.141243	0.216131	0.525079	0.498026	2.69225	0.750019
AIAVLTSGGDAQGMNAAVR	P47857	Pfkm Pfk-m Pfka	Pfkm	IPI00331541;	AF249894;AK002711;AK049773;D21864;D21865;	ENSMUST00000051226;ENSMUST00000163507;	6-phosphofructokinase, muscle type (EC 2.7.1.11) (Phosphofructo-1-kinase isozyme A) (PFK-A) (Phosphofructokinase-M) (Phosphofructokinase 1) (Phosphohexokinase)	S53317;	NP_001156959.1;NP_001156960.1;NP_067489.3;	Mm.272582;	mmu:18642;	6-phosphofructokinase activity; 6-phosphofructokinase complex; AMP binding; ATP binding; apical plasma membrane; cytosol; fructose 1,6-bisphosphate metabolic process; fructose 6-phosphate metabolic process; fructose binding; fructose-6-phosphate binding; glucose homeostasis; glycolysis; metal ion binding; muscle cell homeostasis; positive regulation of insulin secretion; protein homotetramerizati…	GO:0003872; GO:0005945; GO:0016208; GO:0005524; GO:0016324; GO:0005829; GO:0030388; GO:0006002; GO:0070061; GO:0070095; GO:0042593; GO:0006096; GO:0046872; GO:0046716; GO:0032024; GO:0051289	Carbohydrate degradation; glycolysis; D-glyceraldehyde 3-phosphate and glycerone phosphate from D-glucose: step 3/4.	Phosphofructokinase family, Two domains subfamily		0.0387176	0.0742235	0.521636	0.602313	0.492099	0.813151	297	0.434443	0.473161	0.663875	0.70288	1.68088	0.872726	1.89517	166714	2.13088	240859	2.57004	78237	93718.1	0.0837476	0.0873429	0.958837	0.338224	0.328565	0.635938	397	0.417609	0.501356	0.894998	0.70288	1.68088	1.22034
AICSELEAK	Q6ZWR6	Syne1	Syne1	IPI00403993;IPI00461474;IPI00473373;IPI00816892;IPI00890038;	AF281869;AF281870;AF535143;AK036828;	ENSMUST00000041639;ENSMUST00000095899;	Nesprin-1 (Enaptin) (Myocyte nuclear envelope protein 1) (Myne-1) (Nuclear envelope spectrin repeat protein 1) (Synaptic nuclear envelope protein 1) (Syne-1)		NP_001073154.1;	Mm.331626;	mmu:64009;	cytoskeleton; establishment of nucleus localization; integral to membrane; nuclear envelope; nuclear outer membrane; protein homodimerization activity; sarcomere	GO:0005856; GO:0040023; GO:0016021; GO:0005635; GO:0005640; GO:0042803; GO:0030017		Nesprin family	Nucleus outer membrane; Single-pass type IV membrane protein; Cytoplasmic side. Nucleus. Nucleus envelope. Cytoplasm â€º cytoskeleton. Cytoplasm â€º myofibril â€º sarcomere.	-0.0243219	0.0235944	-1.03083	0.306827	0.417216	0.689413	59	0.036128	0.0118061	0.0943777	0.132578	4.40717	0.00918046	1.59373	3160.19	2.42539	1856.42	2.7265	1302.96	680.879	-0.014869	0.0190455	-0.78071	0.437306	0.353773	0.684729	79	0.0375751	0.022706	0.0872774	0.132578	4.40717	0.0324741
AIDLFTDAIK	Q99L47	St13 Fam10a1 Hip	St13	IPI00116308;	CT010318;AK146528;AK147169;AK159149;BC003843;	ENSMUST00000172107;	Hsc70-interacting protein (Hip) (Protein FAM10A1) (Protein ST13 homolog)		NP_598487.1;	Mm.180337;	mmu:70356;	chaperone cofactor-dependent protein refolding; cytosol; dATP binding; negative regulation of protein refolding; protein complex; protein homooligomerization	GO:0070389; GO:0005829; GO:0032564; GO:0061084; GO:0043234; GO:0051260		FAM10 family	Cytoplasm.	-0.0577492	0.0493872	-1.16931	0.24603	0.417216	0.689413	74	0.189328	0.131579	0.220866	0.313305	1.7308	0.16447	1.33424	37442.8	1.47071	28914.3	1.75958	25458.9	16432.5	-0.0990935	0.0367258	-2.6982	0.00819736	0.0860835	0.166615	99	0.152675	0.0535816	0.188164	0.313305	1.7308	0.0940408
AIDVEQGQTR	P35505	Fah	Fah	IPI00310035;	M84145;Z11774;AK143759;AK158808;BC010767;	ENSMUST00000032865;	Fumarylacetoacetase (FAA) (EC 3.7.1.2) (Beta-diketonase) (Fumarylacetoacetate hydrolase)	A40219;A56825;	NP_034306.2;	Mm.3798;	mmu:14085;	L-phenylalanine catabolic process; arginine catabolic process; fumarylacetoacetase activity; metal ion binding; tyrosine catabolic process	GO:0006559; GO:0006527; GO:0004334; GO:0046872; GO:0006572	Amino-acid degradation; L-phenylalanine degradation; acetoacetate and fumarate from L-phenylalanine: step 6/6.	FAH family		0.0144977	0.0411326	0.352463	0.73014	0.531086	0.877573	13	0.0920447	0.106542	0.0822652	0.0480123	0.521619	0.0987653	0.927004	5781.28	0.731406	9659.18	1.18924	7904.34	8122.18	-0.0146027	0.0257139	-0.567894	0.577123	0.396116	0.766684	18	0.0920447	0.077442	0.0589178	0.0480123	0.521619	0.0579665
AIENIDTLTNLESLFLGK	Q3UM45	Ppp1r7 Sds22	Ppp1r7	IPI00129319;	AF067129;AF222867;AK009870;AK145136;AK162517;BC013524;	ENSMUST00000027494;	Protein phosphatase 1 regulatory subunit 7 (Protein phosphatase 1 regulatory subunit 22)		NP_075689.1;	Mm.88704;	mmu:66385;	nucleus	GO:0005634		SDS22 family	Nucleus.	0.0648497	0.0814375	0.796313	0.432321	0.43508	0.718931	29	0.136239	0.201089	0.23034	0.0527871	0.867595	0.31627	2.51622	13451.8	1.28503	13185.8	1.48614	10468.1	8872.56	0.0106063	0.0327152	0.324201	0.747518	0.44984	0.870666	39	0.0305169	0.0411232	0.106009	0.0527871	0.867595	0.132967
AIETLLVSPAK	P70670	Naca Gm1878	Naca	IPI00111831;	U48364;U48363;	ENSMUST00000092048;	Nascent polypeptide-associated complex subunit alpha, muscle-specific form (Alpha-NAC, muscle-specific form)	T30826;	NP_001106670.1;NP_038636.2;	Mm.3746;	mmu:17938;	DNA binding; TBP-class protein binding; cytoplasm; nucleus; protein transport; regulation of transcription, DNA-dependent; transcription coactivator activity; transcription, DNA-dependent	GO:0003677; GO:0017025; GO:0005737; GO:0005634; GO:0015031; GO:0006355; GO:0003713; GO:0006351		NAC-alpha family	Cytoplasm. Nucleus.	0.013488	0.0336814	0.400459	0.689112	0.521465	0.861675	291	0.285714	0.299202	0.301256	0.202602	1.4443	0.367531	2.41993	52832.2	2.14153	29351.3	1.66569	24670.4	17621.1	-0.0474324	0.0143115	-3.3143	0.00100449	0.020138	0.0389772	391	0.159845	0.112412	0.146649	0.202602	1.4443	0.108221
AIGAVPLIQGEYMIPCEK	P18242	Ctsd	Ctsd	IPI00111013;	X53337;X52886;X68378;X68379;X68380;X68381;X68382;X68383;BC054758;BC057931;	ENSMUST00000151120;	Cathepsin D (EC 3.4.23.5)	KHMSD;	NP_034113.1;	Mm.231395;	mmu:13033;	aspartic-type endopeptidase activity; autophagic vacuole assembly; lysosome; melanosome; mitochondrion; proteolysis	GO:0004190; GO:0000045; GO:0005764; GO:0042470; GO:0005739; GO:0006508		Peptidase A1 family	Lysosome. Melanosome. Secreted â€º extracellular space.	-0.0799168	0.253046	-0.315819	0.752693	0.540077	0.892429	119	0.552142	0.472225	1.43144	1.27465	2.03022	1.73844	3.17279	263290	2.62227	101412	2.28166	100406	44446.5	1.09381	0.868302	1.25971	0.209619	0.294096	0.569224	159	1.13615	2.22996	5.62724	1.27465	2.03022	7.34506
AIGKLPIAM	P70170	Abcc9 Sur2	Abcc9	IPI00136334;IPI00230687;IPI00230688;	D86037;D86038;AF003531;U97066;	ENSMUST00000073173;ENSMUST00000087527;ENSMUST00000100827;	ATP-binding cassette sub-family C member 9 (Sulfonylurea receptor 2)	T42711;T42728;	NP_001038185.1;NP_035641.1;NP_066378.1;NP_066379.2;	Mm.35670;Mm.395475;	mmu:20928;	ATP binding; ATP catabolic process; ATPase activity, coupled to transmembrane movement of substances; defense response to virus; plasma membrane; potassium ion transport; sarcomere; sulfonylurea receptor activity; voltage-gated potassium channel complex	GO:0005524; GO:0006200; GO:0042626; GO:0051607; GO:0005886; GO:0006813; GO:0030017; GO:0008281; GO:0008076		ABC transporter superfamily, ABCC family, Conjugate transporter (TC 3.A.1.208) subfamily	Membrane; Multi-pass membrane protein.	0.00957649	0.014885	0.643365	0.525042	0.467702	0.772836	29	0.00870885	0.0182853	0.0421011	0.0476731	1.36537	0.0623359	1.40105	13797.9	2.1112	8273.92	1.96238	6535.56	4216.28	0.0139167	0.0168297	0.826911	0.413319	0.348338	0.674209	39	0.00927523	0.0231919	0.0545345	0.0476731	1.36537	0.0751109
AIKAAK	Q9JIP4	Panx1	Panx1	IPI00228875;	AF207817;AK014033;AK053871;AK089764;CH466522;BC049074;	ENSMUST00000164273;	Pannexin-1		NP_062355.2;	Mm.142253;	mmu:55991;	actin filament binding; bleb; calcium channel activity; cell-cell signaling; endoplasmic reticulum; endoplasmic reticulum membrane; gap junction; gap junction hemi-channel activity; integral to membrane; leak channel activity; plasma membrane; positive regulation of interleukin-1 alpha secretion; positive regulation of interleukin-1 beta secretion; protein hexamerization; response to ATP; respons…	GO:0051015; GO:0032059; GO:0005262; GO:0007267; GO:0005783; GO:0005789; GO:0005921; GO:0055077; GO:0016021; GO:0022840; GO:0005886; GO:0050717; GO:0050718; GO:0034214; GO:0033198; GO:0002931		Pannexin family	Cell membrane; Multi-pass membrane protein. Cell junction â€º gap junction. Endoplasmic reticulum membrane; Multi-pass membrane protein.	0.00414715	0.00311811	1.33002	0.204774	0.417216	0.689413	14	0.000508823	0.00465597	0.00623622	0.000415032	0.815672	0.00880958	1.8921	57.7732	1.57533	257.68	2.11215	36.6738	121.999	0.00298777	0.00141038	2.11842	0.0475451	0.193426	0.374376	19	0.000508823	0.0034966	0.00323159	0.000415032	0.815672	0.00393664
AILDGNGLEK	Q8VDQ1	Ptgr2 Zadh1	Ptgr2	IPI00134334;IPI00556775;	AK036168;AK021033;AK145232;AK159932;AK168895;BC021466;	ENSMUST00000123614;ENSMUST00000146377;ENSMUST00000147363;	Prostaglandin reductase 2 (PRG-2) (EC 1.3.1.48) (15-oxoprostaglandin 13-reductase) (Zinc-binding alcohol dehydrogenase domain-containing protein 1)		NP_001239554.1;NP_001239555.1;NP_084156.2;	Mm.246127;	mmu:77219;	13-prostaglandin reductase activity; 15-oxoprostaglandin 13-oxidase activity; mitochondrion; nucleotide binding; prostaglandin metabolic process	GO:0036132; GO:0047522; GO:0005739; GO:0000166; GO:0006693		NADP-dependent oxidoreductase L4BD family	Cytoplasm.	-0.0397395	0.0297692	-1.33492	0.183752	0.417216	0.689413	164	0.0520709	0.0123314	0.197466	0.232041	1.308	0.199737	1.45092	64896.8	2.01405	41746.9	1.75403	32222	23800.5	-0.038325	0.0207409	-1.8478	0.0659797	0.210031	0.406515	219	0.0877698	0.0494448	0.157617	0.232041	1.308	0.153473
AILFLPLPVSSD	P61148	Fgf1 Fgf-1 Fgfa	Fgf1	IPI00115244;	M30641;U36459;U36457;U36458;U67610;BC037601;	ENSMUST00000040647;ENSMUST00000115582;	Fibroblast growth factor 1 (FGF-1) (Acidic fibroblast growth factor) (aFGF) (Heparin-binding growth factor 1) (HBGF-1)	D37360;	NP_034327.1;	Mm.241282;	mmu:14164;	S100 protein binding; angiogenesis; branch elongation involved in ureteric bud branching; cardiac muscle cell proliferation; cell cortex; cellular response to heat; cytosol; extracellular space; fibroblast growth factor receptor binding; fibroblast growth factor receptor signaling pathway; growth factor activity; heparin binding; intracellular protein kinase cascade; lung development; mesonephric…	GO:0044548; GO:0001525; GO:0060681; GO:0060038; GO:0005938; GO:0034605; GO:0005829; GO:0005615; GO:0005104; GO:0008543; GO:0008083; GO:0008201; GO:0007243; GO:0030324; GO:0072163; GO:0007399; GO:0005730; GO:0001759; GO:0045766; GO:0045785; GO:0051781; GO:0030335; GO:0045542; GO:0050679; GO:0010740; GO:0001934; GO:0045944; GO:0005578; GO:0060979		Heparin-binding growth factors family	Secreted. Cytoplasm. Cytoplasm â€º cell cortex. Cytoplasm â€º cytosol. Nucleus.	0.00525164	0.0207863	0.252649	0.801418	0.551791	0.911786	59	0.119651	0.124903	0.0831453	0.106344	1.37061	0.0931441	1.12438	16167.9	1.55029	13969.5	1.56146	10428.9	8946.41	0.00402162	0.0224854	0.178855	0.85851	0.479322	0.927729	79	0.114399	0.118421	0.103041	0.106344	1.37061	0.108352
AILPCQDTPSVK	P24527	Lta4h	Lta4h	IPI00229527;	M63848;AK134931;BC021417;	ENSMUST00000016033;	Leukotriene A-4 hydrolase (LTA-4 hydrolase) (EC 3.3.2.6) (Leukotriene A(4) hydrolase)	JN0066;	NP_032543.2;	Mm.271071;	mmu:16993;	Type I pneumocyte differentiation; aminopeptidase activity; cytoplasm; epoxide hydrolase activity; leukotriene biosynthetic process; leukotriene-A4 hydrolase activity; metal ion binding; metallopeptidase activity; nucleus; peptide catabolic process; proteolysis; response to peptide hormone stimulus; response to zinc ion; zinc ion binding	GO:0060509; GO:0004177; GO:0005737; GO:0004301; GO:0019370; GO:0004463; GO:0046872; GO:0008237; GO:0005634; GO:0043171; GO:0006508; GO:0043434; GO:0010043; GO:0008270	Lipid metabolism; leukotriene B4 biosynthesis.	Peptidase M1 family	Cytoplasm.	-0.000412361	0.0149262	-0.0276267	0.977994	0.598874	0.989587	160	0.300225	0.299813	0.0990093	0.0994703	0.994481	0.145153	1.40883	24498.6	1.591	26132.3	2.02566	15398.2	12900.6	0.00109655	0.00993347	0.110389	0.912203	0.49447	0.957047	217	0.274277	0.275373	0.0754878	0.0994703	0.994481	0.115134
AILSYLAAK	P24472	Gsta4 Gsta	Gsta4	IPI00323911;	L06047;AK008189;AK008193;AK008400;AK008490;AK009668;AK010098;AK011177;AK011841;AK019100;AK019271;BC012639;	ENSMUST00000034903;	Glutathione S-transferase A4 (EC 2.5.1.18) (GST A4-4) (GSTA4-4) (GST class-alpha member 4) (Glutathione S-transferase 5.7) (GST 5.7)	S27234;	NP_034487.2;	Mm.2662;	mmu:14860;	cytoplasm; glutathione metabolic process; glutathione transferase activity	GO:0005737; GO:0006749; GO:0004364		GST superfamily, Alpha family	Cytoplasm.	-0.0169649	0.11057	-0.15343	0.878482	0.578553	0.956007	73	0.360591	0.343626	0.494485	0.696244	1.28187	0.599867	1.16047	174932	2.03951	115354	1.87781	85771.7	61430	0.0923863	0.111996	0.824904	0.411429	0.347204	0.672014	98	0.226555	0.318941	0.573811	0.696244	1.28187	0.818174
AIMHRAAEMAISHQGNRPSDHTAK	J3QPL1	Gm21893	Gm21893			ENSMUST00000179119;	0					ribosome; structural constituent of ribosome; translation	GO:0005840; GO:0003735; GO:0006412				0.659879	0.622922	1.05933	0.307385	0.417216	0.689413	14	0.0877291	0.747608	1.24584	0.148893	1.69719	1.75559	2.34827	17405.7	1.86881	54551.4	1.87964	9313.76	29022.2	0.0542653	0.0768207	0.706389	0.488519	0.366852	0.710044	19	0.0877291	0.141994	0.176018	0.148893	1.69719	0.1826
AINEAYKEDYHK	P14824	Anxa6 Anx6	Anxa6	IPI00554894;	X13460;AK030728;AK146509;AK146592;	ENSMUST00000108883;	Annexin A6 (67 kDa calelectrin) (Annexin VI) (Annexin-6) (Calphobindin-II) (CPB-II) (Chromobindin-20) (Lipocortin VI) (Protein III) (p68) (p70)	S01786;	NP_001103681.1;NP_038500.2;	Mm.265347;	mmu:11749;	apical plasma membrane; calcium ion binding; calcium ion transport; calcium-dependent phospholipid binding; melanosome; perinuclear region of cytoplasm; protein complex; regulation of muscle contraction	GO:0016324; GO:0005509; GO:0006816; GO:0005544; GO:0042470; GO:0048471; GO:0043234; GO:0006937		Annexin family	Cytoplasm. Melanosome.	-0.159407	0.084326	-1.89037	0.0592633	0.417216	0.689413	521	0.280216	0.120809	0.997759	1.34148	2.3414	0.894311	2.16152	301380	3.09525	197332	2.66324	97368.6	74094.5	-0.0234154	0.101923	-0.229736	0.818364	0.469573	0.90886	696	0.325449	0.302034	1.38161	1.34148	2.3414	1.71353
AIQASLAK	Q9DC29	Abcb6	Abcb6	IPI00120094;	AK004605;AK150853;AK151165;AK152584;AK168642;BC006634;	ENSMUST00000027396;	ATP-binding cassette sub-family B member 6, mitochondrial		NP_076221.1;	Mm.28663;	mmu:74104;	ATP binding; ATPase activity, coupled to transmembrane movement of substances; Golgi apparatus; brain development; cadmium ion transmembrane transport; detoxification of cadmium ion; efflux transmembrane transporter activity; endoplasmic reticulum; heme binding; heme-transporting ATPase activity; integral to membrane; integral to mitochondrial outer membrane; mitochondrion; plasma membrane; porph…	GO:0005524; GO:0042626; GO:0005794; GO:0007420; GO:0070574; GO:0071585; GO:0015562; GO:0005783; GO:0020037; GO:0015439; GO:0016021; GO:0031307; GO:0005739; GO:0005886; GO:0006779; GO:0043588; GO:0005774		ABC transporter superfamily, ABCB family, Heavy Metal importer (TC 3.A.1.210) subfamily	Cell membrane. Mitochondrion outer membrane; Multi-pass membrane protein. Endoplasmic reticulum. Golgi apparatus.	-0.058475	0.0765864	-0.763517	0.451322	0.44179	0.730019	29	0.368328	0.309853	0.216619	0.360838	1.54275	0.199766	1.13881	43521	1.70722	50650.3	2.04375	25492.3	24783	-0.0390655	0.0884253	-0.441791	0.661081	0.422334	0.817429	39	0.398377	0.359312	0.286531	0.360838	1.54275	0.335112
AIQDAGCQVLK	P40936	Inmt Temt	Inmt	IPI00114628;	M88694;AK002281;AK013010;BC013518;	ENSMUST00000003569;	Indolethylamine N-methyltransferase (Indolamine N-methyltransferase) (EC 2.1.1.49) (EC 2.1.1.96) (Aromatic alkylamine N-methyltransferase) (Amine N-methyltransferase) (Arylamine N-methyltransferase) (Thioether S-methyltransferase) (TEMT)	S52102;	NP_033375.1;	Mm.299;	mmu:21743;	amine N-methyltransferase activity; amine metabolic process; cytosol; response to toxin; thioether S-methyltransferase activity	GO:0030748; GO:0009308; GO:0005829; GO:0009636; GO:0004790		NNMT/PNMT/TEMT family	Cytoplasm.	0.0069799	0.0586763	0.118956	0.907129	0.585164	0.966933	13	0.176996	0.183976	0.117353	0.113167	0.639373	0.113614	0.617549	21689.6	1.15152	19685.3	1.57136	18835.7	12527.5	-0.0313715	0.0490033	-0.640192	0.529693	0.378604	0.732788	19	0.176996	0.145625	0.112281	0.113167	0.639373	0.106578
AIQVYYNPDQPPKPGMIDSATQK	Q8VCM7	Fgg	Fgg	IPI00990997;	BC019506;BC019828;AF413206;	ENSMUST00000048486;	Fibrinogen gamma chain		NP_598623.1;	Mm.16422;	mmu:99571;	cell cortex; eukaryotic cell surface binding; external side of plasma membrane; fibrinogen complex; metal ion binding; platelet activation; platelet alpha granule; protein polymerization; response to calcium ion; signal transduction	GO:0005938; GO:0043499; GO:0009897; GO:0005577; GO:0046872; GO:0030168; GO:0031091; GO:0051258; GO:0051592; GO:0007165			Secreted.	-0.109181	0.0713329	-1.53059	0.129418	0.417216	0.689413	89	0.256702	0.147521	0.349458	0.493677	3.13932	0.0993218	2.06598	29168.3	1.72866	14485.4	2.94984	16873.4	4910.56	-0.117471	0.0557427	-2.10738	0.0372017	0.173325	0.33547	118	0.210652	0.0931813	0.312855	0.493677	3.13932	0.0539932
AISESGVSLTAALITTDVKPIAGLVATLSGCK	Q8VCT4	Ces1d Ces1 Ces3	Ces1d	IPI00387289;	AB025028;AF378751;AB023631;AK078879;BC019198;	ENSMUST00000034172;	Carboxylesterase 1D (Carboxylesterase 3) (EC 3.1.1.1) (EC 3.1.1.67) (Fatty acid ethyl ester synthase) (FAEE synthase) (Triacylglycerol hydrolase) (TGH)		NP_444430.2;	Mm.292803;	mmu:104158;	acyl-CoA metabolic process; acylglycerol catabolic process; carboxylesterase activity; cytosol; endoplasmic reticulum lumen; fatty-acyl-ethyl-ester synthase activity; lipid particle; methyl indole-3-acetate esterase activity; methyl jasmonate esterase activity; methyl salicylate esterase activity; response to toxin; retinyl-palmitate esterase activity; sterol esterase activity; triglyceride lipas…	GO:0006637; GO:0046464; GO:0004091; GO:0005829; GO:0005788; GO:0030339; GO:0005811; GO:0080030; GO:0080032; GO:0080031; GO:0009636; GO:0050253; GO:0004771; GO:0004806		Type-B carboxylesterase/lipase family	Endoplasmic reticulum lumen. Cytoplasm â€º cytosol. Lipid droplet.	0.0969376	0.0753347	1.28676	0.199525	0.417216	0.689413	221	0.168306	0.265243	0.58354	0.376706	1.99923	0.902263	3.21044	51065.2	2.0026	38806.8	1.79899	25499.5	21571.4	0.000729585	0.0520434	0.0140188	0.988824	0.513494	0.993869	297	0.0342127	0.0349423	0.46184	0.376706	1.99923	0.627316
AISESGVVINTNVGK	P23953	Ces1c Es1	Ces1c	IPI00138342;	M57960;AF034435;BC028907;M19677;	ENSMUST00000034189;	Carboxylesterase 1C (EC 3.1.1.1) (Liver carboxylesterase N) (Lung surfactant convertase) (PES-N)	A27686;A39060;	NP_031980.2;	Mm.88078;	mmu:13884;	carboxylesterase activity; endoplasmic reticulum lumen; extracellular space; methyl indole-3-acetate esterase activity; methyl jasmonate esterase activity; methyl salicylate esterase activity; retinyl-palmitate esterase activity	GO:0004091; GO:0005788; GO:0005615; GO:0080030; GO:0080032; GO:0080031; GO:0050253		Type-B carboxylesterase/lipase family	Endoplasmic reticulum lumen.	-0.26017	0.1753	-1.48415	0.138954	0.417216	0.689413	266	0.0737015	-0.186469	1.48747	2.01854	3.268	0.608521	1.71029	107946	1.7482	72939.5	1.73264	61746.8	42097.4	0.148299	0.28182	0.526219	0.599063	0.403618	0.781204	357	0.292559	0.440858	2.7396	2.01854	3.268	3.30271
AITGIQAFTVGK	Q60759	Gcdh	Gcdh	IPI00120233;	U18992;AK165406;BC061158;	ENSMUST00000003907;ENSMUST00000109745;	Glutaryl-CoA dehydrogenase, mitochondrial (GCD) (EC 1.3.8.6)		NP_032123.3;	Mm.2475;	mmu:270076;	fatty acid oxidation; fatty-acyl-CoA binding; fatty-acyl-CoA biosynthetic process; flavin adenine dinucleotide binding; glutaryl-CoA dehydrogenase activity; mitochondrial inner membrane; mitochondrial matrix; tryptophan metabolic process	GO:0019395; GO:0000062; GO:0046949; GO:0050660; GO:0004361; GO:0005743; GO:0005759; GO:0006568	Amino-acid metabolism; lysine degradation. Amino-acid metabolism; tryptophan metabolism.	Acyl-CoA dehydrogenase family	Mitochondrion matrix.	-0.398458	0.28364	-1.4048	0.163059	0.417216	0.689413	104	2.17053	1.77207	1.50088	2.15433	2.58635	1.03977	2.39302	231501	2.99514	32209.7	1.39735	77292.1	23050.5	-0.470109	0.21923	-2.14437	0.0337429	0.169176	0.32744	139	1.91099	1.44089	1.32901	2.15433	2.58635	0.773
AITVASQTNCPLYVTK	Q62188	Dpysl3 Drp3 Ulip	Dpysl3	IPI00122349;	X87817;BC023003;	ENSMUST00000025379;	Dihydropyrimidinase-related protein 3 (DRP-3) (Unc-33-like phosphoprotein 1) (ULIP-1)	S55525;	NP_033494.1;	Mm.428551;Mm.8180;	mmu:22240;	SH3 domain binding; actin crosslink formation; actin filament bundle assembly; cell body; cellular response to cytokine stimulus; chondroitin sulfate binding; cytosol; extracellular space; filamentous actin; growth cone; hydrolase activity, acting on carbon-nitrogen (but not peptide) bonds, in cyclic amides; lamellipodium; negative regulation of cell migration; negative regulation of neuron proje…	GO:0017124; GO:0051764; GO:0051017; GO:0044297; GO:0071345; GO:0035374; GO:0005829; GO:0005615; GO:0031941; GO:0030426; GO:0016812; GO:0030027; GO:0030336; GO:0010977; GO:0051491; GO:0010976; GO:0051260; GO:0006208; GO:0048678		DHOase family, Hydantoinase/dihydropyrimidinase subfamily	Cytoplasm. Cell projection â€º growth cone.	0.0149619	0.0485602	0.30811	0.758615	0.541568	0.894893	104	0.0458086	0.0607705	0.256956	0.29224	2.19199	0.306113	2.06438	90709.9	2.71653	73048.1	2.77243	33391.8	26348	0.00865721	0.0379415	0.228172	0.819848	0.470017	0.909718	139	0.0508921	0.0595493	0.230008	0.29224	2.19199	0.246488
AIVAGDQNVEYK	P97447	Fhl1	Fhl1	IPI00309997;IPI00406672;	U77039;U41739;AF114380;BC031120;BC029024;	ENSMUST00000023854;ENSMUST00000116596;	Four and a half LIM domains protein 1 (FHL-1) (KyoT) (RBP-associated molecule 14-1) (RAM14-1) (Skeletal muscle LIM-protein 1) (SLIM) (SLIM-1)		NP_001070830.1;NP_034341.2;	Mm.3126;	mmu:14199;	cell differentiation; cytoplasm; metal ion binding; multicellular organismal development; nucleus; zinc ion binding	GO:0030154; GO:0005737; GO:0046872; GO:0007275; GO:0005634; GO:0008270			Cytoplasm. Nucleus.	0.00819193	0.00556949	1.47086	0.146926	0.417216	0.689413	56	0.0171657	0.0253576	0.0222779	0.0121244	1.45178	0.0293415	1.76319	3866.3	2.27471	7392.57	2.63925	1699.69	2801.01	0.0405731	0.016252	2.4965	0.0147379	0.115629	0.223801	75	0.0505874	0.0911605	0.0744762	0.0121244	1.45178	0.0907172
AIVQEATR	Q8CHT0	Aldh4a1	Aldh4a1	IPI00405699;	AK044712;AL831790;CH466615;BC024133;BC026589;BC039281;BC056226;	ENSMUST00000039818;	Delta-1-pyrroline-5-carboxylate dehydrogenase, mitochondrial (P5C dehydrogenase) (EC 1.5.1.12) (Aldehyde dehydrogenase family 4 member A1)		NP_780647.3;	Mm.273571;	mmu:212647;	1-pyrroline-5-carboxylate dehydrogenase activity; mitochondrial matrix; mitochondrion; oxidoreductase activity, acting on the aldehyde or oxo group of donors, NAD or NADP as acceptor; proline biosynthetic process; proline catabolic process to glutamate	GO:0003842; GO:0005759; GO:0005739; GO:0016620; GO:0006561; GO:0010133	Amino-acid degradation; L-proline degradation into L-glutamate; L-glutamate from L-proline: step 2/2.	Aldehyde dehydrogenase family	Mitochondrion matrix.	-0.062446	0.0512436	-1.21861	0.224072	0.417216	0.689413	266	0.740449	0.678003	0.434817	0.59495	1.20465	0.566346	1.31276	151055	1.86625	137397	1.91345	80940.7	71805.6	-0.0637351	0.0445069	-1.43203	0.153014	0.278491	0.53902	356	0.806945	0.74321	0.432657	0.59495	1.20465	0.570737
AIVTYKENMAPLNCL	Q3USE1	Gm19440	Gm19440	IPI00651826;	AK140449;		0			Mm.484609;							-3.85215e-05	0.000554646	-0.0694524	0.945612	0.591982	0.978198	14	0.00143645	0.00139793	0.00110929	0.00121942	0.848909	0.000986955	0.706011	565.132	2.06246	186.468	1.53161	274.008	121.746	0.00236127	0.00149769	1.5766	0.131391	0.267466	0.517682	19	0.00143645	0.00379772	0.00343164	0.00121942	0.848909	0.00408916
AIWNVINWENVTER	P09671	Sod2 Sod-2	Sod2	IPI00109109;	X04972;Z18857;L35528;L35525;L35526;L35527;S78846;S78832;S78842;S78844;AK002428;AK002534;AK012354;BC010548;BC018173;	ENSMUST00000007012;	Superoxide dismutase [Mn], mitochondrial (EC 1.15.1.1)	I57023;	NP_038699.2;	Mm.290876;	mmu:20656;	DNA binding; age-dependent response to reactive oxygen species; cellular response to ethanol; detection of oxygen; erythrophore differentiation; glutathione metabolic process; heart development; hemopoiesis; hydrogen peroxide biosynthetic process; iron ion homeostasis; liver development; locomotory behavior; manganese ion binding; mitochondrial inner membrane; mitochondrial nucleoid; negative reg…	GO:0003677; GO:0001315; GO:0071361; GO:0003032; GO:0048773; GO:0006749; GO:0007507; GO:0030097; GO:0050665; GO:0055072; GO:0001889; GO:0007626; GO:0030145; GO:0005743; GO:0042645; GO:0043066; GO:0045599; GO:0048147; GO:0043524; GO:0048666; GO:0019825; GO:0032364; GO:0045429; GO:0009791; GO:0051289; GO:0050790; GO:0051881; GO:0006357; GO:0001836; GO:0019430; GO:0022904; GO:0033591; GO:0014823; GO:…		Iron/manganese superoxide dismutase family	Mitochondrion matrix.	-0.0986509	0.293197	-0.336466	0.736952	0.532232	0.879466	163	0.0599978	-0.0386531	1.94485	3.11941	2.40818	2.26336	1.91202	578746	2.49601	523913	2.4073	231869	217635	-0.285172	0.243735	-1.17001	0.243275	0.29805	0.576876	218	-0.0117181	-0.29689	1.85222	3.11941	2.40818	2.05468
AIYFDGDFGQIVR	Q8K0D5	Gfm1 Efg Efg1 Gfm	Gfm1	IPI00230283;	AF315511;BC013093;BC031772;	ENSMUST00000077271;	Elongation factor G, mitochondrial (EF-Gmt) (Elongation factor G 1, mitochondrial) (mEF-G 1) (Elongation factor G1)		NP_613057.2;	Mm.122466;	mmu:28030;	GTP binding; GTPase activity; mitochondrial translational elongation; mitochondrion; translation elongation factor activity	GO:0005525; GO:0003924; GO:0070125; GO:0005739; GO:0003746	Protein biosynthesis; polypeptide chain elongation.	GTP-binding elongation factor family, EF-G/EF-2 subfamily	Mitochondrion.	0.0204334	0.0167596	1.2192	0.229413	0.417216	0.689413	43	0.0443368	0.0647703	0.0580571	0.0502134	1.30442	0.0667962	1.11174	13864.7	1.60559	20550	1.46028	8635.26	14072.7	0.00736758	0.0139205	0.52926	0.598645	0.403618	0.781204	58	0.0369831	0.0443507	0.0552453	0.0502134	1.30442	0.0544219
AKAEAAEQAALAANQESNIAR	Q9ET78	Jph2 Jp2	Jph2	IPI00113638;	AB024447;AB024448;AK157145;AL589876;	ENSMUST00000017961;ENSMUST00000109425;	Junctophilin-2 (JP-2) (Junctophilin type 2)		NP_001192005.1;NP_067541.1;	Mm.34459;	mmu:59091;	Z disc; calcium-release channel activity; elevation of cytosolic calcium ion concentration; integral to membrane; junctional membrane complex; membrane; multicellular organismal development; plasma membrane; positive regulation of ryanodine-sensitive calcium-release channel activity; regulation of cardiac muscle tissue development; sarcoplasmic reticulum; sarcoplasmic reticulum membrane	GO:0030018; GO:0015278; GO:0007204; GO:0016021; GO:0030314; GO:0016020; GO:0007275; GO:0005886; GO:0060316; GO:0055024; GO:0016529; GO:0033017		Junctophilin family	Cell membrane; Peripheral membrane protein. Endoplasmic reticulum membrane; Single-pass type IV membrane protein. Sarcoplasmic reticulum membrane; Single-pass type IV membrane protein.	-0.0188899	0.0153958	-1.22695	0.22971	0.417216	0.689413	29	0.0490889	0.030199	0.0435459	0.0427861	0.623157	0.0428535	0.861025	13362.4	1.15852	5613.63	1.13787	11534.1	4933.44	-0.0462047	0.00957622	-4.82494	2.29043e-05	0.00131767	0.00255035	38	0.0206266	-0.0255781	0.0310305	0.0427861	0.623157	0.0166607
AKCELSSSVQTDINLPYLTMDASGPK	P38647	Hspa9 Grp75 Hsp74 Hspa9a	Hspa9	IPI00133903;IPI00880839;	D11089;D17666;D17556;AK004946;AK002634;AK133501;AK137109;AK145965;AK159791;AK165958;AK167856;CH466557;BC052727;BC057343;	ENSMUST00000025217;	Stress-70 protein, mitochondrial (75 kDa glucose-regulated protein) (GRP-75) (Heat shock 70 kDa protein 9) (Mortalin) (Peptide-binding protein 74) (PBP74) (p66 MOT)	A48127;	NP_034611.2;	Mm.209419;	mmu:15526;	ATP binding; mitochondrion; nucleolus; protein export from nucleus; protein folding	GO:0005524; GO:0005739; GO:0005730; GO:0006611; GO:0006457		Heat shock protein 70 family	Mitochondrion. Nucleus â€º nucleolus.	-0.156574	0.0563599	-2.77812	0.00563678	0.262095	0.433089	606	0.183663	0.0270882	0.721758	1.20917	1.7547	0.909472	1.72284	237335	2.21944	223644	2.24553	106935	99595.5	-0.255075	0.0409357	-6.23111	7.42802e-10	1.40408e-07	2.7176e-07	813	0.136029	-0.119046	0.600585	1.20917	1.7547	0.707824
AKDINQEVYNFLATAGAK	Q99KI0	Aco2	Aco2	IPI00116074;	AK143917;AK144207;AK145511;AK150027;AK165411;BC004645;BC094462;	ENSMUST00000023116;	Aconitate hydratase, mitochondrial (Aconitase) (EC 4.2.1.3) (Citrate hydro-lyase)		NP_542364.1;	Mm.154581;	mmu:11429;	3 iron, 4 sulfur cluster binding; 4 iron, 4 sulfur cluster binding; aconitate hydratase activity; citrate hydro-lyase (cis-aconitate-forming) activity; citrate metabolic process; iron ion binding; isocitrate hydro-lyase (cis-aconitate-forming) activity; isocitrate metabolic process; mitochondrion; nucleus; tricarboxylic acid cycle	GO:0051538; GO:0051539; GO:0003994; GO:0052632; GO:0006101; GO:0005506; GO:0052633; GO:0006102; GO:0005739; GO:0005634; GO:0006099	Carbohydrate metabolism; tricarboxylic acid cycle; isocitrate from oxaloacetate: step 2/2.	Aconitase/IPM isomerase family	Mitochondrion.	-0.383434	0.37164	-1.03173	0.302383	0.417216	0.689413	1336	1.683	1.29957	7.05138	10.5403	2.5554	10.0439	2.71942	2.29628e+06	3.22576	1.94051e+06	3.07158	711856	631762	-0.79244	0.253118	-3.13071	0.00177206	0.0300608	0.0581828	1787	1.42349	0.631054	5.50205	10.5403	2.5554	7.56571
AKDPFAHLPK	Q9D8N0	Eef1g	Eef1g	IPI00318841;	AF321126;AK007869;AK011973;AK014277;AK050636;AK081859;BC083071;	ENSMUST00000052248;	Elongation factor 1-gamma (EF-1-gamma) (eEF-1B gamma)		NP_080283.3;	Mm.247762;Mm.379129;	mmu:67160;	eukaryotic translation elongation factor 1 complex; translation elongation factor activity	GO:0005853; GO:0003746				-0.0145769	0.0128951	-1.13042	0.260923	0.417216	0.689413	103	0.00255398	-0.0120229	0.0682342	0.0900868	1.50887	0.0597036	1.32974	27438	2.04803	16718.3	1.86264	13397.3	8975.62	-0.00781295	0.0116302	-0.67178	0.502847	0.369877	0.715897	138	0.0066514	-0.00116154	0.0705044	0.0900868	1.50887	0.0746398
AKEFTNVYIK	P29341	Pabpc1 Pabp1	Pabpc1	IPI00124287;	X65553;AK044829;AK133196;AK159703;AK159733;AK160968;AK161123;AK161671;AK168466;CH466541;BC003870;BC011207;BC023145;BC046233;	ENSMUST00000001809;	Polyadenylate-binding protein 1 (PABP-1) (Poly(A)-binding protein 1)	I48718;	NP_032800.2;	Mm.371570;	mmu:18458;	RNA splicing; cytoplasmic stress granule; mRNA processing; negative regulation of nuclear-transcribed mRNA catabolic process, nonsense-mediated decay; nuclear-transcribed mRNA catabolic process, nonsense-mediated decay; nucleotide binding; poly(A) RNA binding; spliceosomal complex	GO:0008380; GO:0010494; GO:0006397; GO:2000623; GO:0000184; GO:0000166; GO:0008143; GO:0005681		Polyadenylate-binding protein type-1 family	Cytoplasm. Nucleus.	0.0756993	0.0980024	0.772423	0.443993	0.437461	0.722865	44	0.228756	0.304456	0.33949	0.0878384	1.08585	0.468682	2.993	24904.9	1.47364	20032.7	1.3591	16900.3	14739.7	-0.0367997	0.0157314	-2.33925	0.0227282	0.137056	0.265273	59	0.026179	-0.0106206	0.0624321	0.0878384	1.08585	0.0452014
AKELWQSIHNLEAEKFDLQEK	P50752	Tnnt2	Tnnt2	IPI00336918;IPI00757310;IPI00828918;IPI00875142;	L47549;L47550;L47551;L47552;L47553;L47570;L47599;L47600;	ENSMUST00000027671;ENSMUST00000112087;ENSMUST00000178854;	Troponin T, cardiac muscle (TnTc) (Cardiac muscle troponin T) (cTnT)		NP_001123648.1;NP_001123650.1;NP_001123651.4;NP_001123652.1;NP_001123653.4;NP_035749.1;	Mm.247470;	mmu:21956;	actin binding; atrial cardiac muscle tissue morphogenesis; muscle filament sliding; negative regulation of ATPase activity; positive regulation of ATPase activity; regulation of heart contraction; response to calcium ion; sarcomere organization; structural constituent of cytoskeleton; tropomyosin binding; troponin C binding; troponin I binding; troponin complex; ventricular cardiac muscle tissue …	GO:0003779; GO:0055009; GO:0030049; GO:0032780; GO:0032781; GO:0008016; GO:0051592; GO:0045214; GO:0005200; GO:0005523; GO:0030172; GO:0031013; GO:0005861; GO:0055010		Troponin T family		-0.132189	0.182782	-0.723206	0.470267	0.449719	0.743121	237	0.358583	0.226394	1.46226	1.8178	1.90249	1.69812	2.17442	277152	1.82115	158117	1.79519	152185	88077.9	-0.37191	0.154054	-2.41416	0.0163343	0.119409	0.231117	319	0.143337	-0.228573	1.41193	1.8178	1.90249	1.4963
AKESLDLR	P48787	Tnni3	Tnni3	IPI00223197;	Z22784;U09181;BC061171;	ENSMUST00000098859;	Troponin I, cardiac muscle (Cardiac troponin I)	A53805;	NP_033432.1;	Mm.27674;	mmu:21954;	calcium channel inhibitor activity; cardiac muscle contraction; cellular calcium ion homeostasis; heart development; negative regulation of ATPase activity; regulation of muscle contraction; regulation of smooth muscle contraction; regulation of systemic arterial blood pressure by ischemic conditions; sarcomere; striated muscle contraction; troponin complex; vasculogenesis; ventricular cardiac mu…	GO:0019855; GO:0060048; GO:0006874; GO:0007507; GO:0032780; GO:0006937; GO:0006940; GO:0001980; GO:0030017; GO:0006941; GO:0005861; GO:0001570; GO:0055010		Troponin I family		0.0122395	0.495337	0.0247095	0.980304	0.599578	0.990749	280	1.29103	1.30327	4.31825	4.71513	2.88757	5.04844	3.08375	539884	2.70594	253218	2.47999	199518	102105	-0.848054	0.296116	-2.86393	0.00442017	0.0606044	0.1173	374	0.720937	-0.127117	2.95746	4.71513	2.88757	1.89897
AKFEELNMDLFR	P20029	Hspa5 Grp78	Hspa5	IPI00319992;	AJ002387;M19351;D78645;AK076079;AK146647;AK148539;AK151647;AK152020;AK166739;AK169034;BC050927;U16277;M30779;	ENSMUST00000028222;ENSMUST00000100171;	78 kDa glucose-regulated protein (GRP-78) (Heat shock 70 kDa protein 5) (Immunoglobulin heavy chain-binding protein) (BiP)	A37048;	NP_001156906.1;NP_071705.3;	Mm.330160;	mmu:14828;	ATP binding; ER overload response; activation of signaling protein activity involved in unfolded protein response; caspase complex; cell surface; cellular response to glucose starvation; cellular response to interleukin-4; cerebellar Purkinje cell layer development; cerebellum structural organization; cysteine-type endopeptidase inhibitor activity involved in apoptotic process; endoplasmic reticu…	GO:0005524; GO:0006983; GO:0006987; GO:0008303; GO:0009986; GO:0042149; GO:0071353; GO:0021680; GO:0021589; GO:0043027; GO:0034663; GO:0005788; GO:0005793; GO:0005576; GO:0030176; GO:0042470; GO:0030496; GO:0051787; GO:0043066; GO:0030512; GO:0048471; GO:0040019; GO:0031398; GO:0051603; GO:0043022; GO:0008180		Heat shock protein 70 family	Endoplasmic reticulum lumen. Melanosome. Cytoplasm.	0.0289067	0.0674759	0.4284	0.668544	0.513452	0.848435	500	0.576062	0.604969	0.786897	0.766604	1.19039	1.05097	1.57152	168559	1.77799	183897	1.84366	94803.4	99745.6	-0.0778329	0.0425944	-1.8273	0.0680999	0.212832	0.411938	668	0.485214	0.407381	0.569077	0.766604	1.19039	0.681105
AKFYPEDVSEELIQDITQR	P26041	Msn	Msn	IPI00110588;	S47577;AK031171;AK088336;AK133819;AK145746;AK150869;AK153210;AL805963;BC047366;M86390;	ENSMUST00000117399;	Moesin (Membrane-organizing extension spike protein)		NP_034963.2;	Mm.138876;	mmu:17698;	apical plasma membrane; basolateral plasma membrane; cell surface; cytoskeleton; extrinsic to membrane; filopodium membrane; focal adhesion; internal side of plasma membrane; leukocyte cell-cell adhesion; leukocyte migration; membrane to membrane docking; microvillus membrane; nucleolus; regulation of lymphocyte migration; secretory granule membrane; uropod	GO:0016324; GO:0016323; GO:0009986; GO:0005856; GO:0019898; GO:0031527; GO:0005925; GO:0009898; GO:0007159; GO:0050900; GO:0022614; GO:0031528; GO:0005730; GO:2000401; GO:0030667; GO:0001931			Cell membrane; Peripheral membrane protein; Cytoplasmic side. Cytoplasm â€º cytoskeleton. Apical cell membrane; Peripheral membrane protein; Cytoplasmic side. Cell projection â€º microvillus membrane; Peripheral membrane protein; Cytoplasmic side.	-0.0308812	0.0412481	-0.74867	0.454684	0.442983	0.731991	280	0.109419	0.0785373	0.359593	0.556037	2.59926	0.532599	2.91016	148949	3.65705	88828.4	3.45246	40729.3	25729	-0.103614	0.0267248	-3.87709	0.000124687	0.0051557	0.00997887	377	0.0894702	-0.0141442	0.266913	0.556037	2.59926	0.204802
AKIDDPTDSKPEDWDKPEHIPDPDAK	P14211	Calr	Calr	IPI00123639;	X14926;M92988;AK075605;AK160197;BC003453;	ENSMUST00000003912;	Calreticulin (CRP55) (Calregulin) (Endoplasmic reticulum resident protein 60) (ERp60) (HACBP)	S06763;	NP_031617.1;	Mm.1971;Mm.467043;	mmu:12317;	Golgi apparatus; MHC class I peptide loading complex; acrosomal vesicle; calcium ion binding; carbohydrate binding; cardiac muscle cell differentiation; cell cycle arrest; cellular response to lithium ion; cellular response to organic substance; cellular senescence; cortical actin cytoskeleton organization; cytosol; external side of plasma membrane; extracellular matrix; extracellular space; horm…	GO:0005794; GO:0042824; GO:0001669; GO:0005509; GO:0030246; GO:0055007; GO:0007050; GO:0071285; GO:0071310; GO:0090398; GO:0030866; GO:0005829; GO:0009897; GO:0031012; GO:0005615; GO:0042562; GO:0005506; GO:0003729; GO:0033144; GO:0045665; GO:0048387; GO:0000122; GO:0017148; GO:0005634; GO:0002502; GO:0042277; GO:0048471; GO:0045335; GO:0005844; GO:0045740; GO:0045787; GO:0008284; GO:0010628; GO:…		Calreticulin family	Endoplasmic reticulum lumen. Cytoplasmic granule. Sarcoplasmic reticulum lumen.	-0.0602813	0.0426036	-1.41493	0.158129	0.417216	0.689413	299	0.268378	0.208096	0.381059	0.514748	1.82248	0.336559	1.51493	124084	2.38947	74106.4	2.2165	51929.5	33433.9	-0.0559216	0.0354451	-1.5777	0.115427	0.255401	0.49433	399	0.249367	0.193446	0.363204	0.514748	1.82248	0.332784
AKKPPKNLENYICPPE	Q9Z180	Setbp1 Kiaa0437	Setbp1	IPI00462013;	BC080865;AK129143;AB015614;	ENSMUST00000161465;	SET-binding protein (SEB)		NP_444329.2;	Mm.312871;	mmu:240427;	DNA binding; nucleus	GO:0003677; GO:0005634			Nucleus.	0.127381	0.0734078	1.73525	0.104645	0.417216	0.689413	14	0.0540995	0.181481	0.146816	0.0554346	1.02468	0.200092	1.10255	3250.96	0.903444	51435	1.8133	3598.41	28365.4	0.194454	0.116949	1.66272	0.112777	0.25291	0.489508	19	0.0540995	0.248553	0.267964	0.0554346	1.02468	0.324736
AKLEATLQEEAAIQQEHLEELKR	Q9Z2I0	Letm1	Letm1	IPI00131177;	AF061026;BC023862;BC046326;BC055865;BC061115;AB041582;	ENSMUST00000005431;	LETM1 and EF-hand domain-containing protein 1, mitochondrial (Leucine zipper-EF-hand-containing transmembrane protein 1)		NP_062668.1;	Mm.260538;	mmu:56384;	calcium ion binding; cristae formation; integral to membrane; mitochondrial inner membrane	GO:0005509; GO:0042407; GO:0016021; GO:0005743			Mitochondrion inner membrane; Single-pass membrane protein.	0.0900255	0.0691649	1.30161	0.199825	0.417216	0.689413	44	0.126838	0.216864	0.239594	0.117789	1.57149	0.312376	1.89343	34357.1	1.57809	34969.5	1.95252	21771.4	17909.9	-0.0238894	0.0230658	-1.03571	0.304565	0.318115	0.615712	59	0.0359065	0.0120171	0.0915396	0.117789	1.57149	0.0704142
AKLEQALSPEVLELR	Q9D8S9	Bola1	Bola1	IPI00111953;	AK007718;BC027558;	ENSMUST00000016087;ENSMUST00000107099;ENSMUST00000177442;	BolA-like protein 1		NP_081251.1;	Mm.104531;	mmu:69168;	extracellular region; mitochondrion	GO:0005576; GO:0005739		BolA/yrbA family	Secreted.	0.0775512	0.118128	0.656503	0.514919	0.464523	0.767584	44	0.364926	0.442477	0.409206	0.14075	1.44217	0.581723	3.32134	17498	1.33311	11984.8	1.44691	13125.7	8283.03	0.0469379	0.0388952	1.20678	0.232334	0.29693	0.574709	59	0.307485	0.354422	0.15436	0.14075	1.44217	0.212632
AKLGDAS	Q7TNU7	Letm2	Letm2	IPI00458347;	BC055685;	ENSMUST00000079160;	LETM1 domain-containing protein LETM2, mitochondrial (LETM1 and EF-hand domain-containing protein 2) (Leucine zipper-EF-hand-containing transmembrane protein 1-like)		NP_766600.2;	Mm.268349;	mmu:270035;	integral to membrane; mitochondrial inner membrane	GO:0016021; GO:0005743			Mitochondrion inner membrane; Single-pass membrane protein.	-0.0788006	0.176446	-0.446598	0.661996	0.511223	0.844752	14	0.301072	0.222271	0.352893	0.376949	1.25202	0.327072	1.4715	129885	1.46231	102483	1.84142	88821.9	55654.1	0.00443529	0.148055	0.0299571	0.976414	0.510859	0.988768	19	0.301072	0.305507	0.339236	0.376949	1.25202	0.298322
AKLQTENGELAR	Q02566	Myh6 Myhca	Myh6	IPI00129404;	M76598;M76599;M76600;M76601;M62404;	ENSMUST00000081857;	Myosin-6 (Myosin heavy chain 6) (Myosin heavy chain, cardiac muscle alpha isoform) (MyHC-alpha)	I49464;	NP_001157643.1;NP_034986.1;	Mm.290003;	mmu:17888;	ATP binding; BMP signaling pathway; Z disc; actin filament-based movement; actin-dependent ATPase activity; adult heart development; atrial cardiac muscle tissue morphogenesis; calcium-dependent ATPase activity; canonical Wnt receptor signaling pathway; cardiac muscle fiber development; focal adhesion; in utero embryonic development; microfilament motor activity; muscle filament sliding; muscle m…	GO:0005524; GO:0030509; GO:0030018; GO:0030048; GO:0030898; GO:0007512; GO:0055009; GO:0030899; GO:0060070; GO:0048739; GO:0005925; GO:0001701; GO:0000146; GO:0030049; GO:0005859; GO:0016459; GO:0032982; GO:0005634; GO:0048471; GO:0043462; GO:0008217; GO:0060420; GO:0002027; GO:0002026; GO:0045214; GO:0001725; GO:0006941; GO:0008307; GO:0055010; GO:0007522			Cytoplasm â€º myofibril.	0.13466	0.109045	1.23491	0.217271	0.417216	0.689413	714	0.910717	1.04538	1.51097	1.30712	1.64031	2.31975	2.49251	249090	2.00912	121991	2.07068	123980	58913.3	-0.266995	0.0706728	-3.7779	0.000167922	0.00653497	0.0126485	957	0.555798	0.288803	1.1219	1.30712	1.64031	1.35568
AKPAETPAPAHK	Q9D2G2	Dlst	Dlst	IPI00134809;IPI00845858;	AK019713;AK054053;AK149664;AK158877;AK168570;AK169943;CT010197;BC006702;BC024066;	ENSMUST00000053811;	Dihydrolipoyllysine-residue succinyltransferase component of 2-oxoglutarate dehydrogenase complex, mitochondrial (EC 2.3.1.61) (2-oxoglutarate dehydrogenase complex component E2) (OGDC-E2) (Dihydrolipoamide succinyltransferase component of 2-oxoglutarate dehydrogenase complex) (E2K)		NP_084501.1;	Mm.296221;	mmu:78920;	2-oxoglutarate metabolic process; L-lysine catabolic process to acetyl-CoA via saccharopine; NADH metabolic process; dihydrolipoyllysine-residue succinyltransferase activity; mitochondrion; nucleus; oxoglutarate dehydrogenase complex; plasma membrane; tricarboxylic acid cycle	GO:0006103; GO:0033512; GO:0006734; GO:0004149; GO:0005739; GO:0005634; GO:0045252; GO:0005886; GO:0006099	Amino-acid degradation; L-lysine degradation via saccharopine pathway; glutaryl-CoA from L-lysine: step 6/6.	2-oxoacid dehydrogenase family	Mitochondrion.	-0.208578	0.0971421	-2.14714	0.0326346	0.4068	0.672201	282	1.41674	1.20816	0.846865	1.31629	1.60464	1.07629	1.78408	262504	2.14531	301299	2.58217	122362	116684	-0.268671	0.0882785	-3.04344	0.00250332	0.0394324	0.0763214	376	1.8625	1.59383	0.88168	1.31629	1.60464	1.03265
AKPLATTQPAK	P27546	Map4 Mtap4	Map4	IPI00406741;IPI00408119;IPI00473748;IPI00848818;	M72414;AK134996;AK138416;AK146790;BC042645;BC044654;BC050893;BC055332;BC055364;	ENSMUST00000035055;ENSMUST00000165876;	Microtubule-associated protein 4 (MAP-4)	B41206;	NP_001192259.1;NP_001192261.1;NP_032659.2;	Mm.217318;Mm.443428;Mm.484451;	mmu:17758;	cell division; cytoplasm; establishment of spindle orientation; microtubule; microtubule binding; microtubule sliding; mitotic spindle; mitotic spindle organization	GO:0051301; GO:0005737; GO:0051294; GO:0005874; GO:0008017; GO:0051012; GO:0072686; GO:0007052			Cytoplasm â€º cytoskeleton.	-0.0346454	0.0660388	-0.524622	0.601954	0.492099	0.813151	55	-0.011757	-0.0464025	0.264155	0.331295	2.73524	0.138839	1.48889	26996.5	1.55376	21781.7	1.59001	17375	13699.1	-0.0252259	0.0542737	-0.464791	0.643393	0.417313	0.80771	77	-0.00168931	-0.0269153	0.248714	0.331295	2.73524	0.174774
AKQIKCNAVINEDPN	Q60575	Kif1b	Kif1b	IPI00130390;IPI00407144;IPI00411082;	D17577;AF090190;AF131865;AB023656;	ENSMUST00000055647;ENSMUST00000060537;	Kinesin-like protein KIF1B	A55289;	NP_032467.2;	Mm.402393;Mm.474289;	mmu:16561;	ATP binding; ATPase activity; anterograde axon cargo transport; cytoplasmic vesicle membrane; embryo development; microtubule; microtubule associated complex; microtubule binding; microtubule motor activity; mitochondrion; mitochondrion transport along microtubule; neuromuscular synaptic transmission; neuron projection; neuron-neuron synaptic transmission; phospholipid binding	GO:0005524; GO:0016887; GO:0008089; GO:0030659; GO:0009790; GO:0005874; GO:0005875; GO:0008017; GO:0003777; GO:0005739; GO:0047497; GO:0007274; GO:0043005; GO:0007270; GO:0005543		Kinesin-like protein family, Unc-104 subfamily	Cytoplasmic vesicle. Cytoplasm â€º cytoskeleton. Mitochondrion.	-0.0392748	0.0488731	-0.803608	0.435056	0.435296	0.719289	14	0.0502052	0.0109304	0.0977462	0.137898	2.74669	0.00962549	0.880614	38074.7	2.80832	2933.05	1.72436	13557.8	1700.95	-0.0312067	0.0425065	-0.734164	0.471813	0.362327	0.701284	19	0.0502052	0.0189985	0.0973946	0.137898	2.74669	0.0554524
AKVFEHIGK	P24270	Cat Cas-1 Cas1	Cat	IPI00312058;	M62897;X52108;L25069;AK150893;AK159152;AK159885;AK159891;AK169069;AL773505;CH466519;BC013447;M29394;	ENSMUST00000028610;	Catalase (EC 1.11.1.6)	A36695;	NP_033934.2;	Mm.4215;	mmu:12359;	Golgi apparatus; NADP binding; UV protection; aerobic respiration; aminoacylase activity; catalase activity; cellular response to growth factor stimulus; cholesterol metabolic process; cytosol; endoplasmic reticulum; heme binding; hemoglobin metabolic process; hydrogen peroxide catabolic process; lysosome; menopause; metal ion binding; mitochondrial intermembrane space; mitochondrion; negative re…	GO:0005794; GO:0050661; GO:0009650; GO:0009060; GO:0004046; GO:0004096; GO:0071363; GO:0008203; GO:0005829; GO:0005783; GO:0020037; GO:0020027; GO:0042744; GO:0005764; GO:0042697; GO:0046872; GO:0005758; GO:0005739; GO:0032088; GO:0043066; GO:0005778; GO:0005886; GO:0051092; GO:0051781; GO:0014068; GO:0051289; GO:0055093; GO:0001666; GO:0033197; GO:0006641		Catalase family	Peroxisome.	0.291328	0.0729377	3.9942	7.75599e-05	0.0645537	0.106669	391	0.159638	0.450966	0.757991	0.515329	2.40049	1.09478	2.21123	49816.3	1.86046	196559	2.65596	26776.4	74006.6	0.119006	0.0577401	2.06107	0.039788	0.179126	0.346699	525	0.0453833	0.16439	0.687446	0.515329	2.40049	0.814
AKWDSWNKLK	P31786	Dbi	Dbi	IPI00667117;	X61431;AK018720;AK027906;BC028874;	ENSMUST00000027634;	Acyl-CoA-binding protein (ACBP) (Diazepam-binding inhibitor) (DBI) (Endozepine) (EP)	A60059;	NP_031856.1;	Mm.2785;	mmu:13167;	Golgi apparatus; endoplasmic reticulum; fatty-acyl-CoA binding; hair follicle development; lipid binding; mitochondrion; skin development; transport; triglyceride metabolic process	GO:0005794; GO:0005783; GO:0000062; GO:0001942; GO:0008289; GO:0005739; GO:0043588; GO:0006810; GO:0006641		ACBP family	Endoplasmic reticulum. Golgi apparatus.	0.178565	0.431979	0.413365	0.680357	0.51679	0.85395	87	0.262658	0.441223	2.11626	1.93864	1.44486	3.01973	2.04267	313215	1.89356	249342	1.81657	165410	137260	0.676882	0.484249	1.3978	0.164819	0.283328	0.548382	117	0.484986	1.16187	2.71784	1.93864	1.44486	3.81483
AKWDTANNPLYK	O54890	Itgb3	Itgb3	IPI00266264;	AF026509;AK157958;AL603709;BX000996;BX000996;AL603709;CH466558;BC125518;BC125520;	ENSMUST00000021028;	Integrin beta-3 (Platelet membrane glycoprotein IIIa) (GPIIIa) (CD antigen CD61)	PN0510;	NP_058060.2;	Mm.87150;	mmu:16416;	alpha9-beta1 integrin complex; alpha9-beta1 integrin-ADAM8 complex; cell projection morphogenesis; cell-matrix adhesion; cell-substrate junction assembly; external side of plasma membrane; integrin-mediated signaling pathway; multicellular organismal development; positive regulation of bone resorption; positive regulation of cell migration; positive regulation of osteoblast proliferation; positiv…	GO:0034679; GO:0071133; GO:0048858; GO:0007160; GO:0007044; GO:0009897; GO:0007229; GO:0007275; GO:0045780; GO:0030335; GO:0033690; GO:0045672; GO:0004872		Integrin beta chain family	Membrane; Single-pass type I membrane protein.	0.0155854	0.0105192	1.48162	0.141973	0.417216	0.689413	89	0.150703	0.166288	0.0515332	0.0501566	2.07039	0.0869769	2.18474	5765.56	2.10206	7558.73	2.06992	2742.81	3651.7	0.00510441	0.00726095	0.702995	0.483432	0.365105	0.706661	119	0.0933514	0.0984558	0.040752	0.0501566	2.07039	0.0486192
AKYPDYEVTWADDGY	Q9DAK9	Phpt1 Php14	Phpt1	IPI00118757;	AK005756;BC028657;	ENSMUST00000039156;	14 kDa phosphohistidine phosphatase (EC 3.1.3.-) (Phosphohistidine phosphatase 1)		NP_083569.1;	Mm.458079;	mmu:75454;	calcium channel inhibitor activity; cytosol; negative regulation of ATP citrate synthase activity; negative regulation of T cell receptor signaling pathway; negative regulation of lyase activity; peptidyl-histidine dephosphorylation; phosphohistidine phosphatase activity; phosphoprotein phosphatase activity; positive regulation of cell motility; regulation of actin cytoskeleton reorganization	GO:0019855; GO:0005829; GO:2000984; GO:0050860; GO:0051350; GO:0035971; GO:0008969; GO:0004721; GO:2000147; GO:2000249		Janus family	Cytoplasm.	-0.112253	0.0462429	-2.42747	0.0172422	0.371152	0.613295	88	0.289546	0.177293	0.226543	0.357212	1.04375	0.23414	1.03596	101530	1.59369	64452.8	1.54746	63707.3	41650.7	-0.0956506	0.038671	-2.47344	0.0148053	0.115629	0.223801	118	0.247348	0.151698	0.21704	0.357212	1.04375	0.244612
ALADTENLR	Q99LP6	Grpel1	Grpel1	IPI00117083;	AK048732;AK050445;AK089113;AK161688;BC002284;	ENSMUST00000031099;	GrpE protein homolog 1, mitochondrial (Mt-GrpE#1)		NP_077798.1;	Mm.21535;	mmu:17713;	adenyl-nucleotide exchange factor activity; mitochondrial matrix; mitochondrion; protein folding	GO:0000774; GO:0005759; GO:0005739; GO:0006457		GrpE family	Mitochondrion matrix.	-0.13227	0.101386	-1.30462	0.202282	0.417216	0.689413	29	0.215384	0.0831143	0.286762	0.394488	1.52873	0.143144	1.13805	44365.8	1.31801	27580.5	1.65794	33661.3	16635.4	-0.171925	0.077616	-2.21507	0.0326643	0.167402	0.324006	39	0.140034	-0.0318914	0.251505	0.394488	1.52873	0.0677706
ALAEEAAK	P02468	Lamc1 Lamb-2 Lamc-1	Lamc1	IPI00400016;	X05211;J03484;J02930;J03749;		Laminin subunit gamma-1 (Laminin B2 chain) (Laminin-1 subunit gamma) (Laminin-10 subunit gamma) (Laminin-11 subunit gamma) (Laminin-2 subunit gamma) (Laminin-3 subunit gamma) (Laminin-4 subunit gamma) (Laminin-6 subunit gamma) (Laminin-7 subunit gamma) (Laminin-8 subunit gamma) (Laminin-9 subunit gamma) (S-laminin subunit gamma) (S-LAM gamma)	MMMSB2;S55783;		Mm.1249;		basement membrane; cell adhesion; cell migration; extracellular matrix disassembly; extracellular matrix structural constituent; hemidesmosome assembly; protein complex assembly	GO:0005604; GO:0007155; GO:0016477; GO:0022617; GO:0005201; GO:0031581; GO:0006461			Secreted â€º extracellular space â€º extracellular matrix â€º basement membrane.	-0.0045109	0.0158222	-0.285099	0.775711	0.545481	0.901359	413	0.0273923	0.0228814	0.167446	0.183965	1.39086	0.211442	1.6543	44004.5	1.89553	34070.6	2.59717	23214.9	13118.4	0.00235409	0.0181241	0.129887	0.896703	0.489881	0.948165	557	0.0280779	0.0304319	0.219743	0.183965	1.39086	0.272612
ALALAQEILPQAPIAVR	Q3TLP5	Echdc2 D4Ertd765e	Echdc2	IPI00469195;IPI00649314;IPI00875372;	AK005030;AK153878;AK160482;AK166388;AK166965;BX293563;AL844206;BX293563;AL844206;AL844206;BX293563;AL844206;BX293563;BC025104;	ENSMUST00000052999;ENSMUST00000116307;ENSMUST00000116309;	Enoyl-CoA hydratase domain-containing protein 2, mitochondrial		NP_001241683.1;NP_081004.2;	Mm.270783;	mmu:52430;	fatty acid metabolic process; lyase activity; mitochondrion	GO:0006631; GO:0016829; GO:0005739		Enoyl-CoA hydratase/isomerase family	Mitochondrion.	-0.0235646	0.0125503	-1.87761	0.070525	0.417216	0.689413	29	0.018184	-0.00538059	0.0354975	0.0459086	1.07036	0.0182024	0.94186	14477.9	1.32065	6322.61	1.40467	10962.8	4501.12	-0.0215369	0.0105851	-2.03463	0.048727	0.194692	0.376828	39	0.0246487	0.00311181	0.0342998	0.0459086	1.07036	0.0220214
ALALGAKAVF	Q9WU19	Hao1 Gox1 Hao-1	Hao1	IPI00123750;	AF104312;	ENSMUST00000028704;	Hydroxyacid oxidase 1 (HAOX1) (EC 1.1.3.15) (Glycolate oxidase) (GOX)		NP_034533.1;	Mm.26634;	mmu:15112;	FMN binding; fatty acid alpha-oxidation; glycolate catabolic process; glycolate oxidase activity; long-chain-(S)-2-hydroxy-long-chain-acid oxidase activity; medium-chain-(S)-2-hydroxy-acid oxidase activity; peroxisome; response to oxidative stress; very-long-chain-(S)-2-hydroxy-acid oxidase activity	GO:0010181; GO:0001561; GO:0046296; GO:0008891; GO:0052853; GO:0052854; GO:0005777; GO:0006979; GO:0052852	Organic acid metabolism; glycolate degradation; 3-phospho-D-glycerate from glycolate: step 1/4.	FMN-dependent alpha-hydroxy acid dehydrogenase family	Peroxisome.	0.0144182	0.00852826	1.69064	0.113038	0.417216	0.689413	14	0.00232945	0.0167476	0.0170565	0.00269126	1.15532	0.023971	1.4313	497.315	1.57108	588.08	1.23635	316.543	475.658	0.0260997	0.0223322	1.1687	0.256978	0.301878	0.584286	19	0.00232945	0.0284291	0.0511694	0.00269126	1.15532	0.0625013
ALAMGYKPK	Q99JY0	Hadhb	Hadhb	IPI00115607;	AK033462;AK076814;AK083164;AK083767;AK150889;AK169637;BC005585;	ENSMUST00000026841;ENSMUST00000114783;ENSMUST00000114786;	Trifunctional enzyme subunit beta, mitochondrial (TP-beta) [Includes: 3-ketoacyl-CoA thiolase (EC 2.3.1.16) (Acetyl-CoA acyltransferase) (Beta-ketothiolase)]		NP_663533.1;	Mm.291463;Mm.389348;	mmu:231086;	3-hydroxyacyl-CoA dehydrogenase activity; NAD binding; acetyl-CoA C-acyltransferase activity; endoplasmic reticulum; enoyl-CoA hydratase activity; fatty acid beta-oxidation; fatty-acyl-CoA binding; long-chain-3-hydroxyacyl-CoA dehydrogenase activity; long-chain-enoyl-CoA hydratase activity; mitochondrial fatty acid beta-oxidation multienzyme complex; mitochondrial inner membrane; mitochondrial nu…	GO:0003857; GO:0051287; GO:0003988; GO:0005783; GO:0004300; GO:0006635; GO:0000062; GO:0016509; GO:0016508; GO:0016507; GO:0005743; GO:0042645; GO:0005741	Lipid metabolism; fatty acid beta-oxidation.	Thiolase family	Mitochondrion. Mitochondrion inner membrane. Mitochondrion outer membrane. Endoplasmic reticulum.	0.893832	0.360617	2.47862	0.0138051	0.363422	0.600522	268	0.474974	1.36881	3.05994	0.951666	1.91579	4.76648	3.44344	195932	2.58246	1.22173e+06	5.28544	75870.3	231150	1.65841	0.611983	2.7099	0.00705408	0.0765062	0.148078	358	0.645905	2.30432	5.94915	0.951666	1.91579	8.59943
ALANSK	Q8BJY1	Psmd5 Kiaa0072	Psmd5	IPI00457661;	AK032992;AK078419;AK145587;AK148284;AL929068;CH466542;AK220321;	ENSMUST00000028225;	26S proteasome non-ATPase regulatory subunit 5 (26S protease subunit S5 basic) (26S proteasome subunit S5B)		NP_542121.2;	Mm.270632;	mmu:66998;	proteasome accessory complex; proteasome regulatory particle, base subcomplex; protein folding	GO:0022624; GO:0008540; GO:0006457		Proteasome subunit S5B/HSM3 family		0.0288841	0.0143869	2.00767	0.0643807	0.417216	0.689413	14	0.0105139	0.0393981	0.0287738	0.0103718	0.986485	0.0393483	0.998735	830.784	0.870323	10969.5	1.82951	954.569	5995.86	0.0597628	0.0410618	1.45544	0.161873	0.282751	0.547265	19	0.0105139	0.0702767	0.0940843	0.0103718	0.986485	0.114709
ALAPQLAR	Q64105	Spr	Spr	IPI00129164;	S77493;U78077;U78076;		Sepiapterin reductase (SPR) (EC 1.1.1.153)	S52110;		Mm.28393;		cytoplasm; nucleotide binding; sepiapterin reductase activity; tetrahydrobiopterin biosynthetic process	GO:0005737; GO:0000166; GO:0004757; GO:0006729		Sepiapterin reductase family	Cytoplasm.	0.343233	0.253755	1.35262	0.178228	0.417216	0.689413	149	0.268429	0.611663	1.60489	2.40098	2.47874	3.26742	2.49067	651305	3.86141	760997	4.0095	168670	189798	0.0895908	0.235762	0.380006	0.704349	0.436522	0.844888	198	0.126638	0.216228	1.70826	2.40098	2.47874	2.75915
ALAQGEF	Q5FWI3	Tmem2 Kiaa1412	Tmem2	IPI00463492;	BC019745;BC076570;BC089353;AK149667;AK149803;AK129352;AF137031;	ENSMUST00000025663;ENSMUST00000096194;	Transmembrane protein 2		NP_001028931.1;NP_114386.3;	Mm.329776;	mmu:83921;	integral to membrane; multicellular organismal development	GO:0016021; GO:0007275		TMEM2 family	Membrane; Single-pass membrane protein.	0.00738648	0.0127507	0.579299	0.571592	0.482508	0.797302	14	0.0201258	0.0275123	0.0255014	0.0281924	1.40081	0.0224907	0.817479	2985.78	1.30631	8023.31	1.38944	2285.65	5774.5	-0.0116325	0.00817289	-1.42331	0.170862	0.285248	0.552098	19	0.0201258	0.00849327	0.0187264	0.0281924	1.40081	0.00775402
ALASLMTYK	P26443	Glud1 Glud	Glud1	IPI00114209;	X57024;AK089152;BC052724;BC057347;	ENSMUST00000022322;	Glutamate dehydrogenase 1, mitochondrial (GDH 1) (EC 1.4.1.3)	S16239;	NP_032159.1;	Mm.10600;	mmu:14661;	ATP binding; GTP binding; cellular amino acid metabolic process; glutamate dehydrogenase (NAD+) activity; glutamate dehydrogenase [NAD(P)+] activity; long-term memory; mitochondrial inner membrane; mitochondrial matrix; positive regulation of insulin secretion	GO:0005524; GO:0005525; GO:0006520; GO:0004352; GO:0004353; GO:0007616; GO:0005743; GO:0005759; GO:0032024		Glu/Leu/Phe/Val dehydrogenases family	Mitochondrion matrix.	-0.145386	0.0393543	-3.69427	0.000260324	0.0645537	0.106669	312	-0.0618446	-0.20723	0.360688	0.547374	1.17577	0.394323	1.24276	143663	1.7903	98200.3	1.79229	80245.2	54790.4	-0.163258	0.0308152	-5.29795	1.89848e-07	2.09335e-05	4.05168e-05	418	-0.0504702	-0.213728	0.32356	0.547374	1.17577	0.360663
ALATQLPVIPR	Q3TC72	Fahd2 Fahd2a	Fahd2	IPI00121218;	AK080868;AK170875;BC030182;AL731831;	ENSMUST00000028848;	Fumarylacetoacetate hydrolase domain-containing protein 2A (EC 3.-.-.-)		NP_083905.1;	Mm.288676;	mmu:68126;	hydrolase activity; metal ion binding; mitochondrion	GO:0016787; GO:0046872; GO:0005739		FAH family		-0.120697	0.129103	-0.934889	0.351755	0.417216	0.689413	118	0.169882	0.049185	0.730318	1.04603	3.18686	0.384892	1.88106	74336	1.78517	36245	1.53428	41640.8	23623.4	-0.0435299	0.10457	-0.416276	0.677773	0.427951	0.828301	158	0.171851	0.128321	0.67769	1.04603	3.18686	0.487194
ALDFAVSEYNK	P21460	Cst3	Cst3	IPI00123744;	M59470;U10098;AF483486;AF483487;AK002438;AK013676;AK014368;AK131728;AK146333;AK151160;AK161856;AK166430;BC002072;	ENSMUST00000028938;	Cystatin-C (Cystatin-3)	A36163;	NP_034106.2;	Mm.4263;	mmu:13010;	Sertoli cell development; apoptotic process; axon part; basement membrane; beta-amyloid binding; brain development; cell activation; cellular response to hydrogen peroxide; circadian sleep/wake cycle, REM sleep; contractile fiber; cysteine-type endopeptidase inhibitor activity; defense response; embryo implantation; endoplasmic reticulum; extracellular fibril organization; extracellular space; ey…	GO:0060009; GO:0006915; GO:0033267; GO:0005604; GO:0001540; GO:0007420; GO:0001775; GO:0070301; GO:0042747; GO:0043292; GO:0004869; GO:0006952; GO:0007566; GO:0005783; GO:0043206; GO:0005615; GO:0001654; GO:0005764; GO:0005771; GO:0060313; GO:0060548; GO:0010711; GO:0060311; GO:0010716; GO:0043025; GO:0031965; GO:0048471; GO:0045740; GO:0008284; GO:0043067; GO:0048678; GO:0009743; GO:0042493; GO:…		Cystatin family	Secreted.	0.0656589	0.0985071	0.66654	0.515901	0.464794	0.768031	14	0.15297	0.218629	0.197014	0.0705321	0.461086	0.269545	1.23289	28611	1.23354	91263.1	1.93382	23194.1	47193.1	-0.00119526	0.0411662	-0.0290351	0.977139	0.510882	0.988813	19	0.15297	0.151774	0.0943236	0.0705321	0.461086	0.101913
ALDFSEAPSFTQPLANR	O70468	Mybpc3	Mybpc3	IPI00895002;	AF059576;AF097333;		Myosin-binding protein C, cardiac-type (Cardiac MyBP-C) (C-protein, cardiac muscle isoform)			Mm.10728;		cell adhesion; metal ion binding; myosin filament	GO:0007155; GO:0046872; GO:0032982		Immunoglobulin superfamily, MyBP family		-0.0334402	0.0348393	-0.959842	0.337608	0.417216	0.689413	490	0.466202	0.432762	0.400273	0.460192	1.33363	0.504904	1.62039	58163.3	1.43926	34946.9	1.76427	40411.9	19808.2	-0.13457	0.0259257	-5.19058	2.80277e-07	2.85273e-05	5.52146e-05	653	0.348665	0.214095	0.341246	0.460192	1.33363	0.340668
ALDLDSSCK	Q60864	Stip1	Stip1	IPI00121514;	U27830;AK075988;AK088494;AK149493;AK161645;AK167273;BC003794;	ENSMUST00000025918;	Stress-induced-phosphoprotein 1 (STI1) (mSTI1) (Hsc70/Hsp90-organizing protein) (Hop)		NP_058017.1;	Mm.258633;	mmu:20867;	cytosol; nucleus; protein complex	GO:0005829; GO:0005634; GO:0043234			Cytoplasm. Nucleus.	0.00358235	0.0135931	0.263542	0.792417	0.549617	0.908194	191	0.0478512	0.0514335	0.0980213	0.0974938	1.3079	0.117512	1.49728	24358.9	1.87565	30495.1	2.32597	12986.9	13110.7	-0.0191036	0.00791601	-2.41328	0.0165098	0.120029	0.232316	257	0.0382866	0.019183	0.065397	0.0974938	1.3079	0.0654383
ALDLTMR	Q9D855	Uqcrb	Uqcrb	IPI00555000;	AK008455;BC031607;		Cytochrome b-c1 complex subunit 7 (Complex III subunit 7) (Complex III subunit VII) (Ubiquinol-cytochrome c reductase complex 14 kDa protein)			Mm.379136;		mitochondrial electron transport, ubiquinol to cytochrome c; mitochondrial inner membrane; respiratory chain; ubiquinol-cytochrome-c reductase activity	GO:0006122; GO:0005743; GO:0070469; GO:0008121		UQCRB/QCR7 family	Mitochondrion inner membrane.	0.520742	0.845049	0.616227	0.539662	0.474556	0.784162	73	5.01045	5.53119	3.77917	2.29554	1.64463	5.16689	2.69063	169050	1.25208	155680	1.38804	135016	112158	0.348022	0.49459	0.703657	0.483315	0.365105	0.706661	98	4.89722	5.24524	2.53402	2.29554	1.64463	3.24659
ALDSTTVAAHESEIYCK	P50462	Csrp3 Clp Mlp	Csrp3	IPI00118153;	Z49883;D88791;BC061131;	ENSMUST00000032658;ENSMUST00000167786;	Cysteine and glycine-rich protein 3 (Cysteine-rich protein 3) (CRP3) (LIM domain protein, cardiac) (Muscle LIM protein)	S57472;	NP_001185770.1;NP_038836.1;	Mm.17235;Mm.488132;	mmu:13009;	Z disc; actinin binding; blood vessel remodeling; cardiac muscle contraction; cardiac myofibril assembly; cellular calcium ion homeostasis; cytoskeleton; detection of muscle stretch; metal ion binding; muscle organ development; nucleus; protein localization to organelle; regulation of the force of heart contraction; structural constituent of muscle; zinc ion binding	GO:0030018; GO:0042805; GO:0001974; GO:0060048; GO:0055003; GO:0006874; GO:0005856; GO:0035995; GO:0046872; GO:0007517; GO:0005634; GO:0033365; GO:0002026; GO:0008307; GO:0008270			Nucleus. Cytoplasm. Cytoplasm â€º cytoskeleton. Cytoplasm â€º myofibril â€º sarcomere â€º Z line.	0.0143568	0.302549	0.0474528	0.962202	0.595037	0.983246	192	0.593782	0.608139	2.18171	2.75596	2.91497	3.13724	3.33066	288251	2.2892	238702	2.36551	125918	100909	0.242114	0.29052	0.833382	0.405406	0.346078	0.669835	256	0.829331	1.07145	2.40009	2.75596	2.91497	3.59776
ALEEANADLEVK	Q6IFX2	Krt42 Ka22	Krt42	IPI00468696;	AY459292;AL590873;BC112371;BC148204;BK004025;	ENSMUST00000017270;	Keratin, type I cytoskeletal 42 (Cytokeratin-42) (CK-42) (Keratin-17n) (Keratin-42) (K42) (Type I keratin Ka22)		NP_997648.2;	Mm.158190;	mmu:68239;	cytoplasm; intermediate filament; structural molecule activity	GO:0005737; GO:0005882; GO:0005198		Intermediate filament family	Cytoplasm.	4.43939	1.53604	2.89014	0.00595836	0.262095	0.433089	44	10.8926	15.332	5.32101	1.21417	1.782	9.35166	1.82623	153317	2.14175	2.16465e+06	2.57884	71584.9	839391	5.02509	3.15924	1.5906	0.11723	0.255545	0.494608	57	13.154	18.1791	12.5378	1.21417	1.782	16.6023
ALELDSNNEK	P30416	Fkbp4 Fkpb52	Fkbp4	IPI00230139;	X70887;AK083912;AK160202;BC003447;X17069;X17068;	ENSMUST00000032508;	Peptidyl-prolyl cis-trans isomerase FKBP4 (PPIase FKBP4) (EC 5.2.1.8) (52 kDa FK506-binding protein) (52 kDa FKBP) (FKBP-52) (59 kDa immunophilin) (p59) (FK506-binding protein 4) (FKBP-4) (FKBP59) (HSP-binding immunophilin) (HBI) (Immunophilin FKBP52) (Rotamase) [Cleaved into: Peptidyl-prolyl cis-trans isomerase FKBP4, N-terminally processed]	JN0873;	NP_034349.1;	Mm.12758;	mmu:14228;	ATP binding; FK506 binding; GTP binding; androgen receptor signaling pathway; axonal growth cone; copper ion transport; cytosol; embryo implantation; glucocorticoid receptor binding; heat shock protein binding; male sex differentiation; membrane; microtubule; negative regulation of microtubule polymerization or depolymerization; negative regulation of neuron projection development; nucleus; pepti…	GO:0005524; GO:0005528; GO:0005525; GO:0030521; GO:0044295; GO:0006825; GO:0005829; GO:0007566; GO:0035259; GO:0031072; GO:0046661; GO:0016020; GO:0005874; GO:0031111; GO:0010977; GO:0005634; GO:0003755; GO:0051219; GO:0030850; GO:0031503; GO:0006457; GO:0006463			Cytoplasm â€º cytosol. Mitochondrion. Nucleus. Cytoplasm â€º cytoskeleton.	0.0362071	0.0274382	1.31959	0.191153	0.417216	0.689413	72	0.1991	0.235307	0.122707	0.0903409	0.828302	0.152102	1.07389	26885	1.42268	38401.4	1.66294	18897.4	23092.4	-0.0105924	0.0181054	-0.585041	0.559879	0.391345	0.757448	97	0.15313	0.142537	0.0927624	0.0903409	0.828302	0.094713
ALEQFLQEYFDGNLKR	P27773	Pdia3 Erp Erp60 Grp58	Pdia3	IPI00230108;	M73329;DQ000491;AK088721;AK133799;AK167807;AK169611;AL845466;BC003285;BC033439;	ENSMUST00000028683;	Protein disulfide-isomerase A3 (EC 5.3.4.1) (58 kDa glucose-regulated protein) (58 kDa microsomal protein) (p58) (Disulfide isomerase ER-60) (Endoplasmic reticulum resident protein 57) (ER protein 57) (ERp57) (Endoplasmic reticulum resident protein 60) (ER protein 60) (ERp60)		NP_031978.2;	Mm.263177;	mmu:14827;	cell redox homeostasis; cell surface; electron carrier activity; endoplasmic reticulum lumen; glycerol ether metabolic process; melanosome; positive regulation of apoptotic process; protein disulfide isomerase activity; protein disulfide oxidoreductase activity; protein folding	GO:0045454; GO:0009986; GO:0009055; GO:0005788; GO:0006662; GO:0042470; GO:0043065; GO:0003756; GO:0015035; GO:0006457		Protein disulfide isomerase family	Endoplasmic reticulum lumen. Melanosome.	-0.0111446	0.0196559	-0.566987	0.571157	0.482404	0.79713	293	0.132989	0.121845	0.175808	0.189282	1.34915	0.193499	1.4759	62461.3	2.17083	34406.3	1.6274	28773	21141.8	-0.0197846	0.0163048	-1.21342	0.225698	0.296856	0.574565	393	0.129051	0.109266	0.167074	0.189282	1.34915	0.16924
ALFDFNGNDEEDLPFK	Q64010	Crk Crko	Crk	IPI00307991;IPI00345994;	S72408;AK028488;	ENSMUST00000017920;	Adapter molecule crk (Proto-oncogene c-Crk) (p38)		NP_598417.2;	Mm.280125;Mm.471992;	mmu:12928;	cytosol; ephrin receptor signaling pathway; plasma membrane; protein phosphorylated amino acid binding; regulation of Rac protein signal transduction; regulation of Rho GTPase activity; regulation of actin cytoskeleton organization	GO:0005829; GO:0048013; GO:0005886; GO:0045309; GO:0035020; GO:0032319; GO:0032956		CRK family	Cytoplasm. Cell membrane.	0.0435045	0.0372362	1.16834	0.245825	0.417216	0.689413	88	0.0525465	0.096051	0.182419	0.113016	1.2033	0.262309	1.92205	25083.8	1.60224	71252.7	2.72756	15655.5	26123.2	-0.0189962	0.0185735	-1.02276	0.308497	0.318156	0.615792	119	0.0149874	-0.00400877	0.104243	0.113016	1.2033	0.126003
ALFVSEQGK	P04186	Cfb Bf H2-Bf	Cfb	IPI00990279;	M60646;M60629;M60630;M60631;M60632;M60633;M60634;M60635;M60636;M60637;M60638;M60639;M60640;M60641;M60642;M60643;M60644;M60645;AF049850;AF109906;BC005451;K01496;K01497;K01498;M57890;	ENSMUST00000128767;	Complement factor B (EC 3.4.21.47) (C3/C5 convertase) [Cleaved into: Complement factor B Ba fragment; Complement factor B Bb fragment]	BBMS;		Mm.653;		cell proliferation; complement activation, alternative pathway; extracellular region; proteolysis; serine-type endopeptidase activity	GO:0008283; GO:0006957; GO:0005576; GO:0006508; GO:0004252		Peptidase S1 family	Secreted.	0.0801395	0.0466456	1.71805	0.0880974	0.417216	0.689413	134	0.106644	0.186784	0.279874	0.135165	1.57581	0.379531	2.28752	17501.5	1.67654	50500.3	2.85536	10439	17686.1	0.0849303	0.0420525	2.01963	0.0449135	0.188052	0.363974	179	0.101263	0.186193	0.289063	0.135165	1.57581	0.352012
ALGAGSR	Q7TPB0	Lppr3 Kiaa4076 Prg2	Lppr3	IPI00117580;IPI00607990;	AF541278;BC066006;BC079534;BC098099;	ENSMUST00000092325;	Lipid phosphate phosphatase-related protein type 3 (EC 3.1.3.4) (Plasticity-related gene 2 protein) (PRG-2)		NP_001164406.1;NP_859009.2;	Mm.29678;	mmu:216152;	integral to membrane; metabolic process; phosphatidate phosphatase activity	GO:0016021; GO:0008152; GO:0008195		PA-phosphatase related phosphoesterase family	Membrane; Multi-pass membrane protein.	0.00471878	0.00283224	1.66609	0.117903	0.417216	0.689413	14	0.00259346	0.00731224	0.00566449	0.00315444	1.2163	0.00736359	1.00702	296.211	1.10351	2542.75	1.41202	268.426	1800.79	6.79295e-05	0.00204153	0.0332739	0.973803	0.5103	0.987687	19	0.00259346	0.00266139	0.00467773	0.00315444	1.2163	0.00518428
ALGQNPTNAEVLR	P09541	Myl4 Mlc1a Myla	Myl4	IPI00331411;	M20772;M31017;M20769;M20770;M20771;M19436;X12971;		Myosin light chain 4 (MLC1EMB) (Myosin light chain 1, atrial/fetal isoform) (MLC1A)	MOMS4E;		Mm.390355;		calcium ion binding; myosin complex	GO:0005509; GO:0016459				0.44842	0.185254	2.42057	0.0168361	0.367515	0.607286	134	1.12886	1.57728	1.11152	0.62582	2.07293	1.51542	2.01969	138544	2.92086	128424	2.20678	47432.6	58195.3	0.320525	0.142799	2.24459	0.0260192	0.147759	0.285988	179	1.64147	1.96199	0.981583	0.62582	2.07293	1.29279
ALGTNPTNAEVK	P05977	Myl1 Mylf	Myl1	IPI00312700;IPI00469531;	K02241;K02237;K02238;K02239;K02240;K02241;K02238;K02239;K02240;X12973;	ENSMUST00000027151;ENSMUST00000119429;	Myosin light chain 1/3, skeletal muscle isoform (MLC1/MLC3) (MLC1F/MLC3F) (Myosin light chain alkali 1/2) (Myosin light chain A1/A2)	A23253;B23253;	NP_001106858.1;NP_067260.1;	Mm.1000;	mmu:17901;	calcium ion binding; cardiac muscle contraction; myofibril; myosin complex	GO:0005509; GO:0060048; GO:0030016; GO:0016459				-0.009554	0.0113057	-0.845058	0.40265	0.426369	0.704537	44	0.0909882	0.0814342	0.0391642	0.0623835	1.60262	0.0548206	1.86643	17236.7	2.5344	15022.9	3.06664	6801.11	4898.81	0.022287	0.0146248	1.52392	0.132872	0.268849	0.520357	59	0.140023	0.16231	0.0580405	0.0623835	1.60262	0.0879035
ALGVSNFNHFQIER	P45377	Akr1b8 Fgfrp	Akr1b8	IPI00273096;	U04204;BC005789;	ENSMUST00000038406;	Aldose reductase-related protein 2 (AR) (EC 1.1.1.21) (Aldehyde reductase) (Fibroblast growth factor-regulated protein) (Protein FR-1)	A53440;	NP_032038.1;	Mm.5378;	mmu:14187;	alditol:NADP+ 1-oxidoreductase activity; cytoplasm	GO:0004032; GO:0005737		Aldo/keto reductase family	Cytoplasm.	0.00247771	0.0524823	0.0472104	0.962514	0.595037	0.983246	56	0.119863	0.122341	0.209929	0.234383	1.58917	0.24101	1.59249	87961.1	2.07693	40977.8	1.79146	42351.5	22874	0.0226993	0.0375441	0.604604	0.547243	0.387217	0.749459	76	0.129486	0.152186	0.172049	0.234383	1.58917	0.205137
ALHGAQTSDEERFL	Q9D8T7	Slirp	Slirp	IPI00318935;IPI00462115;	AJ293625;AK007699;BC100567;	ENSMUST00000160488;ENSMUST00000161023;	SRA stem-loop-interacting RNA-binding protein, mitochondrial		NP_081234.2;	Mm.355701;	mmu:380773;	RNA binding; mitochondrion; nucleotide binding; nucleus; regulation of transcription, DNA-dependent; transcription, DNA-dependent	GO:0003723; GO:0005739; GO:0000166; GO:0005634; GO:0006355; GO:0006351			Mitochondrion. Nucleus.	-0.0265412	0.122321	-0.216979	0.829744	0.561804	0.928333	29	0.561652	0.535111	0.345977	0.468636	1.45109	0.402349	1.35739	15765.8	0.782437	27403.4	1.21275	20149.6	22596.2	0.272696	0.208151	1.31009	0.197831	0.292574	0.566277	39	1.05108	1.32378	0.674486	0.468636	1.45109	0.941359
ALIADSGLK	Q9Z2I9	Sucla2	Sucla2	IPI00261627;	AK081965;AK088801;AK132762;AK160130;AK160652;BC056353;BC057605;AF058955;	ENSMUST00000022706;ENSMUST00000160507;	Succinyl-CoA ligase [ADP-forming] subunit beta, mitochondrial (EC 6.2.1.5) (ATP-specific succinyl-CoA synthetase subunit beta) (Succinyl-CoA synthetase beta-A chain) (SCS-betaA)		NP_035636.1;	Mm.38951;	mmu:20916;	ATP binding; metal ion binding; mitochondrion; succinate metabolic process; succinate-CoA ligase (ADP-forming) activity; succinate-CoA ligase activity; succinyl-CoA metabolic process; tricarboxylic acid cycle	GO:0005524; GO:0046872; GO:0005739; GO:0006105; GO:0004775; GO:0004774; GO:0006104; GO:0006099	Carbohydrate metabolism; tricarboxylic acid cycle; succinate from succinyl-CoA (ligase route): step 1/1.	Succinate/malate CoA ligase beta subunit family	Mitochondrion.	0.0348738	0.0435933	0.79998	0.424795	0.433621	0.716521	177	0.267176	0.30205	0.302023	0.275704	1.10845	0.44994	1.61255	56926.2	1.8767	30892.2	1.51619	30333.2	20374.9	0.160451	0.0475537	3.37411	0.000865009	0.0190759	0.0369215	237	0.373448	0.5339	0.377446	0.275704	1.10845	0.590991
ALIDQEVK	P97823	Lypla1 Apt1 Pla1a	Lypla1	IPI00130018;IPI00400117;	U89352;AK002674;AK050549;AK146874;AK167231;BC013536;BC052848;	ENSMUST00000027036;	Acyl-protein thioesterase 1 (APT-1) (EC 3.1.2.-) (Lysophospholipase 1) (Lysophospholipase I) (LPL-I) (LysoPLA I)		NP_032892.1;	Mm.299955;	mmu:18777;	cytosol; fatty acid metabolic process; mitochondrion; negative regulation of Golgi to plasma membrane protein transport; palmitoyl-(protein) hydrolase activity; protein depalmitoylation	GO:0005829; GO:0006631; GO:0005739; GO:0042997; GO:0008474; GO:0002084		AB hydrolase 2 family	Cytoplasm.	-0.04112	0.0875897	-0.469462	0.645967	0.506402	0.836784	14	0.320003	0.278883	0.175179	0.150936	0.47167	0.196454	0.704431	56865	1.17549	71598.6	1.35641	48375.6	52785.5	0.0164702	0.0750647	0.219413	0.828668	0.472581	0.914682	19	0.320003	0.336473	0.171995	0.150936	0.47167	0.175767
ALKACSVNGPGRNSTVPSETPNIQLIVEK	Q3US96	Gm10735	Gm10735	IPI00653909;	AK140654;	ENSMUST00000099162;	0			Mm.483679;							0.0639796	0.0321833	1.98798	0.0667333	0.417216	0.689413	14	0.00136509	0.0653447	0.0643665	0.00160204	1.17358	0.0910139	1.39283	198.907	1.33827	29755.7	1.70475	148.63	17454.6	0.0154744	0.0109046	1.41907	0.172077	0.285248	0.552098	19	0.00136509	0.0168395	0.0249856	0.00160204	1.17358	0.0305109
ALKGPAPAHGHH	P56379	Mp68	Mp68	IPI00113143;	AK008333;BC055712;BC059719;	ENSMUST00000021719;	6.8 kDa mitochondrial proteolipid		NP_081636.1;	Mm.318;	mmu:70257;	integral to membrane; mitochondrial proton-transporting ATP synthase complex	GO:0016021; GO:0005753		Small mitochondrial proteolipid family	Mitochondrion. Mitochondrion membrane; Single-pass membrane protein.	-0.00418616	0.00785902	-0.532656	0.603258	0.492099	0.813151	13	0.0168394	0.0126532	0.015718	0.0186295	1.10631	0.0114348	0.903705	1502.3	1.53531	1475.71	1.58579	978.5	930.585	-0.00486793	0.00664073	-0.733042	0.47352	0.362796	0.702192	17	0.0168394	0.0119714	0.0152158	0.0186295	1.10631	0.0105833
ALKPPCDLSMQSVEIAGTTDGIRR	P41216	Acsl1 Acsl2 Facl2	Acsl1	IPI00112549;	U15977;AK004897;AK145900;AK149406;AK152772;AK153050;AK161189;AK168078;BC056644;	ENSMUST00000034046;ENSMUST00000110372;	Long-chain-fatty-acid--CoA ligase 1 (EC 6.2.1.3) (Long-chain acyl-CoA synthetase 1) (LACS 1)		NP_032007.2;	Mm.210323;	mmu:14081;	ATP binding; adiponectin-mediated signaling pathway; endoplasmic reticulum membrane; integral to membrane; long-chain fatty acid import; long-chain fatty acid-CoA ligase activity; mitochondrial outer membrane; mitochondrion; peroxisomal membrane; plasma membrane; positive regulation of protein serine/threonine kinase activity; response to drug; response to nutrient; response to oleic acid; respon…	GO:0005524; GO:0033211; GO:0005789; GO:0016021; GO:0044539; GO:0004467; GO:0005741; GO:0005739; GO:0005778; GO:0005886; GO:0071902; GO:0042493; GO:0007584; GO:0034201; GO:0014070; GO:0042178		ATP-dependent AMP-binding enzyme family	Mitochondrion outer membrane; Single-pass type III membrane protein. Peroxisome membrane; Single-pass type III membrane protein. Microsome membrane; Single-pass type III membrane protein. Endoplasmic reticulum membrane; Single-pass type III membrane protein.	-0.115642	0.0889566	-1.29998	0.19515	0.417216	0.689413	194	0.18306	0.0674183	0.641475	0.949302	2.52506	0.554989	2.13203	88747.2	1.98869	52157.6	1.72567	44625.9	30224.6	-0.0685272	0.0824887	-0.830746	0.406882	0.346262	0.670191	259	0.210291	0.141764	0.681469	0.949302	2.52506	0.641845
ALLATASQCQQPAGNK	P40124	Cap1 Cap	Cap1	IPI00137331;	L12367;AK053351;AL606906;BX545849;BX545849;AL606906;BC005446;BC005472;	ENSMUST00000069533;ENSMUST00000106255;ENSMUST00000106257;	Adenylyl cyclase-associated protein 1 (CAP 1)	I49572;	NP_031624.2;	Mm.8687;	mmu:12331;	actin cytoskeleton organization; ameboidal cell migration; cell morphogenesis; cortical actin cytoskeleton; cytosol; extracellular region; plasma membrane; receptor-mediated endocytosis	GO:0030036; GO:0001667; GO:0000902; GO:0030864; GO:0005829; GO:0005576; GO:0005886; GO:0006898		CAP family	Cell membrane; Peripheral membrane protein.	0.187863	0.22892	0.820651	0.413722	0.43093	0.712075	104	0.131824	0.319688	1.21133	0.163873	2.19105	1.71034	6.51173	11099.8	1.73775	11362.2	1.87591	6387.44	6056.88	0.0144618	0.0315026	0.459068	0.646902	0.418904	0.81079	139	0.0843661	0.098828	0.190974	0.163873	2.19105	0.205307
ALLDALNKTTACYHHLVLTVGGSADTQDLR	Q148R9	Rgs9bp R9ap	Rgs9bp	IPI00170164;	AF483907;AY229888;BC118006;	ENSMUST00000069912;	Regulator of G-protein signaling 9-binding protein (RGS9-anchoring protein)		NP_665839.1;	Mm.222680;	mmu:243923;	detection of light stimulus involved in visual perception; integral to membrane; negative regulation of signal transduction	GO:0050908; GO:0016021; GO:0009968		RGS7BP/RGS9BP family	Membrane; Single-pass type IV membrane protein.	0.00467263	0.0180477	0.258904	0.799477	0.551291	0.910959	14	0.0166832	0.0213558	0.0360954	0.0416253	2.49505	0.0295482	1.38361	1511.4	1.93892	3421.38	1.65362	779.505	2069.03	-0.00930813	0.0116361	-0.799933	0.433638	0.353472	0.684145	19	0.0166832	0.00737503	0.0266617	0.0416253	2.49505	0.00714038
ALLFVPR	P07901	Hsp90aa1 Hsp86 Hsp86-1 Hspca	Hsp90aa1	IPI00330804;	J04633;M57673;BC046614;M36830;X16857;	ENSMUST00000021698;ENSMUST00000094361;	Heat shock protein HSP 90-alpha (Heat shock 86 kDa) (HSP 86) (HSP86) (Tumor-specific transplantation 86 kDa antigen) (TSTA)	HHMS86;	NP_034610.1;	Mm.1843;Mm.341186;Mm.440626;Mm.486334;	mmu:15519;	ATP binding; ATPase activity; TPR domain binding; chaperone-mediated protein complex assembly; cytosol; melanosome; nitric oxide biosynthetic process; nitric-oxide synthase regulator activity; positive regulation of cytotoxic T cell differentiation; positive regulation of nitric oxide biosynthetic process; protein homodimerization activity; protein import into mitochondrial outer membrane; protei…	GO:0005524; GO:0016887; GO:0030911; GO:0051131; GO:0005829; GO:0042470; GO:0006809; GO:0030235; GO:0045585; GO:0045429; GO:0042803; GO:0045040; GO:0042026; GO:0006986; GO:0051082		Heat shock protein 90 family	Cytoplasm. Melanosome.	-0.00137641	0.014539	-0.0946705	0.924759	0.587876	0.971414	104	0.0331552	0.0317788	0.076933	0.0698184	1.28752	0.0963009	1.82213	15970.7	1.72142	13786.3	1.71607	9277.62	8033.64	0.0136565	0.0168723	0.809405	0.419666	0.349558	0.676569	139	0.0358099	0.0494664	0.102283	0.0698184	1.28752	0.138768
ALLGSGGS	Q8BX43	Relt Tnfrsf19l	Relt	IPI00310661;	AK049073;AK088621;BC100310;BC131929;BC131931;BC145200;	ENSMUST00000008462;	Tumor necrosis factor receptor superfamily member 19L		NP_796047.2;	Mm.40336;	mmu:320100;	cytoplasm; integral to membrane; plasma membrane	GO:0005737; GO:0016021; GO:0005886		RELT family	Cell membrane; Single-pass type I membrane protein. Cytoplasm.	-0.00900378	0.0411548	-0.218779	0.82998	0.561804	0.928333	14	0.0716389	0.0626351	0.0823095	0.0618746	0.863701	0.0985964	1.57414	6969.37	1.12045	2578.8	0.969093	6220.15	2661.04	0.0189308	0.0313855	0.603172	0.553527	0.389107	0.753118	19	0.0716389	0.0905697	0.0719132	0.0618746	0.863701	0.0740996
ALLTLADGR	O35639	Anxa3 Anx3	Anxa3	IPI00132722;	AJ001633;AK150922;AK150951;AK151771;AK152863;AK168396;AK168507;BC090634;	ENSMUST00000031447;	Annexin A3 (35-alpha calcimedin) (Annexin III) (Annexin-3) (Lipocortin III) (Placental anticoagulant protein III) (PAP-III)		NP_038498.2;	Mm.7214;	mmu:11745;	axon; calcium ion binding; calcium-dependent phospholipid binding; defense response to bacterium; dendrite; hippocampus development; neuronal cell body; neutrophil degranulation; organ regeneration; phagocytic vesicle membrane; phagocytosis; phospholipase A2 inhibitor activity; plasma membrane; positive regulation of DNA metabolic process; positive regulation of angiogenesis; positive regulation …	GO:0030424; GO:0005509; GO:0005544; GO:0042742; GO:0030425; GO:0021766; GO:0043025; GO:0043312; GO:0031100; GO:0030670; GO:0006909; GO:0019834; GO:0005886; GO:0051054; GO:0045766; GO:0010595; GO:0051091; GO:0051384; GO:0070848; GO:0042581		Annexin family		0.0395846	0.0356528	1.11028	0.269465	0.417216	0.689413	103	0.106899	0.146484	0.188657	0.0623899	1.05333	0.26909	2.71917	17696.8	1.81023	16099.2	1.61748	9775.99	9953.24	0.0446926	0.0349547	1.27859	0.203189	0.293361	0.5678	138	0.0982549	0.142948	0.211902	0.0623899	1.05333	0.268595
ALLTTAPPSGLQPGAGGTPGGPGGGGSPPRYATLEHPFHCPR	Q9JIP6	Fzd2 Fzd10	Fzd2	IPI00120904;	AF206321;AF206322;BC049774;BC055727;AF139183;	ENSMUST00000057893;	Frizzled-2 (Fz-2) (mFz2) (Frizzled-10) (Fz-10) (mFz10)		NP_065256.1;	Mm.36416;	mmu:57265;	G-protein coupled receptor activity; G-protein coupled receptor signaling pathway coupled to cGMP nucleotide second messenger; PDZ domain binding; Wnt receptor signaling pathway, calcium modulating pathway; Wnt-activated receptor activity; Wnt-protein binding; apical part of cell; axonogenesis; brain development; canonical Wnt receptor signaling pathway; cell activation; cell-cell signaling; cell…	GO:0004930; GO:0007199; GO:0030165; GO:0007223; GO:0042813; GO:0017147; GO:0045177; GO:0007409; GO:0007420; GO:0060070; GO:0001775; GO:0007267; GO:0071363; GO:0071375; GO:0071305; GO:0090103; GO:0005737; GO:0007204; GO:0030855; GO:0008406; GO:0060022; GO:0060119; GO:0016021; GO:0003149; GO:0003150; GO:0032589; GO:0003151; GO:0090179; GO:0030825; GO:0051091; GO:0045893; GO:0006357; GO:0007608; GO:…		G-protein coupled receptor Fz/Smo family	Membrane; Multi-pass membrane protein. Cell membrane; Multi-pass membrane protein.	0.032665	0.0296854	1.10037	0.289731	0.417216	0.689413	14	0.00222047	0.0348854	0.0593708	0.00158339	0.713089	0.083948	2.40639	385.681	1.29195	963.85	1.45026	298.526	664.603	0.00273117	0.00233795	1.16819	0.257181	0.301878	0.584286	19	0.00222047	0.00495164	0.00535693	0.00158339	0.713089	0.00643414
ALMGETVGQVSKESK	Q9EPK8	Trpv4 Trp12 Vrl2 Vroac	Trpv4	IPI00112949;	AF263522;AJ296078;AF208026;AB021875;AF279672;BC127052;	ENSMUST00000071968;ENSMUST00000112225;	Transient receptor potential cation channel subfamily V member 4 (TrpV4) (Osm-9-like TRP channel 4) (OTRPC4) (Transient receptor potential protein 12) (TRP12) (Vanilloid receptor-like channel 2) (Vanilloid receptor-like protein 2) (Vanilloid receptor-related osmotically-activated channel) (VR-OAC)		NP_071300.2;	Mm.266450;	mmu:63873;	actin cytoskeleton reorganization; actin filament organization; adherens junction; calcium channel activity; calcium ion import; calmodulin binding; cell-cell junction assembly; cellular calcium ion homeostasis; cellular hypotonic response; cilium; cortical actin cytoskeleton; cortical microtubule organization; cytoplasmic microtubule; elevation of cytosolic calcium ion concentration; filopodium;…	GO:0031532; GO:0007015; GO:0005912; GO:0005262; GO:0070509; GO:0005516; GO:0007043; GO:0006874; GO:0071476; GO:0005929; GO:0030864; GO:0043622; GO:0005881; GO:0007204; GO:0030175; GO:0005925; GO:0030426; GO:0042538; GO:0016021; GO:0030027; GO:0046785; GO:0010977; GO:0005034; GO:0007231; GO:0005886; GO:0031117; GO:0047484; GO:0032587; GO:0030103		Transient receptor (TC 1.A.4) family, TrpV subfamily, TRPV4 sub-subfamily	Cell membrane; Multi-pass membrane protein. Cell junction â€º adherens junction.	0.00472465	0.0044868	1.05301	0.310172	0.417216	0.689413	14	0.00232542	0.00705007	0.00897361	0.00334951	1.44039	0.0122406	1.73624	268.557	1.29884	498.877	1.42405	206.766	350.322	0.0186009	0.0205814	0.903772	0.377433	0.339006	0.656146	19	0.00232542	0.0209263	0.047158	0.00334951	1.44039	0.0575759
ALMPALEELTFDPSSAHPSLVVSSSGR	Q1XH17	Trim72 Mg53	Trim72	IPI00462157;	AB231474;BC067209;BC147789;BC158111;BC158120;	ENSMUST00000081042;ENSMUST00000106248;	Tripartite motif-containing protein 72 (Mitsugumin-53) (Mg53)		NP_001073401.1;	Mm.389924;	mmu:434246;	cytoplasmic vesicle membrane; exocytosis; membrane budding; metal ion binding; muscle organ development; muscle system process; phosphatidylserine binding; plasma membrane repair; protein homooligomerization; sarcolemma; zinc ion binding	GO:0030659; GO:0006887; GO:0006900; GO:0046872; GO:0007517; GO:0003012; GO:0001786; GO:0001778; GO:0051260; GO:0042383; GO:0008270		TRIM/RBCC family	Cell membrane â€º sarcolemma. Cytoplasmic vesicle membrane.	-0.0180464	0.0357503	-0.504791	0.614204	0.49528	0.818406	223	0.159452	0.141406	0.276921	0.313756	1.99764	0.274967	1.99392	45802.6	1.86643	41484.3	2.03854	24540.2	20350	0.0143127	0.0619006	0.231221	0.817303	0.469573	0.90886	297	0.160223	0.174536	0.549313	0.313756	1.99764	0.6504
ALNLTCNVWGDPPPEVSWLK	Q62234	Myom1	Myom1	IPI00281109;IPI00626655;	Z22866;AJ012072;BC060378;	ENSMUST00000073211;ENSMUST00000179759;	Myomesin-1 (Myomesin family member 1) (Skelemin)	A48594;	NP_001077403.1;NP_034997.2;	Mm.4103;	mmu:17929;	M band; cytoskeleton; muscle contraction; myosin filament; structural constituent of cytoskeleton	GO:0031430; GO:0005856; GO:0006936; GO:0032982; GO:0005200				-0.017428	0.118557	-0.147002	0.883165	0.578851	0.9565	863	0.0602997	0.0428717	1.8058	2.18277	5.30581	1.94051	4.92245	138094	2.90714	76692.2	2.04722	47501.7	37461.7	-0.119162	0.0807678	-1.47537	0.140387	0.273101	0.528588	1154	0.0184449	-0.100717	1.40939	2.18277	5.30581	1.13098
ALNVEPDGTGLTCSLAPNILSQL	P99029	Prdx5 Prdx6	Prdx5	IPI00129517;IPI00759999;	AF197951;AF124994;AF110733;AF208730;AF208729;AK002383;AK003332;BC008174;	ENSMUST00000025904;	Peroxiredoxin-5, mitochondrial (EC 1.11.1.15) (Antioxidant enzyme B166) (AOEB166) (Liver tissue 2D-page spot 2D-0014IV) (PLP) (Peroxiredoxin V) (Prx-V) (Peroxisomal antioxidant enzyme) (Thioredoxin peroxidase PMP20) (Thioredoxin reductase)	JC7239;	NP_036151.1;	Mm.279782;	mmu:54683;	NADPH oxidation; RNA polymerase III regulatory region DNA binding; antioxidant activity; cysteine-type endopeptidase inhibitor activity involved in apoptotic process; cytoplasmic vesicle; cytosolic part; hydrogen peroxide catabolic process; mitochondrion; negative regulation of apoptotic process; negative regulation of transcription from RNA polymerase III promoter; nucleus; perinuclear region of…	GO:0070995; GO:0001016; GO:0016209; GO:0043027; GO:0031410; GO:0044445; GO:0042744; GO:0005739; GO:0043066; GO:0016480; GO:0005634; GO:0048471; GO:0004601; GO:0051920; GO:0005782; GO:0032967; GO:0005102; GO:0060785		Peroxiredoxin 2 family	Mitochondrion. Cytoplasm. Peroxisome.	-0.0830793	0.245816	-0.337974	0.73568	0.53156	0.878357	239	2.26162	2.17854	1.96653	3.4482	1.56417	3.29502	1.55322	797041	2.12024	808159	2.15889	375921	374340	-0.403382	0.190421	-2.11837	0.0349167	0.171114	0.331192	319	1.63516	1.23178	1.74524	3.4482	1.56417	2.69187
ALPAQDPPMEK	P35385	Hspb7 Cvhsp Hsp25-2	Hspb7	IPI00117556;IPI00556871;	AJ243192;AF155909;AK030025;AL670285;CH466615;BC089584;	ENSMUST00000102486;	Heat shock protein beta-7 (HspB7) (Cardiovascular heat shock protein) (cvHsp) (Heat shock protein 25 kDa 2) (Protein p19/6.8)		NP_038896.2;	Mm.46181;	mmu:29818;	Cajal body; cytoskeleton; mitochondrion; nucleus; response to stress	GO:0015030; GO:0005856; GO:0005739; GO:0005634; GO:0006950		Small heat shock protein (HSP20) family	Cytoplasm. Nucleus. Nucleus â€º Cajal body.	-0.136457	0.177391	-0.769246	0.443784	0.437461	0.722865	89	0.19486	0.0584025	0.869034	1.27727	2.34683	1.00362	2.4611	99281.5	1.76142	51778.5	1.41718	56364.6	36536.3	-0.0418518	0.178744	-0.234143	0.815276	0.46943	0.908582	119	0.159803	0.117951	1.0032	1.27727	2.34683	1.36989
ALPEFTGVQTQDPNAVVIGLAPEHFHYQLLNQAFR	Q3UGR5	Hdhd2	Hdhd2	IPI00111166;IPI00651981;	AK002837;AK014208;AK137285;AK147794;AK151285;AK152162;AK152259;BC058177;	ENSMUST00000026485;ENSMUST00000097521;ENSMUST00000097522;ENSMUST00000145634;ENSMUST00000147332;ENSMUST00000148955;ENSMUST00000150990;	Haloacid dehalogenase-like hydrolase domain-containing protein 2		NP_001034290.1;NP_001034291.1;NP_084102.1;	Mm.236127;	mmu:76987;	hydrolase activity; metal ion binding	GO:0016787; GO:0046872		HAD-like hydrolase superfamily		0.233931	0.156026	1.4993	0.138107	0.417216	0.689413	73	0.356136	0.590067	0.69777	0.105775	1.55772	0.97685	3.28149	34416	2.05463	40712.6	1.69673	16750.5	23994.7	-0.00867475	0.0168343	-0.515301	0.607503	0.407388	0.7885	98	0.063148	0.0544732	0.0862503	0.105775	1.55772	0.0766101
ALPFWNEEIAPK	O70250	Pgam2	Pgam2	IPI00230706;	AF029843;AF317587;BC010750;	ENSMUST00000020768;	Phosphoglycerate mutase 2 (EC 3.1.3.13) (EC 5.4.2.1) (EC 5.4.2.4) (BPG-dependent PGAM 2) (Muscle-specific phosphoglycerate mutase) (Phosphoglycerate mutase isozyme M) (PGAM-M)		NP_061358.1;	Mm.219627;	mmu:56012;	2,3-bisphosphoglycerate-dependent phosphoglycerate mutase activity; bisphosphoglycerate 2-phosphatase activity; bisphosphoglycerate mutase activity; cofactor binding; cytosol; gluconeogenesis; glycolysis; nucleus; phosphoglycerate mutase activity; response to mercury ion; spermatogenesis; striated muscle contraction	GO:0046538; GO:0004083; GO:0004082; GO:0048037; GO:0005829; GO:0006094; GO:0006096; GO:0005634; GO:0004619; GO:0046689; GO:0007283; GO:0006941		Phosphoglycerate mutase family, BPG-dependent PGAM subfamily		0.0417725	0.0804484	0.519245	0.604182	0.492099	0.813151	194	0.386134	0.427906	0.580122	0.635518	1.59347	0.715066	1.62294	180446	2.1277	223436	1.96556	84808.1	113675	0.175313	0.0938446	1.86812	0.0628738	0.208271	0.403108	259	0.508748	0.684062	0.775283	0.635518	1.59347	0.977943
ALPFWNEEIVPQIK	Q9DBJ1	Pgam1	Pgam1	IPI00457898;	AF283667;AK004921;AK009905;BC002241;BC005661;BC066844;BC083090;	ENSMUST00000011896;	Phosphoglycerate mutase 1 (EC 3.1.3.13) (EC 5.4.2.1) (EC 5.4.2.4) (BPG-dependent PGAM 1) (Phosphoglycerate mutase isozyme B) (PGAM-B)		NP_075907.2;	Mm.391589;Mm.480556;	mmu:18648;	bisphosphoglycerate 2-phosphatase activity; bisphosphoglycerate mutase activity; glycolysis; phosphoglycerate mutase activity	GO:0004083; GO:0004082; GO:0006096; GO:0004619		Phosphoglycerate mutase family, BPG-dependent PGAM subfamily		-0.0400058	0.0626929	-0.638124	0.52505	0.467702	0.772836	88	0.0316085	-0.00839736	0.307131	0.340138	1.3861	0.287594	1.38109	115677	1.83408	88218.7	1.66353	63071.2	53030.9	0.00375333	0.0624515	0.0601	0.952178	0.504295	0.976064	118	0.0808256	0.084579	0.350508	0.340138	1.3861	0.359597
ALQDPNVAAFMVEPIQGEAGVIVPDPGYLTGVR	P29758	Oat	Oat	IPI00129178;	X64837;BC008119;	ENSMUST00000084500;	Ornithine aminotransferase, mitochondrial (EC 2.6.1.13) (Ornithine--oxo-acid aminotransferase)	XNMSO;	NP_058674.1;	Mm.13694;	mmu:18242;	L-proline biosynthetic process; mitochondrial matrix; mitochondrion; ornithine-oxo-acid transaminase activity; pyridoxal phosphate binding	GO:0055129; GO:0005759; GO:0005739; GO:0004587; GO:0030170	Amino-acid biosynthesis; L-proline biosynthesis; L-glutamate 5-semialdehyde from L-ornithine: step 1/1.	Class-III pyridoxal-phosphate-dependent aminotransferase family	Mitochondrion matrix.	0.0229009	0.05971	0.383536	0.701712	0.522996	0.864205	209	0.251456	0.274357	0.446829	0.433523	1.42123	0.555978	1.69539	110617	1.84732	91071.8	1.65498	59879.8	55028.9	0.0489035	0.0690885	0.707839	0.479638	0.364326	0.705154	278	0.200029	0.248932	0.59231	0.433523	1.42123	0.747821
ALQLGTLFSPAEALK	P42125	Eci1 Dci	Eci1	IPI00114416;IPI00331692;	Z14049;Z14050;Z14051;Z14052;Z14053;Z14054;AK029481;CH466606;BC022712;BC054444;	ENSMUST00000024946;	Enoyl-CoA delta isomerase 1, mitochondrial (EC 5.3.3.8) (3,2-trans-enoyl-CoA isomerase) (Delta(3),Delta(2)-enoyl-CoA isomerase) (D3,D2-enoyl-CoA isomerase) (Dodecenoyl-CoA isomerase)	S38770;	NP_034153.2;	Mm.291743;	mmu:13177;	dodecenoyl-CoA delta-isomerase activity; fatty acid beta-oxidation; mitochondrial inner membrane; mitochondrial matrix	GO:0004165; GO:0006635; GO:0005743; GO:0005759	Lipid metabolism; fatty acid beta-oxidation.	Enoyl-CoA hydratase/isomerase family	Mitochondrion matrix.	-0.465707	0.210807	-2.20916	0.0280668	0.4068	0.672201	251	4.06473	3.59903	1.73836	3.16106	2.22001	1.98112	2.11548	643293	2.91458	527170	2.87783	220716	183183	-0.585348	0.162949	-3.59221	0.000376853	0.0105591	0.0204372	336	3.71441	3.12906	1.53942	3.16106	2.22001	1.6345
ALRETLPAEQDLTTK	Q9R1P4	Psma1	Psma1	IPI00283862;	AF060088;AJ272019;AJ272272;BC005762;	ENSMUST00000033008;	Proteasome subunit alpha type-1 (EC 3.4.25.1) (Macropain subunit C2) (Multicatalytic endopeptidase complex subunit C2) (Proteasome component C2) (Proteasome nu chain)		NP_036095.1;	Mm.121265;	mmu:26440;	centrosome; cytosol; lipopolysaccharide binding; negative regulation of inflammatory response to antigenic stimulus; nucleus; proteasome core complex; proteasome core complex, alpha-subunit complex; threonine-type endopeptidase activity; ubiquitin-dependent protein catabolic process	GO:0005813; GO:0005829; GO:0001530; GO:0002862; GO:0005634; GO:0005839; GO:0019773; GO:0004298; GO:0006511		Peptidase T1A family	Cytoplasm. Nucleus.	-0.0637343	0.0191043	-3.33613	0.00173377	0.168032	0.277659	44	0.018469	-0.0452653	0.0661792	0.0969614	0.786927	0.0551979	0.927994	31723.7	1.56647	13477.1	1.30134	20251.7	10356.3	-0.0733168	0.0165027	-4.44271	3.96872e-05	0.00201973	0.00390919	59	0.0220628	-0.0512539	0.065493	0.0969614	0.786927	0.040395
ALSEIAGITLPYDTLDQVR	Q91VD9	Ndufs1	Ndufs1	IPI00308882;	AK034597;AK036926;AK142711;AL645950;CH466548;CH466548;CH466548;CH466548;BC006660;BC015300;	ENSMUST00000027111;ENSMUST00000168099;	NADH-ubiquinone oxidoreductase 75 kDa subunit, mitochondrial (EC 1.6.5.3) (EC 1.6.99.3) (Complex I-75kD) (CI-75kD)		NP_001153510.1;NP_001153511.1;NP_001153512.1;NP_663493.2;	Mm.290791;	mmu:227197;	2 iron, 2 sulfur cluster binding; 4 iron, 4 sulfur cluster binding; ATP metabolic process; ATP synthesis coupled electron transport; NADH dehydrogenase (ubiquinone) activity; apoptotic process; cellular respiration; electron carrier activity; metal ion binding; mitochondrial intermembrane space; mitochondrial respiratory chain complex I; reactive oxygen species metabolic process; regulation of mi…	GO:0051537; GO:0051539; GO:0046034; GO:0042773; GO:0008137; GO:0006915; GO:0045333; GO:0009055; GO:0046872; GO:0005758; GO:0005747; GO:0072593; GO:0051881		Complex I 75 kDa subunit family	Mitochondrion inner membrane.	0.348029	0.351287	0.990724	0.322358	0.417216	0.689413	446	0.428099	0.776128	3.84816	0.558832	2.6524	5.38787	9.70167	48615.7	1.76545	36310.6	1.65648	27537.3	21920.3	-0.0386394	0.0301906	-1.27985	0.201095	0.293352	0.567783	597	0.251255	0.212616	0.378889	0.558832	2.6524	0.212954
ALSKDLPK	Q9CZ13	Uqcrc1	Uqcrc1	IPI00111885;	AK013128;AK010553;AK151764;AK160337;CH466560;	ENSMUST00000026743;	Cytochrome b-c1 complex subunit 1, mitochondrial (Complex III subunit 1) (Core protein I) (Ubiquinol-cytochrome-c reductase complex core protein 1)		NP_079683.2;	Mm.335460;	mmu:22273;	metal ion binding; metalloendopeptidase activity; mitochondrial electron transport, ubiquinol to cytochrome c; mitochondrial inner membrane; mitochondrial respiratory chain complex III; proteolysis; response to activity; response to alkaloid	GO:0046872; GO:0004222; GO:0006122; GO:0005743; GO:0005750; GO:0006508; GO:0014823; GO:0043279		Peptidase M16 family, UQCRC1/QCR1 subfamily	Mitochondrion inner membrane.	0.264712	0.364757	0.725723	0.468505	0.449607	0.742936	342	0.208354	0.473066	3.49862	2.20881	2.8121	4.93006	4.73508	225461	2.0649	166055	1.99104	109187	83400.8	-0.251549	0.132466	-1.89897	0.0581972	0.203716	0.394294	458	-0.0299363	-0.281485	1.45562	2.20881	2.8121	1.12141
ALSQPDTVLR	Q91VI7	Rnh1 Rnh	Rnh1	IPI00313296;	AF071546;AK133822;AK141351;AK147059;BC010331;	ENSMUST00000106033;ENSMUST00000167493;	Ribonuclease inhibitor (Ribonuclease/angiogenin inhibitor 1)		NP_001165571.1;NP_001165572.1;NP_660117.2;	Mm.279485;	mmu:107702;	angiogenin-PRI complex; cytoplasm; regulation of angiogenesis; ribonuclease inhibitor activity	GO:0032311; GO:0005737; GO:0045765; GO:0008428			Cytoplasm.	0.021502	0.0300662	0.715156	0.47829	0.450979	0.745203	44	0.0581537	0.0796557	0.104152	0.13017	1.59358	0.14621	1.41696	11285.2	1.49453	12141.6	1.49181	7551.01	8138.85	0.057659	0.0287146	2.008	0.0492286	0.195024	0.377469	59	0.0950473	0.152706	0.113958	0.13017	1.59358	0.158139
ALTPLQEEMAGLLQQIEVER	Q9EQI8	Mrpl46	Mrpl46	IPI00111211;	AF217090;BC061094;	ENSMUST00000032841;	39S ribosomal protein L46, mitochondrial (L46mt) (MRP-L46)		NP_075820.1;	Mm.193181;	mmu:67308;	hydrolase activity; mitochondrion; ribosome	GO:0016787; GO:0005739; GO:0005840		Ribosomal protein L46 family	Mitochondrion.	0.633773	0.638001	0.993374	0.337387	0.417216	0.689413	14	0.0262462	0.66002	1.276	0.0469089	1.78727	1.80393	2.73314	3525.9	1.89426	5725.43	1.27314	1861.36	4497.11	0.155857	0.128687	1.21113	0.240693	0.29805	0.576876	19	0.0262462	0.182103	0.294858	0.0469089	1.78727	0.358566
ALTSDIFEEQR	Q9JI75	Nqo2 Nmor2	Nqo2	IPI00266614;	AF252260;AF254081;AF254076;AF254077;AF254078;AF254079;AF254080;AK010842;BC027629;	ENSMUST00000021843;ENSMUST00000058978;	Ribosyldihydronicotinamide dehydrogenase [quinone] (EC 1.10.99.2) (NRH dehydrogenase [quinone] 2) (NRH:quinone oxidoreductase 2) (Quinone reductase 2) (QR2)		NP_001156713.1;NP_001156714.1;NP_064678.1;	Mm.264036;	mmu:18105;	cytoplasm; dihydronicotinamide riboside quinone reductase activity; metal ion binding; nucleus	GO:0005737; GO:0001512; GO:0046872; GO:0005634		NAD(P)H dehydrogenase (quinone) family	Cytoplasm.	-0.0470938	0.0379423	-1.24119	0.219447	0.417216	0.689413	59	0.145123	0.0980297	0.151769	0.158359	0.730594	0.147704	0.870589	55243.9	1.5287	29782.1	1.42838	36137.9	20850.2	-0.049086	0.0299132	-1.64095	0.104784	0.250289	0.484434	79	0.133353	0.0842673	0.137079	0.158359	0.730594	0.117835
ALTSEEIK	Q8R112	Ttn	Ttn	IPI00153247;	BC025840;		0			Mm.373672;Mm.446279;Mm.473358;							-0.0241279	0.0201776	-1.19578	0.251644	0.417216	0.689413	14	0.0587084	0.0345805	0.0403551	0.0445676	0.759136	0.0356482	1.03088	5438.09	0.931514	4927.61	1.54666	5837.91	3185.98	-0.0322843	0.0191009	-1.69019	0.107332	0.251285	0.486363	19	0.0587084	0.0264241	0.0437658	0.0445676	0.759136	0.0412577
ALTTMGFR	Q6P069	Sri	Sri	IPI00318485;IPI00556765;	AK008404;AK008783;AK008970;AK134747;AK146071;AK146911;AK168572;AK168792;AK168900;BC065790;	ENSMUST00000088786;ENSMUST00000148633;	Sorcin		NP_001074443.1;NP_079894.2;	Mm.96211;	mmu:109552;	Z disc; calcium ion binding; calcium ion transport; plasma membrane; sarcoplasmic reticulum membrane; vesicle	GO:0030018; GO:0005509; GO:0006816; GO:0005886; GO:0033017; GO:0031982			Cytoplasm. Sarcoplasmic reticulum membrane; Peripheral membrane protein; Cytoplasmic side.	-0.0301628	0.0138165	-2.1831	0.0344072	0.40707	0.672648	44	-0.00291612	-0.0330789	0.0478618	0.0826569	1.21552	0.0393354	1.03956	12046.9	1.5687	11121.2	1.58107	7679.58	7033.94	-0.0190052	0.0132127	-1.43841	0.155603	0.27974	0.541438	59	0.00476637	-0.0142389	0.0524363	0.0826569	1.21552	0.0573262
ALVDELEWEIAR	Q9QXT0	Cnpy2 Msap Tmem4 Zsig9	Cnpy2	IPI00135512;	AF186115;AK007914;AK013014;AK013568;AK019927;AK150953;BC008261;	ENSMUST00000026446;	Protein canopy homolog 2 (MIR-interacting saposin-like protein) (Putative secreted protein ZSIG9) (Transmembrane protein 4)		NP_064337.1;	Mm.44220;	mmu:56530;	endoplasmic reticulum; negative regulation of gene expression; positive regulation of low-density lipoprotein particle receptor biosynthetic process; regulation of low-density lipoprotein particle clearance	GO:0005783; GO:0010629; GO:0045716; GO:0010988		Canopy family	Endoplasmic reticulum.	-0.0118796	0.0117887	-1.00771	0.321928	0.417216	0.689413	29	0.0182141	0.00633445	0.0333435	0.0500527	0.854044	0.0371291	0.794595	12766.3	1.29964	8072.19	1.34959	9822.92	5981.24	-0.0277595	0.00960055	-2.89145	0.00623902	0.0737079	0.142662	39	0.00784722	-0.0199123	0.0311093	0.0500527	0.854044	0.0284555
ALWHFSCDVADGK	F8VPN4	Agl	Agl	IPI00662244;		ENSMUST00000040603;ENSMUST00000162792;	0		NP_001074795.1;	Mm.237099;	mmu:77559;	4-alpha-glucanotransferase activity; amylo-alpha-1,6-glucosidase activity; cation binding; cytoplasm; glycogen biosynthetic process; glycogen catabolic process; inclusion body; nucleus; polysaccharide binding; polyubiquitin binding; response to glucocorticoid stimulus; response to nutrient; sarcoplasmic reticulum	GO:0004134; GO:0004135; GO:0043169; GO:0005737; GO:0005978; GO:0005980; GO:0016234; GO:0005634; GO:0030247; GO:0031593; GO:0051384; GO:0007584; GO:0016529				0.0717998	0.180322	0.398175	0.691938	0.521962	0.862496	59	0.361582	0.433381	0.721289	0.629153	3.74155	0.814823	3.39576	22631.2	1.74115	33950.3	2.36246	12997.8	14370.7	-0.085179	0.089344	-0.953383	0.343304	0.330647	0.639968	79	0.00902216	-0.0761569	0.409426	0.629153	3.74155	0.209078
ALYADAAPGDKNLLLHYPDGR	Q7TQ48	Srl Sar	Srl	IPI00224456;IPI00621617;	AB113383;AK036394;BC145687;	ENSMUST00000023161;ENSMUST00000090500;	Sarcalumenin		NP_780556.2;	Mm.35811;	mmu:106393;	GTP binding; GTP catabolic process; GTPase activity; sarcoplasmic reticulum lumen	GO:0005525; GO:0006184; GO:0003924; GO:0033018			Sarcoplasmic reticulum lumen.	-0.0329714	0.041464	-0.795183	0.427368	0.434167	0.717423	219	0.0796556	0.0466842	0.321178	0.487635	1.70468	0.475613	1.91358	90439.3	2.06412	63576.4	2.03835	43814.9	31190.1	-0.0665107	0.0374599	-1.77552	0.0768434	0.224576	0.434667	295	0.066993	0.000482294	0.332424	0.487635	1.70468	0.381424
ALYESDENCE	Q3UHC7	Dab2ip Kiaa1743	Dab2ip	IPI00420622;IPI00753148;IPI00755543;	AY305656;AY305657;AY305658;AK147464;AK147593;AK164475;AL929241;AL929241;AL929241;BC118530;AK122548;	ENSMUST00000091010;ENSMUST00000112983;ENSMUST00000112992;	Disabled homolog 2-interacting protein (DAB2-interacting protein)		NP_001001602.2;NP_001107596.1;	Mm.29629;	mmu:69601;	Ras GTPase activator activity; cellular response to epidermal growth factor stimulus; cellular response to tumor necrosis factor; cytoplasm; intrinsic apoptotic signaling pathway in response to endoplasmic reticulum stress; intrinsic to internal side of plasma membrane; negative regulation of Ras protein signal transduction; negative regulation of catenin import into nucleus; negative regulation …	GO:0005099; GO:0071364; GO:0071356; GO:0005737; GO:0070059; GO:0031235; GO:0046580; GO:0035414; GO:0030308; GO:0042059; GO:0048147; GO:0071901; GO:0005543; GO:0043507; GO:0043065			Cytoplasm. Cell membrane; Peripheral membrane protein.	-0.293906	0.23733	-1.23838	0.225505	0.417216	0.689413	29	-0.146217	-0.440122	0.67127	0.989495	2.38193	0.212092	1.74544	37783.9	2.12203	7315.53	1.67841	17805.5	4358.62	-0.237622	0.202199	-1.17519	0.247045	0.30007	0.580786	39	-0.0897957	-0.327418	0.6552	0.989495	2.38193	0.405662
ALYQTEAFTADFQQPTEAK	P07759	Serpina3k Mcm2 Spi2	Serpina3k	IPI00131830;	D00725;X55147;X56786;AK149436;BC011217;BC016407;BC019802;X00946;	ENSMUST00000043058;	Serine protease inhibitor A3K (Serpin A3K) (Contrapsin) (SPI-2)	JX0129;	NP_035588.2;	Mm.291569;	mmu:20714;	extracellular region; regulation of proteolysis; response to cytokine stimulus; response to peptide hormone stimulus; serine-type endopeptidase inhibitor activity	GO:0005576; GO:0030162; GO:0034097; GO:0043434; GO:0004867		Serpin family	Secreted.	-0.357972	0.47887	-0.747534	0.456445	0.442983	0.731991	103	3.71976	3.36179	2.53394	3.33988	1.99723	2.7248	2.11035	326318	1.94028	232706	2.14572	168181	108451	-0.62748	0.341421	-1.83785	0.0682354	0.212832	0.411938	138	3.56852	2.94104	2.06975	3.33988	1.99723	1.7261
AMADEVTEK	P49817	Cav1 Cav	Cav1	IPI00117829;IPI00760070;	U07645;AB029929;AB029930;AB029931;AY439333;AK003489;AK028738;AK035592;AK090074;BC038280;BC052859;	ENSMUST00000007799;ENSMUST00000115453;ENSMUST00000115454;ENSMUST00000115456;	Caveolin-1	I48976;	NP_001229993.1;NP_031642.1;	Mm.28278;	mmu:12389;	Golgi membrane; MAPK cascade; T cell costimulation; acrosomal membrane; angiogenesis; apical plasma membrane; basal plasma membrane; calcium ion transport; caveola; caveola assembly; caveolin-mediated endocytosis; cell cortex; cell surface; cellular calcium ion homeostasis; cellular response to hyperoxia; cellular response to starvation; cholesterol efflux; cholesterol homeostasis; cytosol; cytos…	GO:0000139; GO:0000165; GO:0031295; GO:0002080; GO:0001525; GO:0016324; GO:0009925; GO:0006816; GO:0005901; GO:0070836; GO:0072584; GO:0005938; GO:0009986; GO:0006874; GO:0071455; GO:0009267; GO:0033344; GO:0042632; GO:0005829; GO:0051480; GO:0006897; GO:0005783; GO:0005768; GO:0019861; GO:0005925; GO:0000188; GO:0005887; GO:0007595; GO:0005811; GO:0019915; GO:0032507; GO:0060056; GO:0051899; GO:…		Caveolin family	Golgi apparatus membrane; Peripheral membrane protein. Cell membrane; Peripheral membrane protein. Membrane â€º caveola; Peripheral membrane protein. Membrane raft.	-0.0656959	0.228105	-0.288007	0.774146	0.545329	0.901109	74	0.393341	0.327645	1.02012	1.92415	2.24962	1.48109	1.87569	371043	3.3984	343266	3.14047	109182	109304	0.129484	0.311597	0.415548	0.67864	0.428148	0.828682	99	0.334674	0.464157	1.59646	1.92415	2.24962	2.48002
AMAMELGPHK	P08074	Cbr2	Cbr2	IPI00128642;	D26123;X07411;BC010758;	ENSMUST00000026148;	Carbonyl reductase [NADPH] 2 (EC 1.1.1.184) (Adipocyte protein P27) (AP27) (Lung carbonyl reductase) (LCR) (NADPH-dependent carbonyl reductase 2)	A28053;	NP_031647.1;	Mm.21454;	mmu:12409;	NADH oxidation; carbonyl reductase (NADPH) activity; mitochondrial matrix; mitochondrion; nucleotide binding; protein self-association; protein tetramerization	GO:0006116; GO:0004090; GO:0005759; GO:0005739; GO:0000166; GO:0043621; GO:0051262		Short-chain dehydrogenases/reductases (SDR) family	Mitochondrion matrix.	0.0379281	0.0371022	1.02226	0.31511	0.417216	0.689413	29	0.074535	0.112463	0.104941	0.0740386	1.2969	0.129245	1.36023	10879.5	1.5525	34738.7	2.32063	7007.74	14969.5	0.0276251	0.0271992	1.01566	0.316052	0.3205	0.620329	39	0.0603487	0.0879737	0.0881355	0.0740386	1.2969	0.0955995
AMDEERFDEAIQLR	P12382	Pfkl Pfk-l Pfkb	Pfkl	IPI00554862;	J03928;AK030511;AK036318;AK081313;AK159328;CH466553;BC020097;	ENSMUST00000020522;	6-phosphofructokinase, liver type (EC 2.7.1.11) (Phosphofructo-1-kinase isozyme B) (PFK-B) (Phosphofructokinase 1) (Phosphohexokinase)	A31070;	NP_032852.2;	Mm.269649;	mmu:18641;	6-phosphofructokinase activity; 6-phosphofructokinase complex; ATP binding; cytosol; fructose 1,6-bisphosphate metabolic process; fructose 6-phosphate metabolic process; fructose binding; fructose-6-phosphate binding; glycolysis; metal ion binding; negative regulation of insulin secretion; protein homotetramerization; response to glucose stimulus	GO:0003872; GO:0005945; GO:0005524; GO:0005829; GO:0030388; GO:0006002; GO:0070061; GO:0070095; GO:0006096; GO:0046872; GO:0046676; GO:0051289; GO:0009749	Carbohydrate degradation; glycolysis; D-glyceraldehyde 3-phosphate and glycerone phosphate from D-glucose: step 3/4.	Phosphofructokinase family, Two domains subfamily		0.134393	0.0759283	1.77	0.0818933	0.417216	0.689413	59	0.145841	0.280234	0.303713	0.256954	1.85932	0.415527	1.52436	37512.6	1.43244	78483.1	1.82326	26187.9	43045.4	0.198213	0.107628	1.84165	0.0692798	0.214681	0.415516	79	0.175258	0.373471	0.493214	0.256954	1.85932	0.652528
AMDNMTVR	P46656	Fdx1	Fdx1	IPI00135939;	L29123;D43689;D43690;	ENSMUST00000034552;	Adrenodoxin, mitochondrial (Adrenal ferredoxin) (Ferredoxin-1)	S53524;	NP_032022.1;	Mm.1061;Mm.440190;	mmu:14148;	2 iron, 2 sulfur cluster binding; NADPH oxidation; NADPH-adrenodoxin reductase activity; adrenal gland development; cellular response to epinephrine stimulus; cellular response to leptin stimulus; cellular response to organic cyclic compound; cholesterol monooxygenase (side-chain-cleaving) activity; electron carrier activity; electron transport chain; iron ion binding; mitochondrial crista; mitoc…	GO:0051537; GO:0070995; GO:0015039; GO:0030325; GO:0071872; GO:0044320; GO:0071407; GO:0008386; GO:0009055; GO:0022900; GO:0005506; GO:0030061; GO:0005759; GO:0005739; GO:0051353; GO:0034698		Adrenodoxin/putidaredoxin family	Mitochondrion matrix.	-0.095807	0.0304987	-3.14135	0.00242916	0.185883	0.307155	73	0.0193605	-0.0764465	0.136394	0.207247	0.958837	0.128609	1.09164	31648.6	1.37134	17206.3	1.48055	23078.6	11621.5	-0.0642265	0.0255418	-2.51456	0.013563	0.113584	0.219842	97	0.020583	-0.0436434	0.130863	0.207247	0.958837	0.151759
AMFHGGESGATGTIAGCLFGLLHGLATVPR	Q8BGK2	Adprhl1 Arh2	Adprhl1	IPI00221629;	AJ427360;AK081786;AK084501;BC063759;	ENSMUST00000033825;	[Protein ADP-ribosylarginine] hydrolase-like protein 1 (EC 3.2.-.-) (ADP-ribosylhydrolase 2)		NP_766338.1;	Mm.132785;	mmu:234072;	ADP-ribosylarginine hydrolase activity; magnesium ion binding; protein de-ADP-ribosylation	GO:0003875; GO:0000287; GO:0051725		ADP-ribosylglycohydrolase family		-0.0203203	0.0285675	-0.711308	0.480648	0.451202	0.745571	44	0.0272973	0.00697703	0.0989606	0.130761	2.66991	0.0484028	1.68913	12339.1	1.60234	6670.95	1.59184	7700.71	4190.71	-0.0230659	0.0219122	-1.05265	0.296792	0.314937	0.609562	59	0.0243088	0.00124288	0.0869612	0.130761	2.66991	0.03198
AMKDEEKMEILEMQLK	Q6IRU2	Tpm4	Tpm4	IPI00421223;	BC023701;BC023827;BC070421;	ENSMUST00000003575;	Tropomyosin alpha-4 chain (Tropomyosin-4)		NP_001001491.1;	Mm.295124;	mmu:326618;	cortical cytoskeleton; metal ion binding; podosome; response to oxidative stress; stress fiber	GO:0030863; GO:0046872; GO:0002102; GO:0006979; GO:0001725		Tropomyosin family	Cytoplasm â€º cytoskeleton.	0.0431412	0.0294374	1.46552	0.143897	0.417216	0.689413	281	0.0511547	0.0942958	0.25663	0.291432	2.28451	0.327901	1.91165	88631.5	3.8181	57533.4	2.40532	23213.5	23919.3	0.0956316	0.0398734	2.39838	0.0169542	0.121759	0.235666	376	0.0796165	0.175248	0.398235	0.291432	2.28451	0.502039
AMKDEEKMELQEMQLK	P58774	Tpm2 Tpm-2	Tpm2	IPI00123319;IPI00874728;	X12650;M81086;X58381;	ENSMUST00000107913;ENSMUST00000107914;	Tropomyosin beta chain (Beta-tropomyosin) (Tropomyosin-2)	S03838;S23256;	NP_033442.2;	Mm.646;	mmu:22004;	muscle contraction; muscle thin filament tropomyosin; structural constituent of cytoskeleton	GO:0006936; GO:0005862; GO:0005200		Tropomyosin family	Cytoplasm â€º cytoskeleton.	-0.133052	0.101848	-1.30637	0.193665	0.417216	0.689413	134	-0.0381222	-0.171174	0.611089	0.864413	2.00433	0.695689	2.3328	74312.5	2.04446	51782.5	2.40272	36348.2	21551.6	-0.0867154	0.0898692	-0.964907	0.3359	0.327768	0.634396	178	0.000775803	-0.0859396	0.617748	0.864413	2.00433	0.695342
AMKQGNNILCNGLSLK	Q8VEG4	Exd2 Exdl2	Exd2	IPI00124568;	BC018508;		Exonuclease 3'-5' domain-containing protein 2 (Exonuclease 3'-5' domain-like-containing protein 2)			Mm.206631;		3'-5' exonuclease activity; intracellular; nucleic acid binding; nucleic acid phosphodiester bond hydrolysis	GO:0008408; GO:0005622; GO:0003676; GO:0090305		EXD2 family		0.00246479	0.00316196	0.779514	0.449636	0.440779	0.728348	13	0.00381507	0.00627986	0.00632392	0.0047505	1.24519	0.00706938	1.12572	1373.46	1.58747	981.508	1.58117	865.189	620.75	0.100491	0.072666	1.38292	0.183606	0.288601	0.558588	18	0.00381507	0.104306	0.166499	0.0047505	1.24519	0.189808
AMMSIG	P00397	Mtco1 COI mt-Co1	Mtco1	IPI00130376;	J01420;V00711;U39315;		Cytochrome c oxidase subunit 1 (EC 1.9.3.1) (Cytochrome c oxidase polypeptide I)	ODMS1;				aerobic respiration; cytochrome-c oxidase activity; electron carrier activity; electron transport chain; heme binding; integral to membrane; iron ion binding; mitochondrial inner membrane; oxidative phosphorylation; respiratory chain	GO:0009060; GO:0004129; GO:0009055; GO:0022900; GO:0020037; GO:0016021; GO:0005506; GO:0005743; GO:0006119; GO:0070469	Energy metabolism; oxidative phosphorylation.	Heme-copper respiratory oxidase family	Mitochondrion inner membrane; Multi-pass membrane protein.	0.000303059	0.0479691	0.0063178	0.995002	0.603565	0.997339	29	0.0119819	0.012285	0.135677	0.154247	2.06267	0.142449	1.89722	56715	2.73738	44966.9	2.20885	20718.7	20357.6	-0.034939	0.0337904	-1.03399	0.307508	0.318156	0.615792	39	-0.00255185	-0.0374909	0.109493	0.154247	2.06267	0.0799144
AMNGESLDGR	O89086	Rbm3	Rbm3	IPI00130883;	AB016424;AY052560;BC006580;	ENSMUST00000115615;ENSMUST00000115619;ENSMUST00000115621;	Putative RNA-binding protein 3 (RNA-binding motif protein 3)		NP_001159882.1;NP_001159883.1;	Mm.128512;Mm.360569;	mmu:19652;	RNA binding; cytoplasm; dendrite; nucleotide binding; nucleus; positive regulation of translation; production of miRNAs involved in gene silencing by miRNA; response to cold; ribosomal large subunit binding; translation	GO:0003723; GO:0005737; GO:0030425; GO:0000166; GO:0005634; GO:0045727; GO:0035196; GO:0009409; GO:0043023; GO:0006412			Nucleus. Cytoplasm. Cell projection â€º dendrite.	-2.97286	2.41232	-1.23236	0.228061	0.417216	0.689413	28	-1.36014	-4.333	6.82307	9.73933	2.97876	0.670418	3.47032	312076	2.14501	179277	3.54769	145490	50533.5	0.688288	2.78708	0.246956	0.806272	0.466566	0.903039	38	0.281378	0.969666	9.03119	9.73933	2.97876	8.86163
AMNIKENKAMLAQLLAELNS	Q922M5	Cdca7l	Cdca7l	IPI00123159;	AK149673;BC006933;	ENSMUST00000021592;	Cell division cycle-associated 7-like protein (Transcription factor RAM2)		NP_666152.1;	Mm.281149;	mmu:217946;	cytoplasm; nucleolus; nucleus; positive regulation of cell proliferation; regulation of transcription, DNA-dependent; transcription, DNA-dependent	GO:0005737; GO:0005730; GO:0005634; GO:0008284; GO:0006355; GO:0006351			Cytoplasm. Nucleus.	0.072766	0.0700249	1.03915	0.316352	0.417216	0.689413	14	0.00377754	0.0765436	0.14005	0.00360829	0.955195	0.198027	2.58712	405.442	1.12519	1206.86	1.33834	360.331	901.755	0.0298887	0.0204963	1.45825	0.161105	0.282718	0.547202	19	0.00377754	0.0336662	0.0469629	0.00360829	0.955195	0.0573281
AMQGAGTQER	Q07076	Anxa7 Anx7	Anxa7	IPI00114017;	L13129;AK151438;AK161613;AK169199;CH466613;	ENSMUST00000065504;ENSMUST00000100844;	Annexin A7 (Annexin VII) (Annexin-7) (Synexin)		NP_001104264.1;NP_033804.2;	Mm.280231;	mmu:11750;	calcium ion binding; calcium-dependent phospholipid binding; cell proliferation; cellular calcium ion homeostasis; cellular water homeostasis; cytosol; hemostasis; nuclear envelope; plasma membrane; regulation of cell shape; response to salt stress; vesicle	GO:0005509; GO:0005544; GO:0008283; GO:0006874; GO:0009992; GO:0005829; GO:0007599; GO:0005635; GO:0005886; GO:0008360; GO:0009651; GO:0031982		Annexin family		-0.00745018	0.0056461	-1.31953	0.208166	0.417216	0.689413	14	0.00928815	0.00183798	0.0112922	0.0157535	1.69608	0.00261833	1.42457	474.008	1.2197	63.7557	1.13165	388.627	56.3386	0.0305468	0.0244462	1.24955	0.226638	0.29693	0.574709	19	0.00928815	0.0398349	0.0560132	0.0157535	1.69608	0.0673891
AMQNVLSGK	Q9CQ75	Ndufa2	Ndufa2	IPI00315302;	AF124786;AK003608;AK018732;BC006815;	ENSMUST00000014438;	NADH dehydrogenase [ubiquinone] 1 alpha subcomplex subunit 2 (Complex I-B8) (CI-B8) (NADH-ubiquinone oxidoreductase B8 subunit)		NP_035015.2;	Mm.29867;	mmu:17991;	NADH dehydrogenase (ubiquinone) activity; electron transport chain; mitochondrial respiratory chain complex I	GO:0008137; GO:0022900; GO:0005747			Mitochondrion inner membrane; Peripheral membrane protein; Matrix side.	0.00546688	0.0465153	0.117529	0.906712	0.585164	0.966933	87	0.269074	0.274541	0.227877	0.338305	1.35134	0.350256	1.36418	52790.1	1.86176	46218.1	1.89521	28354.9	24386.9	-0.0720017	0.0368735	-1.95267	0.0532891	0.199212	0.385575	115	0.168264	0.0962623	0.206952	0.338305	1.35134	0.265141
AMVASGSELGK	Q9WTP6	Ak2	Ak2	IPI00269076;IPI00648318;	AB020202;AK010951;AK050133;AK166976;AK168056;AK168148;AL607086;AL607086;CU210866;CU210866;BC008610;	ENSMUST00000030583;ENSMUST00000102604;	Adenylate kinase 2, mitochondrial (AK 2) (EC 2.7.4.3) (ATP-AMP transphosphorylase 2)		NP_001029138.1;NP_058591.2;	Mm.29460;	mmu:11637;	ATP binding; adenylate kinase activity; mitochondrial inner membrane; mitochondrial intermembrane space; sperm mitochondrial sheath	GO:0005524; GO:0004017; GO:0005743; GO:0005758; GO:0097226		Adenylate kinase family, AK2 subfamily	Mitochondrion intermembrane space.	0.0202863	0.118101	0.171771	0.863831	0.572311	0.945695	163	0.0414641	0.0617504	0.783394	0.498802	1.50523	1.01439	2.90328	90446.6	1.78308	68459.1	1.79514	50724.9	38135.8	-0.112312	0.047736	-2.35277	0.0195247	0.12821	0.24815	218	-0.0159576	-0.128269	0.362762	0.498802	1.50523	0.332231
AMVENGGLVTGNPLGI	P50544	Acadvl Vlcad	Acadvl	IPI00119203;	Y11770;Z71189;BC026559;AF017176;U41497;	ENSMUST00000102574;	Very long-chain specific acyl-CoA dehydrogenase, mitochondrial (EC 1.3.8.9) (MVLCAD) (VLCAD)		NP_059062.1;	Mm.18630;	mmu:11370;	fatty acid beta-oxidation using acyl-CoA dehydrogenase; fatty-acyl-CoA binding; flavin adenine dinucleotide binding; mitochondrial inner membrane; mitochondrial nucleoid; mitochondrion; negative regulation of fatty acid biosynthetic process; negative regulation of fatty acid oxidation; regulation of cholesterol metabolic process; temperature homeostasis; very long-chain fatty acid catabolic proce…	GO:0033539; GO:0000062; GO:0050660; GO:0005743; GO:0042645; GO:0005739; GO:0045717; GO:0046322; GO:0090181; GO:0001659; GO:0042760; GO:0017099	Lipid metabolism; mitochondrial fatty acid beta-oxidation.	Acyl-CoA dehydrogenase family	Mitochondrion inner membrane.	-0.0578944	0.0393177	-1.47247	0.142075	0.417216	0.689413	266	0.134167	0.0762726	0.333622	0.441284	1.23358	0.387222	1.30171	105349	1.71265	80799.2	1.71257	61512.3	47180.1	-0.0651473	0.0360146	-1.80892	0.0713077	0.217904	0.421753	356	0.0980213	0.032874	0.350102	0.441284	1.23358	0.403217
AMVNLQIQK	Q91WS0	Cisd1 D10Ertd214e Zcd1	Cisd1	IPI00128346;	AK075907;AK131605;AK131812;AK131995;AK167898;BC013522;BC019860;BC021952;	ENSMUST00000045887;	CDGSH iron-sulfur domain-containing protein 1 (MitoNEET)		NP_598768.1;	Mm.254114;	mmu:52637;	2 iron, 2 sulfur cluster binding; integral to membrane; iron ion binding; mitochondrial outer membrane; regulation of cellular respiration	GO:0051537; GO:0016021; GO:0005506; GO:0005741; GO:0043457		CISD protein family	Mitochondrion outer membrane; Single-pass type III membrane protein.	-0.214296	0.229688	-0.932985	0.35463	0.417216	0.689413	59	0.0299312	-0.184364	0.918752	1.29098	3.79955	0.110753	0.88266	74076.9	2.25538	25083.7	1.39487	32844.5	17982.8	-0.167331	0.197466	-0.847392	0.399336	0.343215	0.664294	79	0.0388944	-0.128437	0.904903	1.29098	3.79955	0.453114
AMYPDYFSKR	Q9CQJ8	Ndufb9	Ndufb9	IPI00132623;	AK002254;AK003540;AK004522;BC031539;	ENSMUST00000022980;	NADH dehydrogenase [ubiquinone] 1 beta subcomplex subunit 9 (Complex I-B22) (CI-B22) (NADH-ubiquinone oxidoreductase B22 subunit)		NP_075661.1;	Mm.322294;	mmu:66218;	electron transport chain; mitochondrial inner membrane; mitochondrial respiratory chain complex I	GO:0022900; GO:0005743; GO:0005747		Complex I LYR family	Mitochondrion inner membrane; Peripheral membrane protein; Matrix side.	-0.0362121	0.0284662	-1.27211	0.207317	0.417216	0.689413	74	-0.00938605	-0.0455981	0.127305	0.169634	1.64421	0.0964838	1.44095	58617.6	1.87335	29487.7	1.81431	31290.2	16252.9	-0.0330881	0.0272495	-1.21427	0.227535	0.29693	0.574709	99	-0.00621078	-0.0392989	0.139612	0.169634	1.64421	0.127199
ANALLANGMDLKDNQL	P06804	Tnf Tnfa Tnfsf2	Tnf	IPI00128861;	M20155;M11731;M13049;X02611;M38296;Y00467;U06950;D84196;D84199;U68414;AF109719;AB039224;AB039225;AB039226;AB039227;AB039228;AB039229;AB039230;AB039231;AB039232;	ENSMUST00000025263;ENSMUST00000167924;	Tumor necrosis factor (Cachectin) (TNF-alpha) (Tumor necrosis factor ligand superfamily member 2) (TNF-a) [Cleaved into: Tumor necrosis factor, membrane form (N-terminal fragment) (NTF); Intracellular domain 1 (ICD1); Intracellular domain 2 (ICD2); C-domain 1; C-domain 2; Tumor necrosis factor, soluble form]	QWMSN;	NP_038721.1;	Mm.1293;	mmu:21926;	JNK cascade; activation of MAPK activity; activation of MAPKKK activity; activation of cysteine-type endopeptidase activity involved in apoptotic process; calcium-mediated signaling; cell activation; cellular extravasation; cellular response to amino acid stimulus; cellular response to nicotine; chronic inflammatory response to antigenic stimulus; cytokine activity; defense response to Gram-posit…	GO:0007254; GO:0000187; GO:0000185; GO:0006919; GO:0019722; GO:0001775; GO:0045123; GO:0071230; GO:0071316; GO:0002439; GO:0005125; GO:0050830; GO:0048566; GO:0060664; GO:0009897; GO:0030198; GO:0005615; GO:0008625; GO:0006006; GO:0006959; GO:0006917; GO:0060555; GO:0006954; GO:0005887; GO:0050901; GO:0031663; GO:0045121; GO:0070265; GO:0002037; GO:0010693; GO:0043066; GO:0061048; GO:0008285; GO:…		Tumor necrosis factor family	Cell membrane; Single-pass type II membrane protein. Membrane; Single-pass type II membrane protein. Secreted.	0.0350563	0.0970007	0.361403	0.723604	0.528495	0.873292	13	0.191893	0.226949	0.194001	0.163025	0.849561	0.206049	0.907908	43266.1	1.39983	41828.5	1.55741	30908.2	26857.6	0.247052	0.188881	1.30798	0.20734	0.294096	0.569224	18	0.191893	0.438945	0.432781	0.163025	0.849561	0.479792
ANENASFLQK	Q922J3	Clip1 Kiaa4046 Rsn	Clip1	IPI00123063;IPI00761270;	AK220172;BC007191;	ENSMUST00000111564;ENSMUST00000111566;	CAP-Gly domain-containing linker protein 1 (Restin)		NP_062739.2;	Mm.241109;Mm.441802;	mmu:56430;	centrosome; cytoplasmic microtubule; cytoplasmic vesicle membrane; macropinosome; metal ion binding; microtubule binding; microtubule bundle formation; microtubule plus end; nucleic acid binding; positive regulation of microtubule polymerization; ruffle; transport; zinc ion binding	GO:0005813; GO:0005881; GO:0030659; GO:0044354; GO:0046872; GO:0008017; GO:0001578; GO:0035371; GO:0003676; GO:0031116; GO:0001726; GO:0006810; GO:0008270			Cytoplasm. Cytoplasm â€º cytoskeleton. Cytoplasmic vesicle membrane; Peripheral membrane protein; Cytoplasmic side. Cell projection â€º ruffle.	0.00207721	0.0148952	0.139455	0.890089	0.581091	0.960201	28	0.0526562	0.0547334	0.0421299	0.0329435	0.918992	0.0519962	1.41017	8308.57	1.48002	16860.1	2.37315	5613.84	7104.52	0.00209009	0.0119484	0.174927	0.862091	0.47942	0.927919	37	0.0527467	0.0548368	0.0387172	0.0329435	0.918992	0.0429936
ANGKLLYESS	Q52KR3	Prune2 Bmcc1 Kiaa0367	Prune2	IPI00313517;IPI00622823;IPI00761264;IPI00828778;IPI00874972;IPI00968392;	AK172939;AK020727;AK038997;AK054190;AK165582;AK170001;BC094224;BC095978;	ENSMUST00000087689;	Protein prune homolog 2 (BNIP2 motif-containing molecule at the C-terminal region 1)		NP_851993.3;	Mm.257354;Mm.489758;	mmu:353211;	G1 phase; apoptotic process; cytoplasm; induction of apoptosis; pyrophosphatase activity	GO:0051318; GO:0006915; GO:0005737; GO:0006917; GO:0016462		PPase class C family, Prune subfamily	Cytoplasm.	5.82395e-05	0.000849623	0.0685475	0.946319	0.591982	0.978198	14	0.00128696	0.0013452	0.00169925	0.000912323	0.708898	0.00222318	1.65268	230.291	1.34701	69.1446	1.12981	170.965	61.2004	0.000609123	0.000424869	1.43367	0.167919	0.283917	0.549522	19	0.00128696	0.00189608	0.000973498	0.000912323	0.708898	0.000964329
ANHMEVLDAGK	P23492	Pnp Np Pnp1	Pnp	IPI00315452;	X56548;M84563;L11290;L11291;L11292;U35374;CT010316;BC003788;BC052679;		Purine nucleoside phosphorylase (PNP) (EC 2.4.2.1) (Inosine phosphorylase) (Inosine-guanosine phosphorylase)	I57010;I76672;	NP_038660.1;	Mm.17932;	mmu:18950;	GTP biosynthetic process; cytoskeleton; cytosol; dGTP metabolic process; deoxyguanosine catabolic process; deoxyinosine catabolic process; guanosine catabolic process; inosine catabolic process; negative regulation of apoptotic process; positive regulation of B cell differentiation; positive regulation of DNA repair; positive regulation of T cell mediated cytotoxicity; positive regulation of T ce…	GO:0006183; GO:0005856; GO:0005829; GO:0046070; GO:0006161; GO:0006149; GO:0046115; GO:0006148; GO:0043066; GO:0045579; GO:0045739; GO:0001916; GO:0042102; GO:0046638; GO:0004731; GO:0010332; GO:0034418	Purine metabolism; purine nucleoside salvage.	PNP/MTAP phosphorylase family	Cytoplasm â€º cytoskeleton.	-0.0504529	0.0642733	-0.784974	0.434975	0.435296	0.719289	74	0.00176374	-0.0486892	0.287439	0.371049	1.9289	0.18767	1.32246	58271.9	1.65883	54255.8	1.66168	35128.3	32651.1	-0.0331963	0.0564607	-0.587954	0.557902	0.390986	0.756754	99	0.0224827	-0.0107136	0.289275	0.371049	1.9289	0.233593
ANLENPMR	Q8BKZ9	Pdhx	Pdhx	IPI00222767;	AK047670;BC061231;	ENSMUST00000011058;	Pyruvate dehydrogenase protein X component, mitochondrial (Dihydrolipoamide dehydrogenase-binding protein of pyruvate dehydrogenase complex) (Lipoyl-containing pyruvate dehydrogenase complex component X)		NP_780303.1;	Mm.315011;	mmu:27402;	mitochondrial matrix; mitochondrion; transferase activity, transferring acyl groups	GO:0005759; GO:0005739; GO:0016746		2-oxoacid dehydrogenase family	Mitochondrion matrix.	-0.0434931	0.0293946	-1.47963	0.141337	0.417216	0.689413	133	0.141853	0.0983602	0.176368	0.199669	0.964658	0.200755	1.22954	45706.6	1.46881	52556.4	2.06519	31118	25448.7	-0.0261214	0.0295952	-0.882621	0.378631	0.339006	0.656146	178	0.141038	0.114916	0.203433	0.199669	0.964658	0.246509
ANLMHNLGGEEVSVACK	P29699	Ahsg Fetua	Ahsg	IPI00128249;	S96534;AF007900;AJ002146;BC012678;BC019822;	ENSMUST00000023583;	Alpha-2-HS-glycoprotein (Countertrypin) (Fetuin-A)	S21094;	NP_038493.1;	Mm.197554;	mmu:11625;	acute-phase response; cellular response to insulin stimulus; cerebral cortex development; cysteine-type endopeptidase inhibitor activity; extracellular matrix; extracellular space; male gonad development; negative regulation of bone mineralization; negative regulation of cell growth; negative regulation of insulin receptor signaling pathway; organ regeneration; ossification; positive regulation o…	GO:0006953; GO:0032869; GO:0021987; GO:0004869; GO:0031012; GO:0005615; GO:0008584; GO:0030502; GO:0030308; GO:0046627; GO:0031100; GO:0001503; GO:0045780; GO:0050766; GO:0043234; GO:0030294; GO:0050727		Fetuin family	Secreted.	0.0548246	0.0738953	0.741923	0.458822	0.443611	0.733028	253	1.16666	1.22149	0.609356	0.811721	1.91073	0.935971	1.95237	197275	2.94493	146386	3.65293	66988.2	40073.5	0.245916	0.0999486	2.46042	0.0143755	0.115629	0.223801	339	1.59778	1.84369	0.944237	0.811721	1.91073	1.45522
ANPYSSFSTLLGFFPSIIHR	P03921	Mtnd5 mt-Nd5 Nd5	Mtnd5	IPI00553262;	J01420;V00711;		NADH-ubiquinone oxidoreductase chain 5 (EC 1.6.5.3) (NADH dehydrogenase subunit 5)	QXMS5M;				ATP synthesis coupled electron transport; NADH dehydrogenase (ubiquinone) activity; integral to membrane; mitochondrial inner membrane; respiratory chain	GO:0042773; GO:0008137; GO:0016021; GO:0005743; GO:0070469		Complex I subunit 5 family	Mitochondrion inner membrane; Multi-pass membrane protein.	0.461313	0.327409	1.40898	0.180663	0.417216	0.689413	14	0.055613	0.516926	0.654818	0.0736914	1.32508	0.923115	1.78578	17860.2	1.61183	95965.8	2.13177	11080.7	45017	0.0284089	0.0513938	0.55277	0.586866	0.400064	0.774325	19	0.055613	0.0840219	0.117758	0.0736914	1.32508	0.132452
ANQSRPNSSALETLGGEALTNGGLELPSSVTPS	O55098	Stk10 Lok	Stk10	IPI00115321;	D89728;AL669844;	ENSMUST00000102821;	Serine/threonine-protein kinase 10 (EC 2.7.11.1) (Lymphocyte-oriented kinase)		NP_033314.2;	Mm.8235;	mmu:20868;	ATP binding; cell cycle; lymphocyte aggregation; plasma membrane; protein autophosphorylation; protein homodimerization activity; protein serine/threonine kinase activity; regulation of lymphocyte migration	GO:0005524; GO:0007049; GO:0071593; GO:0005886; GO:0046777; GO:0042803; GO:0004674; GO:2000401		Protein kinase superfamily, STE Ser/Thr protein kinase family, STE20 subfamily	Cell membrane; Peripheral membrane protein.	-0.060843	0.0745426	-0.816218	0.428046	0.434453	0.717895	14	0.106575	0.0457324	0.149085	0.205885	1.93183	0.0454329	0.993452	49634.7	1.79671	15620.4	1.44141	27625.3	10836.9	-0.050099	0.063103	-0.793924	0.437044	0.353773	0.684729	19	0.106575	0.0564764	0.144587	0.205885	1.93183	0.0806046
ANVAKPGLVDDFEK	Q9DCX2	Atp5h	Atp5h	IPI00230507;	AF354051;AK002376;AK088617;AL627096;BC016547;BC081431;	ENSMUST00000043931;ENSMUST00000073791;ENSMUST00000106537;ENSMUST00000180072;	ATP synthase subunit d, mitochondrial (ATPase subunit d)	PN0046;	NP_082138.1;	Mm.371641;	mmu:71679;	ATP synthesis coupled proton transport; hydrogen ion transmembrane transporter activity; mitochondrial proton-transporting ATP synthase complex; mitochondrial proton-transporting ATP synthase complex, coupling factor F(o)	GO:0015986; GO:0015078; GO:0005753; GO:0000276		ATPase d subunit family	Mitochondrion. Mitochondrion inner membrane.	0.0307981	0.087012	0.353952	0.723935	0.528495	0.873292	133	0.389051	0.419849	0.522072	0.531557	1.20364	0.726437	1.55773	123818	1.55357	109894	1.94435	79698.7	56519.9	-0.0460548	0.071295	-0.645975	0.519132	0.375433	0.726652	177	0.321546	0.275491	0.490072	0.531557	1.20364	0.600365
ANVTLKPLCPLLEEMVQLP	Q9Z2J6	Ptgdr2 Crth2	Ptgdr2	IPI00131195;	AF054507;AB109091;AB109092;CH466534;BC111906;	ENSMUST00000037261;	Prostaglandin D2 receptor 2 (Chemoattractant receptor-homologous molecule expressed on Th2 cells) (G-protein coupled receptor 44) (CD antigen CD294, Gpr44)		NP_034092.1;	Mm.470721;	mmu:14764;	N-formyl peptide receptor activity; adenylate cyclase-inhibiting G-protein coupled receptor signaling pathway; calcium-mediated signaling; chemotaxis; integral to plasma membrane; positive regulation of G-protein coupled receptor protein signaling pathway; prostaglandin D receptor activity; prostaglandin F receptor activity; prostaglandin J receptor activity	GO:0004982; GO:0007193; GO:0019722; GO:0006935; GO:0005887; GO:0045745; GO:0004956; GO:0004958; GO:0001785		G-protein coupled receptor 1 family	Cell membrane; Multi-pass membrane protein.	0.0270025	0.0194961	1.38502	0.18772	0.417216	0.689413	14	0.00155158	0.0285541	0.0389923	0.00178523	1.15059	0.0551145	1.93018	453.746	1.65807	531.603	1.05988	273.66	501.569	0.00929814	0.00432805	2.14834	0.0447927	0.188052	0.363974	19	0.00155158	0.0108497	0.00991681	0.00178523	1.15059	0.0120426
ANYDTLTLK	Q6PD19		NA	IPI00330378;IPI00845558;IPI00914694;	AK159765;BC046389;BC048392;BC058989;	ENSMUST00000045396;	UPF0668 protein C10orf76 homolog		NP_938038.2;	Mm.210949;	mmu:71617;	integral to membrane	GO:0016021		UPF0668 family	Membrane; Single-pass membrane protein.	-0.0198724	0.0439042	-0.452632	0.657748	0.509962	0.842668	14	0.0870894	0.067217	0.0878083	0.0950701	1.09164	0.0798891	1.18853	10547.2	1.23623	2552.21	0.940426	8531.74	2713.89	-0.0339756	0.0369342	-0.919895	0.36916	0.33703	0.652323	19	0.0870894	0.0531138	0.084627	0.0950701	1.09164	0.0736493
APEEVSDHNYESIQVTSAQK	O35459	Ech1	Ech1	IPI00130804;	AF030343;BC068112;BC087924;	ENSMUST00000066264;	Delta(3,5)-Delta(2,4)-dienoyl-CoA isomerase, mitochondrial (EC 5.3.3.-)		NP_058052.1;	Mm.291776;	mmu:51798;	fatty acid beta-oxidation; isomerase activity; mitochondrion; peroxisome	GO:0006635; GO:0016853; GO:0005739; GO:0005777	Lipid metabolism; fatty acid beta-oxidation.	Enoyl-CoA hydratase/isomerase family	Mitochondrion. Peroxisome.	-0.182532	0.122605	-1.48878	0.13781	0.417216	0.689413	249	0.551769	0.369237	1.01102	1.39484	1.35286	1.17246	1.36921	366236	2.02487	264147	2.05592	180869	128481	-0.218659	0.102575	-2.13171	0.0337541	0.169176	0.32744	337	0.460724	0.242065	0.969048	1.39484	1.35286	1.20316
APESKSGSGSESELSSRGGSL	Q60838	Dvl2	Dvl2	IPI00121386;	U24160;AK146822;AK159895;AK168376;AL596185;CH466596;BC053050;	ENSMUST00000019362;ENSMUST00000102575;	Segment polarity protein dishevelled homolog DVL-2 (Dishevelled-2) (DSH homolog 2)		NP_031914.3;	Mm.5114;	mmu:13543;	apical part of cell; canonical Wnt receptor signaling pathway; canonical Wnt receptor signaling pathway involved in regulation of cell proliferation; cell cortex; cell migration in hindbrain; cellular protein localization; clathrin-coated vesicle; cochlea morphogenesis; convergent extension involved in neural plate elongation; cytoskeleton; cytosol; frizzled binding; intracellular signal transduc…	GO:0045177; GO:0060070; GO:0044340; GO:0005938; GO:0021535; GO:0034613; GO:0030136; GO:0090103; GO:0022007; GO:0005856; GO:0005829; GO:0005109; GO:0035556; GO:0001843; GO:0005634; GO:0003151; GO:0090179; GO:0005886; GO:0043507; GO:0090263; GO:0061098; GO:0051091; GO:0045893; GO:0043621; GO:0007379; GO:0004871; GO:0006366		DSH family	Cell membrane; Peripheral membrane protein; Cytoplasmic side. Cytoplasm â€º cytosol. Cytoplasmic vesicle.	0.00462551	0.0113356	0.408053	0.689407	0.521465	0.861675	14	0.0211085	0.025734	0.0226711	0.0185621	0.879367	0.0261421	1.01586	5786.35	1.3609	5772	1.45836	4251.85	3957.88	-0.0133902	0.00616644	-2.17147	0.0427658	0.183651	0.355456	19	0.0211085	0.00771827	0.0141291	0.0185621	0.879367	0.00985774
APGLIKR	Q9Z0E0	Ncdn Kiaa0607 Sfap75	Ncdn	IPI00331299;IPI00889265;	AB017608;AB017609;AB019041;AB019041;AK002938;AK154889;AK170502;AL606908;BC017126;AK122327;	ENSMUST00000030637;ENSMUST00000106116;	Neurochondrin (M-Sema F-associating protein of 75 kDa) (Norbin)		NP_036116.3;	Mm.456184;	mmu:26562;	bone resorption; cytosol; dendrite; neuron projection development; neuronal cell body; regulation of neuronal synaptic plasticity	GO:0045453; GO:0005829; GO:0030425; GO:0031175; GO:0043025; GO:0048168		Neurochondrin family	Cytoplasm â€º cytosol. Cell projection â€º dendrite.	0.00249975	0.00287744	0.868741	0.399637	0.425121	0.702475	14	0.00148047	0.00398023	0.00575489	0.0014727	0.994749	0.00800429	2.01101	354.146	1.76801	115.153	1.11354	200.308	103.411	0.000336032	0.000830914	0.404412	0.690426	0.432324	0.836763	19	0.00148047	0.0018165	0.00190386	0.0014727	0.994749	0.00203681
APLCLCLANLIEI	Q7TPZ1	Fmod	Fmod	IPI00120187;	BC052673;		0			Mm.287146;							-0.00794427	0.00894101	-0.88852	0.389272	0.420926	0.695544	14	0.0101409	0.00219663	0.017882	0.0252135	2.48632	0.00195235	0.888791	922.798	1.76993	427.187	1.53958	521.376	277.47	-0.00881548	0.00688701	-1.28001	0.215948	0.294946	0.570868	19	0.0101409	0.00132542	0.0157801	0.0252135	2.48632	0.00103985
APLQLK	O54926	Siva1 Siva	Siva1	IPI00128977;IPI00322896;	AF033115;AF033113;AF033112;AF033114;AK010562;AK017570;AK153115;BC012279;	ENSMUST00000021728;ENSMUST00000109755;	Apoptosis regulatory protein Siva (CD27-binding protein) (CD27BP)		NP_001155209.1;NP_038957.2;	Mm.289812;	mmu:30954;	apoptotic process; cytoplasm; metal ion binding; nucleus; viral receptor activity	GO:0006915; GO:0005737; GO:0046872; GO:0005634; GO:0001618			Cytoplasm. Nucleus.	-0.000211388	0.00090723	-0.233004	0.81913	0.559115	0.923889	14	0.0014536	0.00124221	0.00181446	0.00186399	1.28233	0.00176354	1.41968	57.0513	0.918117	36.9181	1.34325	62.1394	27.4842	0.00501949	0.00644494	0.778827	0.445674	0.355012	0.687126	19	0.0014536	0.00647309	0.0147672	0.00186399	1.28233	0.0179911
APPSIVLGQEQDNYGGGFQR	P12246	Apcs Ptx2 Sap	Apcs	IPI00309214;	M23552;M29535;X16899;X14079;Y00426;BC061125;M23248;	ENSMUST00000027824;	Serum amyloid P-component (SAP)	A30528;	NP_035448.2;	Mm.330510;	mmu:20219;	extracellular matrix; extracellular space; metal ion binding; protein complex	GO:0031012; GO:0005615; GO:0046872; GO:0043234		Pentaxin family	Secreted.	0.0560992	0.0179933	3.11778	0.00320822	0.211418	0.349349	44	0.0422131	0.0983122	0.0623306	0.0227395	1.03734	0.107307	1.37537	7642.57	1.81259	30650.9	2.0926	4216.39	14647.3	0.110814	0.0393323	2.81737	0.00657713	0.0744449	0.144088	59	0.1423	0.253113	0.156095	0.0227395	1.03734	0.190368
APPSVFAQVPQAPPVLVFK	P05201	Got1	Got1	IPI00230204;	J02623;X07302;X07303;X07304;X07305;X07306;X07307;X07308;X07309;AK146445;BC002057;	ENSMUST00000026196;	Aspartate aminotransferase, cytoplasmic (EC 2.6.1.1) (Glutamate oxaloacetate transaminase 1) (Transaminase A)	S01076;	NP_034454.2;	Mm.19039;	mmu:14718;	L-aspartate:2-oxoglutarate aminotransferase activity; L-phenylalanine:2-oxoglutarate aminotransferase activity; aspartate biosynthetic process; aspartate catabolic process; axon terminus; carboxylic acid binding; cellular response to insulin stimulus; cytosol; fatty acid homeostasis; glutamate catabolic process to 2-oxoglutarate; glutamate catabolic process to aspartate; glycerol biosynthetic pro…	GO:0004069; GO:0080130; GO:0006532; GO:0006533; GO:0043679; GO:0031406; GO:0032869; GO:0005829; GO:0055089; GO:0019551; GO:0019550; GO:0006114; GO:0005764; GO:0006107; GO:0004609; GO:0030170; GO:0051384		Class-I pyridoxal-phosphate-dependent aminotransferase family	Cytoplasm.	-0.0728285	0.212684	-0.342426	0.732197	0.531442	0.87816	432	9.36822	9.2954	2.29067	3.55765	1.64498	3.70583	1.78563	804806	2.5796	783673	2.52113	311989	310842	0.139152	0.723899	0.192226	0.847633	0.477464	0.924133	577	9.09382	9.23297	8.93216	3.55765	1.64498	11.3099
APQVYVLPPPAEEMTKK	P01864		NA	IPI00831380;			Ig gamma-2A chain C region secreted form (B allele)	G2MSAB;				antigen binding; extracellular region	GO:0003823; GO:0005576			Secreted.	-0.0430431	0.0384135	-1.12052	0.271686	0.417216	0.689413	29	0.0134674	-0.0295757	0.10865	0.150893	1.05914	0.125764	1.26491	31203.5	1.5846	19880.3	1.77764	19691.8	11183.5	0.0651513	0.0948109	0.687172	0.496041	0.368804	0.71382	39	0.0863116	0.151463	0.307222	0.150893	1.05914	0.387241
APSVALPTAQVSTDSGYFSVLLDVK	Q5EBG6	Hspb6 Gm479	Hspb6	IPI00128791;	BC089621;	ENSMUST00000044048;	Heat shock protein beta-6 (HspB6)		NP_001012401.1;	Mm.34885;	mmu:243912;	cytoplasm; nucleus; protein homodimerization activity; regulation of muscle contraction; response to stress; structural constituent of eye lens	GO:0005737; GO:0005634; GO:0042803; GO:0006937; GO:0006950; GO:0005212		Small heat shock protein (HSP20) family	Cytoplasm. Nucleus.	0.137828	0.127198	1.08357	0.280764	0.417216	0.689413	118	0.323075	0.460903	0.719539	0.491133	1.32495	0.978448	1.93922	125860	1.74725	77821.8	1.52796	72032.9	50931.7	-0.0107191	0.0608118	-0.176266	0.86031	0.47942	0.927919	158	0.105186	0.0944666	0.394106	0.491133	1.32495	0.49281
APSWIDTGLSEMR	P23927	Cryab Crya2	Cryab	IPI00138274;	M63170;M73741;BC010768;M25770;	ENSMUST00000034562;	Alpha-crystallin B chain (Alpha(B)-crystallin) (P23)	A39608;	NP_034094.1;	Mm.178;	mmu:12955;	Golgi apparatus; Z disc; actin filament bundle; aging; apoptotic process involved in morphogenesis; cell surface; cytosol; glucose metabolic process; lens development in camera-type eye; metal ion binding; microtubule cytoskeleton; microtubule polymerization or depolymerization; mitochondrion; muscle organ development; negative regulation of apoptotic process; negative regulation of cell growth; …	GO:0005794; GO:0030018; GO:0032432; GO:0007568; GO:0060561; GO:0009986; GO:0005829; GO:0006006; GO:0002088; GO:0046872; GO:0015630; GO:0031109; GO:0005739; GO:0007517; GO:0043066; GO:0030308; GO:0043154; GO:0010629; GO:0032387; GO:2000378; GO:0005634; GO:0005886; GO:0006457; GO:0042803; GO:0051260; GO:0032355; GO:0042542; GO:0001666; GO:0051403; GO:0005212; GO:0007021		Small heat shock protein (HSP20) family	Cytoplasm. Nucleus.	0.0754509	0.170986	0.441269	0.659343	0.509971	0.842682	294	0.955839	1.03129	1.52935	1.25875	1.42496	1.97562	2.08632	281418	1.82548	243779	1.80368	154162	135157	-0.179299	0.0902527	-1.98663	0.0476558	0.193426	0.374376	394	0.849716	0.670417	0.924815	1.25875	1.42496	0.965028
APVLPALPP	Q62504	Spen Kiaa0929 Mint Sharp	Spen	IPI00378158;IPI00378159;IPI00605780;	AF156529;AB055980;Z78160;AK122402;		Msx2-interacting protein (SMART/HDAC1-associated repressor protein) (SPEN homolog)		NP_062737.2;	Mm.299906;	mmu:56381;	Notch signaling pathway; RNA binding; negative regulation of transcription, DNA-dependent; nucleotide binding; nucleus; positive regulation of transcription, DNA-dependent; sequence-specific DNA binding transcription factor activity; single-stranded DNA binding; transcription corepressor activity; transcription, DNA-dependent	GO:0007219; GO:0003723; GO:0045892; GO:0000166; GO:0005634; GO:0045893; GO:0003700; GO:0003697; GO:0003714; GO:0006351		RRM Spen family	Nucleus.	0.0417415	0.0327743	1.27361	0.223543	0.417216	0.689413	14	0.0639775	0.105719	0.0655485	0.0448799	0.701495	0.0811112	0.767234	11981.2	1.3248	15342.9	1.3054	9043.78	11753.4	0.143411	0.0909262	1.57723	0.132155	0.268608	0.519892	18	0.0639775	0.207389	0.208338	0.0448799	0.701495	0.252302
APVPTGEVYFADSFDR	P35564	Canx	Canx	IPI00119618;	L18888;BC012408;BC040244;AK084175;L23865;	ENSMUST00000020637;ENSMUST00000179865;	Calnexin	B54354;	NP_001103969.1;NP_001103970.1;NP_031623.1;	Mm.248827;	mmu:12330;	aging; axon; calcium ion binding; clathrin-mediated endocytosis; dendrite cytoplasm; dendritic spine; integral to lumenal side of endoplasmic reticulum membrane; melanosome; neuronal cell body; protein folding; ribosome; rough endoplasmic reticulum; synaptic vesicle endocytosis	GO:0007568; GO:0030424; GO:0005509; GO:0072583; GO:0032839; GO:0043197; GO:0071556; GO:0042470; GO:0043025; GO:0006457; GO:0005840; GO:0005791; GO:0048488		Calreticulin family	Endoplasmic reticulum membrane; Single-pass type I membrane protein. Melanosome.	-0.0381568	0.0371059	-1.02832	0.307996	0.417216	0.689413	59	0.0267415	-0.0114153	0.148424	0.20875	3.24771	0.0296093	1.13362	48179.7	3.55205	9719.44	1.75283	13563.9	5544.99	-0.0364971	0.0297689	-1.22601	0.223836	0.295934	0.572781	79	0.0339171	-0.00258	0.136418	0.20875	3.24771	0.0445773
AQAVHPGYGFLSENKEFAK	Q91ZA3	Pcca	Pcca	IPI00330523;	AY046947;BC006915;BC049802;	ENSMUST00000038374;	Propionyl-CoA carboxylase alpha chain, mitochondrial (PCCase subunit alpha) (EC 6.4.1.3) (Propanoyl-CoA:carbon dioxide ligase subunit alpha)		NP_659093.2;	Mm.23876;	mmu:110821;	ATP binding; biotin carboxylase activity; metal ion binding; mitochondrial matrix; mitochondrion; propionyl-CoA carboxylase activity	GO:0005524; GO:0004075; GO:0046872; GO:0005759; GO:0005739; GO:0004658	Metabolic intermediate metabolism; propanoyl-CoA degradation; succinyl-CoA from propanoyl-CoA: step 1/3.		Mitochondrion matrix.	-0.0240637	0.0218078	-1.10344	0.270945	0.417216	0.689413	239	0.0212157	-0.002848	0.174463	0.175057	1.35175	0.204834	1.94265	29527	1.40801	20839.6	1.89895	20970.7	10974.3	-0.0179361	0.0175807	-1.02021	0.3084	0.318156	0.615792	319	0.0265407	0.00860464	0.16113	0.175057	1.35175	0.182388
AQCGGGL	Q62059	Vcan Cspg2	Vcan	IPI00121038;IPI00230441;IPI00469172;IPI00469565;	D16263;D32040;AK014525;		Versican core protein (Chondroitin sulfate proteoglycan core protein 2) (Chondroitin sulfate proteoglycan 2) (Large fibroblast proteoglycan) (PG-M)	A55535;		Mm.158700;Mm.410783;		calcium ion binding; carbohydrate binding; cell adhesion; hyaluronic acid binding; proteinaceous extracellular matrix; ureteric bud development	GO:0005509; GO:0030246; GO:0007155; GO:0005540; GO:0005578; GO:0001657		Aggrecan/versican proteoglycan family	Secreted â€º extracellular space â€º extracellular matrix.	0.00103082	0.00095932	1.07453	0.300757	0.417216	0.689413	14	0.0022798	0.00331062	0.00191864	0.00156181	0.685065	0.00221881	0.67021	832.891	1.65276	574.845	1.3927	503.94	412.757	0.000567313	0.000736117	0.770683	0.450373	0.356198	0.689423	19	0.0022798	0.00284711	0.00168666	0.00156181	0.685065	0.00168108
AQDIQCGLQSR	Q9CQ48	Nudcd2 D11Ertd603e	Nudcd2	IPI00461281;	AK004388;AK005909;AK010850;AK012388;AK031779;AL646055;BC005646;	ENSMUST00000020578;	NudC domain-containing protein 2		NP_080299.4;	Mm.276504;	mmu:52653;	condensed chromosome kinetochore; microtubule organizing center; spindle pole	GO:0000777; GO:0005815; GO:0000922			Chromosome â€º centromere â€º kinetochore. Cytoplasm â€º cytoskeleton â€º centrosome. Cytoplasm â€º cytoskeleton â€º spindle pole.	0.00307799	0.00275812	1.11598	0.283221	0.417216	0.689413	14	0.00477082	0.00784881	0.00551623	0.00509501	1.06795	0.0059075	0.752662	2620.95	2.3347	2296.28	1.52844	1122.61	1502.37	0.00463015	0.00377661	1.22601	0.235175	0.29693	0.574709	19	0.00477082	0.00940097	0.00865329	0.00509501	1.06795	0.00983338
AQELSYTSATTTDQHGLAEFSIDTTCISGSSLHIK	P28665	Mug1 Mug-1	Mug1	IPI00123223;	M65736;AK144255;AK144541;BC051037;	ENSMUST00000032228;	Murinoglobulin-1 (MuG1)	A41185;	NP_032671.2;	Mm.1311;	mmu:17836;	extracellular space; negative regulation of endopeptidase activity; serine-type endopeptidase inhibitor activity	GO:0005615; GO:0010951; GO:0004867		Protease inhibitor I39 (alpha-2-macroglobulin) family	Secreted.	0.023657	0.0396683	0.596372	0.551276	0.47705	0.788284	387	0.0797881	0.103445	0.404539	0.357834	2.07571	0.571975	2.941	74102.8	2.58815	39239.8	2.39907	28631.6	16356.2	0.125333	0.0372182	3.36752	0.00081499	0.0182775	0.0353761	517	0.152328	0.277661	0.434832	0.357834	2.07571	0.578014
AQFLVEK	O35129	Phb2 Bap Bcap37 Rea	Phb2	IPI00321718;	X78683;AY319418;AY211613;AC002397;U89422;	ENSMUST00000004375;	Prohibitin-2 (B-cell receptor-associated protein BAP37) (Repressor of estrogen receptor activity)	S46996;	NP_031557.2;	Mm.36241;	mmu:12034;	mammary gland alveolus development; mammary gland branching involved in thelarche; mitochondrial inner membrane; negative regulation of intracellular estrogen receptor signaling pathway; negative regulation of mammary gland epithelial cell proliferation; negative regulation of transcription, DNA-dependent; nucleus; regulation of branching involved in mammary gland duct morphogenesis; transcriptio…	GO:0060749; GO:0060744; GO:0005743; GO:0033147; GO:0033600; GO:0045892; GO:0005634; GO:0060762; GO:0006351		Prohibitin family	Mitochondrion inner membrane. Cytoplasm. Nucleus.	0.247934	0.227959	1.08763	0.282963	0.417216	0.689413	42	0.261728	0.509662	0.789672	0.126012	1.31835	1.07718	3.13574	11210.2	1.22999	61900.6	3.02121	9114.08	20488.7	0.187188	0.252319	0.74187	0.46116	0.359366	0.695553	58	0.187925	0.375113	1.00136	0.126012	1.31835	1.19091
AQGLSWSGRGGSGSVSLK	P33611	Pola2	Pola2	IPI00331177;	D13546;AK150099;CH466612;BC021424;BC064795;	ENSMUST00000025752;	DNA polymerase alpha subunit B (DNA polymerase alpha 70 kDa subunit)	B46642;	NP_032919.2;	Mm.209931;	mmu:18969;	DNA binding; DNA replication; DNA-directed DNA polymerase activity; alpha DNA polymerase:primase complex; cytoplasm; protein import into nucleus, translocation	GO:0003677; GO:0006260; GO:0003887; GO:0005658; GO:0005737; GO:0000060		DNA polymerase alpha subunit B family	Nucleus.	-0.000562043	0.00149147	-0.376839	0.712373	0.526828	0.870538	13	0.00271575	0.0021537	0.00298294	0.00365838	1.3471	0.00154245	0.716185	586.875	1.39574	568.099	1.44921	420.476	392.007	0.000876417	0.0020897	0.419399	0.679887	0.428384	0.829139	18	0.00271575	0.00359216	0.0047881	0.00365838	1.3471	0.00507765
AQIGGPEAGK	P14602	Hspb1 Hsp25 Hsp27	Hspb1	IPI00128522;IPI00468068;IPI00623819;	X14687;X14686;L11609;L11608;L07577;U03560;U03561;U03562;BC018257;	ENSMUST00000005077;	Heat shock protein beta-1 (HspB1) (Growth-related 25 kDa protein) (Heat shock 25 kDa protein) (HSP 25) (Heat shock 27 kDa protein) (HSP 27) (p25)	A53423;JN0679;S02143;	NP_038588.2;	Mm.13849;	mmu:15507;	Z disc; angiogenesis; blood vessel endothelial cell migration; cell surface; cellular response to vascular endothelial growth factor stimulus; endothelial cell chemotaxis; negative regulation of apoptotic process; nucleus; plasma membrane; positive regulation of interleukin-1 beta production; positive regulation of tumor necrosis factor biosynthetic process; proteasome complex; protein kinase C b…	GO:0030018; GO:0001525; GO:0043534; GO:0009986; GO:0035924; GO:0035767; GO:0043066; GO:0005634; GO:0005886; GO:0032731; GO:0042535; GO:0000502; GO:0005080; GO:0008426; GO:0043122; GO:0006986; GO:0009615; GO:0005819; GO:0043130		Small heat shock protein (HSP20) family	Cytoplasm. Nucleus. Cytoplasm â€º cytoskeleton â€º spindle.	0.0295026	0.203883	0.144703	0.885098	0.579541	0.95764	191	0.123272	0.152775	1.47022	0.794885	1.49933	2.10535	3.70444	183269	2.33137	110148	2.18116	78610.1	50500	-0.18985	0.0462382	-4.10591	5.40286e-05	0.00255318	0.00494169	259	0.0225189	-0.167331	0.38199	0.794885	1.49933	0.54079
AQLQDLNDR	P08551	Nefl Nf68 Nfl	Nefl	IPI00554928;	M20480;M13016;DQ201635;BC029203;AH002053;X02165;	ENSMUST00000022639;	Neurofilament light polypeptide (NF-L) (68 kDa neurofilament protein) (Neurofilament triplet L protein)	QFMSL;	NP_035040.1;	Mm.1956;	mmu:18039;	growth cone; intermediate filament bundle assembly; locomotion; microtubule cytoskeleton organization; negative regulation of neuron apoptotic process; neurofilament; neurofilament cytoskeleton organization; neuromuscular process controlling balance; peripheral nervous system axon regeneration; positive regulation of axonogenesis; protein polymerization; regulation of axon diameter; response to c…	GO:0030426; GO:0045110; GO:0040011; GO:0000226; GO:0043524; GO:0005883; GO:0060052; GO:0050885; GO:0014012; GO:0050772; GO:0051258; GO:0031133; GO:0051412; GO:0043434; GO:0009636; GO:0005198		Intermediate filament family		0.011516	0.00890522	1.29317	0.207773	0.417216	0.689413	25	0.0199487	0.0314647	0.0251878	0.00920254	1.00611	0.0313738	1.51838	1770.53	1.50105	1882.67	1.54324	1179.52	1219.94	0.00550811	0.00419093	1.31429	0.19706	0.292574	0.566277	36	0.0215234	0.0270315	0.0135802	0.00920254	1.00611	0.0171308
AQPEHIISEGR	Q99J99	Mpst	Mpst	IPI00762185;	BC004079;		3-mercaptopyruvate sulfurtransferase (MST) (EC 2.8.1.2)			Mm.294215;		3-mercaptopyruvate sulfurtransferase activity; mitochondrion; thiosulfate sulfurtransferase activity	GO:0016784; GO:0005739; GO:0004792			Cytoplasm. Mitochondrion.	-0.0211499	0.0278601	-0.759144	0.45411	0.442983	0.731991	28	0.0594141	0.0382643	0.0788003	0.0803502	1.05281	0.0722606	1.31703	13321	1.29588	21485.5	1.75214	10279.5	12262.5	-0.021819	0.0238024	-0.916671	0.365096	0.33703	0.652323	38	0.0532603	0.0314413	0.0771285	0.0803502	1.05281	0.0676056
AQPYQH	F8WHM3	Slc4a3	Slc4a3	IPI00919051;		ENSMUST00000027415;	0					anion:anion antiporter activity; inorganic anion exchanger activity; integral to membrane; plasma membrane; regulation of intracellular pH	GO:0015301; GO:0005452; GO:0016021; GO:0005886; GO:0051453				0.0420239	0.071528	0.587517	0.566213	0.480322	0.793689	14	0.126417	0.16844	0.143056	0.0528341	0.417937	0.195291	1.15941	20749.1	1.20976	6416.27	0.817847	17151.5	7845.31	-0.0714333	0.0226127	-3.15899	0.00516763	0.0648918	0.125598	19	0.126417	0.0549832	0.0518123	0.0528341	0.417937	0.0487973
AQQALVQK	Q9CQQ7	Atp5f1	Atp5f1	IPI00341282;	AK002960;AK011312;	ENSMUST00000118209;	ATP synthase subunit b, mitochondrial (ATPase subunit b)		NP_033855.2;	Mm.251152;	mmu:11950;	ATP synthesis coupled proton transport; ATPase activity; hydrogen ion transporting ATP synthase activity, rotational mechanism; mitochondrial proton-transporting ATP synthase complex, coupling factor F(o)	GO:0015986; GO:0016887; GO:0046933; GO:0000276		Eukaryotic ATPase B chain family	Mitochondrion. Mitochondrion inner membrane.	0.237866	0.17464	1.36204	0.175803	0.417216	0.689413	117	0.248233	0.486099	0.987915	0.313441	1.26616	1.36751	2.83053	107535	2.64126	60679.9	2.05623	40713.5	29510.2	-0.0357244	0.0401621	-0.889505	0.375093	0.338548	0.655261	157	0.0625595	0.0268351	0.26028	0.313441	1.26616	0.290802
AQQDKPQPDSTSPEQMAR	Q149B8		NA	IPI00228238;IPI00775917;	AK036660;AK040833;BC117871;BC117872;		Uncharacterized protein C1orf170 homolog		NP_766005.2;	Mm.431343;	mmu:74183;						0.0481592	0.035109	1.37171	0.180675	0.417216	0.689413	29	0.0369517	0.085111	0.0993033	0.0605091	1.13006	0.156039	1.53425	10886.5	1.5382	22146.8	1.82312	7077.46	12147.7	0.0262661	0.0261765	1.00342	0.321843	0.321144	0.621575	39	0.0198588	0.0461249	0.0848216	0.0605091	1.13006	0.120121
AQSLLSAGHPEGEQIIR	P15508	Sptb Spnb-1 Spnb1 Sptb1	Sptb	IPI00987809;	S66283;M18641;		Spectrin beta chain, erythrocytic (Beta-I spectrin)	A45929;		Mm.32881;		actin filament capping; spectrin; structural constituent of cytoskeleton	GO:0051693; GO:0008091; GO:0005200		Spectrin family	Cytoplasm â€º cytoskeleton. Cytoplasm â€º cell cortex.	0.00992631	0.00582784	1.70326	0.089614	0.417216	0.689413	284	0.0299407	0.039867	0.050806	0.057405	2.26223	0.0576994	1.63447	7007.93	2.10676	13545.6	2.50831	3326.41	5400.31	0.032785	0.0170687	1.92077	0.055513	0.200692	0.388439	378	0.0589709	0.0917558	0.170473	0.057405	2.26223	0.215768
AQTAAAAAPR	Q9CQA3	Sdhb	Sdhb	IPI00338536;	AK003052;AK003533;AK009660;AK153045;AK169252;BC013509;BC051934;	ENSMUST00000010007;	Succinate dehydrogenase [ubiquinone] iron-sulfur subunit, mitochondrial (EC 1.3.5.1) (Iron-sulfur subunit of complex II) (Ip)	PT0094;	NP_075863.2;	Mm.246965;	mmu:67680;	2 iron, 2 sulfur cluster binding; 3 iron, 4 sulfur cluster binding; 4 iron, 4 sulfur cluster binding; electron carrier activity; metal ion binding; mitochondrial respiratory chain complex II; respiratory electron transport chain; succinate dehydrogenase (ubiquinone) activity; succinate metabolic process; tricarboxylic acid cycle; ubiquinone binding	GO:0051537; GO:0051538; GO:0051539; GO:0009055; GO:0046872; GO:0005749; GO:0022904; GO:0008177; GO:0006105; GO:0006099; GO:0048039	Carbohydrate metabolism; tricarboxylic acid cycle; fumarate from succinate (eukaryal route): step 1/1.	Succinate dehydrogenase/fumarate reductase iron-sulfur protein family	Mitochondrion inner membrane; Peripheral membrane protein; Matrix side.	-0.0113486	0.132957	-0.0853553	0.932044	0.589124	0.973476	263	0.269914	0.258565	1.12818	1.3905	3.19344	1.05461	2.54066	478941	4.92317	163056	3.11401	97283	52362	0.0484935	0.105538	0.459487	0.64617	0.418777	0.810545	350	0.265965	0.314458	1.02595	1.3905	3.19344	0.958144
AQTPQVYTIPPPR	P03987		NA	IPI00117022;IPI00807983;	J00451;V01526;		Ig gamma-3 chain C region	G3MSM;G3MSC;		Mm.342177;		antigen binding; extracellular region; integral to membrane; plasma membrane	GO:0003823; GO:0005576; GO:0016021; GO:0005886			Cell membrane; Single-pass membrane protein. Secreted.	-0.0255674	0.0113402	-2.25458	0.0262554	0.4068	0.672201	104	-0.00176757	-0.0273349	0.0600065	0.0847843	1.67187	0.0267586	1.06417	11368.5	1.63735	6618.9	1.9212	6943.23	3445.2	0.0202088	0.0241354	0.837307	0.403857	0.345425	0.66857	139	0.03351	0.0537188	0.146313	0.0847843	1.67187	0.170984
AQVAQPGGDTIFGK	P70349	Hint1 Hint Pkci Pkci1 Prkcnh1	Hint1	IPI00108189;	U60001;AK002965;AK012433;BC070415;BC080296;	ENSMUST00000020504;	Histidine triad nucleotide-binding protein 1 (EC 3.-.-.-) (Adenosine 5'-monophosphoramidase) (Protein kinase C inhibitor 1) (Protein kinase C-interacting protein 1) (PKCI-1)	PN0044;	NP_032274.1;	Mm.425;	mmu:15254;	cytoplasm; hydrolase activity; metabolic process; nucleus; plasma membrane	GO:0005737; GO:0016787; GO:0008152; GO:0005634; GO:0005886		HINT family	Cytoplasm. Nucleus.	0.0901307	0.181245	0.497287	0.619808	0.497499	0.822074	133	3.04985	3.13998	1.08747	1.32009	1.50576	1.35966	1.41314	358476	1.93805	361914	1.8663	184968	193920	-0.0451026	0.157567	-0.286244	0.775024	0.458012	0.886484	178	2.87069	2.82559	1.0831	1.32009	1.50576	1.26669
AQYEDIAQK	Q3UV17	Krt76	Krt76	IPI00346834;	AK137676;	ENSMUST00000100179;	Keratin, type II cytoskeletal 2 oral (Keratin-76) (K76) (Type-II keratin Kb9)		NP_001028349.1;	Mm.195788;	mmu:77055;	keratin filament; structural molecule activity	GO:0045095; GO:0005198		Intermediate filament family		-0.282243	0.776881	-0.363302	0.719014	0.528416	0.873161	29	1.53403	1.25179	2.19735	3.00942	3.07164	1.33083	1.90801	91443.2	2.78583	201930	3.59877	32824.5	56110.7	-0.358446	0.651708	-0.55001	0.585449	0.399514	0.77326	39	1.37781	1.01937	2.11177	3.00942	3.07164	1.44572
AREDHTVPER	Q61704	Itih3	Itih3	IPI00124725;	X70393;BC015276;	ENSMUST00000006697;	Inter-alpha-trypsin inhibitor heavy chain H3 (ITI heavy chain H3) (ITI-HC3) (Inter-alpha-inhibitor heavy chain 3)	S54355;	NP_032433.2;	Mm.4517;	mmu:16426;	extracellular region; hyaluronan metabolic process; serine-type endopeptidase inhibitor activity	GO:0005576; GO:0030212; GO:0004867		ITIH family	Secreted.	0.0231572	0.0331145	0.699305	0.486206	0.454219	0.750557	88	0.0139803	0.0371375	0.162227	0.129152	3.32976	0.186727	3.02443	7497.64	1.88702	10474.8	1.95413	3973.27	5360.36	0.034007	0.0303143	1.12181	0.264238	0.304824	0.589987	117	0.0216071	0.0556141	0.170139	0.129152	3.32976	0.18425
ARGDGPWYQFPTPEKEFIDHSPK	Q9CQH3	Ndufb5	Ndufb5	IPI00132531;	AK018562;AK004372;AK013223;BC025155;	ENSMUST00000127477;	NADH dehydrogenase [ubiquinone] 1 beta subcomplex subunit 5, mitochondrial (Complex I-SGDH) (CI-SGDH) (NADH-ubiquinone oxidoreductase SGDH subunit)		NP_079592.2;	Mm.28058;	mmu:66046;	electron transport chain; integral to membrane; mitochondrial inner membrane; mitochondrial respiratory chain complex I	GO:0022900; GO:0016021; GO:0005743; GO:0005747		Complex I NDUFB5 subunit family	Mitochondrion inner membrane; Single-pass membrane protein; Matrix side.	-0.0145045	0.0552832	-0.262367	0.794263	0.549617	0.908194	44	0.268473	0.253969	0.191507	0.197516	1.01261	0.215226	1.19205	68548.1	1.51819	57584.6	1.79817	45151.3	32024	-0.0130384	0.0517371	-0.252012	0.801907	0.465991	0.901926	59	0.277547	0.264508	0.205325	0.197516	1.01261	0.225592
ARNDEYENLFNMVVEIPR	Q91VM9	Ppa2	Ppa2	IPI00127050;IPI00408727;	AK003660;AK090384;AK143475;BC011417;	ENSMUST00000029644;ENSMUST00000125858;	Inorganic pyrophosphatase 2, mitochondrial (EC 3.6.1.1) (Pyrophosphate phospho-hydrolase 2) (PPase 2)		NP_666253.1;	Mm.210305;	mmu:74776;	inorganic diphosphatase activity; magnesium ion binding; mitochondrion; phosphate-containing compound metabolic process	GO:0004427; GO:0000287; GO:0005739; GO:0006796		PPase family	Mitochondrion.	-0.00859673	0.0319456	-0.269105	0.788221	0.548639	0.906577	149	0.0382359	0.0296391	0.202042	0.238657	1.71302	0.217651	1.66498	82505.2	2.23132	65898.3	2.31023	36975.9	28524.6	-0.0275694	0.0259398	-1.06282	0.289152	0.311392	0.6027	199	0.0183013	-0.00926811	0.187952	0.238657	1.71302	0.18332
ARPEFMLPVHFYGR	Q9ET01	Pygl	Pygl	IPI00319525;	AF288783;AK140321;AK145989;	ENSMUST00000071250;	Glycogen phosphorylase, liver form (EC 2.4.1.1)		NP_573461.2;	Mm.256926;Mm.447796;	mmu:110095;	5-phosphoribose 1-diphosphate biosynthetic process; AMP binding; ATP binding; bile acid binding; cytoplasm; drug binding; glucose homeostasis; glycogen catabolic process; glycogen metabolic process; glycogen phosphorylase activity; plasma membrane; purine nucleobase binding; pyridoxal phosphate binding; vitamin binding	GO:0006015; GO:0016208; GO:0005524; GO:0032052; GO:0005737; GO:0008144; GO:0042593; GO:0005980; GO:0005977; GO:0008184; GO:0005886; GO:0002060; GO:0030170; GO:0019842		Glycogen phosphorylase family		-0.0147028	0.0216179	-0.68012	0.50752	0.46188	0.763217	14	0.053323	0.0386203	0.0432358	0.0525851	0.986161	0.0312005	0.807878	16542.6	1.29876	11574.8	1.40755	12737.2	8223.37	-0.0156163	0.0188751	-0.827349	0.41831	0.349558	0.676569	19	0.053323	0.0377067	0.0432484	0.0525851	0.986161	0.0343597
ARPEPNPVIEGDLKPAK	Q9DCJ5	Ndufa8	Ndufa8	IPI00120984;	AK002744;AL773525;BC012416;BC024673;	ENSMUST00000070112;	NADH dehydrogenase [ubiquinone] 1 alpha subcomplex subunit 8 (Complex I-19kD) (CI-19kD) (Complex I-PGIV) (CI-PGIV) (NADH-ubiquinone oxidoreductase 19 kDa subunit)		NP_080979.1;	Mm.19834;	mmu:68375;	electron transport chain; mitochondrial inner membrane; mitochondrial intermembrane space; mitochondrial respiratory chain complex I	GO:0022900; GO:0005743; GO:0005758; GO:0005747		Complex I NDUFA8 subunit family	Mitochondrion. Mitochondrion intermembrane space.	-0.137964	0.263353	-0.523876	0.601479	0.492099	0.813151	104	0.294642	0.156678	1.39353	1.76717	2.42959	1.7388	2.95019	247757	2.68722	112076	2.89714	92198.1	38685.1	-0.147094	0.181667	-0.809691	0.419502	0.349558	0.676569	139	0.41141	0.264316	1.1013	1.76717	2.42959	1.24152
ARPEYMLPVHFYGR	Q8CI94	Pygb	Pygb	IPI00229796;	BC032209;BC035283;	ENSMUST00000045441;	Glycogen phosphorylase, brain form (EC 2.4.1.1)		NP_722476.1;	Mm.222584;	mmu:110078;	axon; cytoplasm; drug binding; glycogen catabolic process; glycogen phosphorylase activity; pyridoxal phosphate binding	GO:0030424; GO:0005737; GO:0008144; GO:0005980; GO:0008184; GO:0030170		Glycogen phosphorylase family		-0.039748	0.0970516	-0.409556	0.682342	0.51789	0.855768	417	0.131588	0.0918396	1.0271	1.39646	3.03991	1.115	2.66915	131902	2.41382	156386	2.91046	54644.7	53732.4	0.096514	0.112119	0.860821	0.389707	0.342669	0.663236	557	0.409048	0.505562	1.35937	1.39646	3.03991	1.59371
ARVEVERDNLAEDIMR	P20152	Vim	Vim	IPI00227299;	M24849;X56397;M26251;Z22526;X51438;Y07738;AK033175;D50805;	ENSMUST00000028062;	Vimentin	A43803;	NP_035831.2;	Mm.268000;	mmu:22352;	Bergmann glial cell differentiation; astrocyte development; axon; cell leading edge; cell projection; cytoplasm; cytosol; intermediate filament organization; lens fiber cell development; negative regulation of neuron projection development; peroxisome; plasma membrane; structural constituent of cytoskeleton; structural constituent of eye lens; type III intermediate filament	GO:0060020; GO:0014002; GO:0030424; GO:0031252; GO:0042995; GO:0005737; GO:0005829; GO:0045109; GO:0070307; GO:0010977; GO:0005777; GO:0005886; GO:0005200; GO:0005212; GO:0045098		Intermediate filament family	Cytoplasm.	0.0202274	0.170874	0.118376	0.905802	0.585164	0.966933	730	0.0291002	0.0493277	2.39224	2.70084	5.19199	2.07889	3.85877	187051	2.47047	185644	2.5502	75714.6	72795.9	-0.138031	0.112362	-1.22844	0.219578	0.295342	0.571636	972	-0.0318406	-0.169872	1.80218	2.70084	5.19199	0.810917
ASANMDLMRADMGGAATICS	Q9CPY7	Lap3 Lapep	Lap3	IPI00331436;IPI00828469;	AF334160;CT010237;CT010301;AK005334;AK008600;AK010502;AK011604;AK166958;AK169032;BC016536;	ENSMUST00000046122;	Cytosol aminopeptidase (EC 3.4.11.1) (Leucine aminopeptidase 3) (LAP-3) (Leucyl aminopeptidase) (Proline aminopeptidase) (EC 3.4.11.5) (Prolyl aminopeptidase)		NP_077754.3;	Mm.286830;	mmu:66988;	aminopeptidase activity; manganese ion binding; metalloexopeptidase activity; mitochondrion; nucleus; peptidase activity; proteolysis; trans-Golgi network	GO:0004177; GO:0030145; GO:0008235; GO:0005739; GO:0005634; GO:0008233; GO:0006508; GO:0005802		Peptidase M17 family	Cytoplasm.	-0.0185707	0.0414522	-0.448002	0.65483	0.509205	0.841416	143	-0.00616975	-0.0247404	0.262167	0.300227	1.99951	0.291064	2.23273	37904	1.72348	30367.2	1.91667	21992.8	15843.8	-0.0296758	0.0330786	-0.897129	0.370773	0.337269	0.652785	192	-0.00989545	-0.0395712	0.239677	0.300227	1.99951	0.222794
ASATASSA	Q8BVE8	Whsc1 Kiaa1090 Nsd2	Whsc1	IPI00107975;IPI00671804;IPI00762411;IPI00902751;	EU733655;AK129287;AK078622;BC046473;BC053454;	ENSMUST00000058096;ENSMUST00000066854;ENSMUST00000075812;	Histone-lysine N-methyltransferase NSD2 (EC 2.1.1.43) (Multiple myeloma SET domain-containing protein) (MMSET) (Nuclear SET domain-containing protein 2) (NSD2) (Wolf-Hirschhorn syndrome candidate 1 protein homolog) (WHSC1)		NP_001074571.2;NP_780440.2;	Mm.19892;Mm.332320;Mm.490310;	mmu:107823;	DNA binding; atrial septum primum morphogenesis; atrial septum secundum morphogenesis; bone development; chromatin binding; chromosome; histone-lysine N-methyltransferase activity; membranous septum morphogenesis; metal ion binding; negative regulation of transcription from RNA polymerase II promoter; nuclear membrane; nucleolus; nucleus; transcription, DNA-dependent; zinc ion binding	GO:0003677; GO:0003289; GO:0003290; GO:0060348; GO:0003682; GO:0005694; GO:0018024; GO:0003149; GO:0046872; GO:0000122; GO:0031965; GO:0005730; GO:0005634; GO:0006351; GO:0008270		Histone-lysine methyltransferase family, SET2 subfamily	Nucleus. Chromosome.	0.010822	0.00998284	1.08406	0.296656	0.417216	0.689413	14	0.0250481	0.0358701	0.0199657	0.0146169	0.583554	0.0241579	0.673482	5639.43	1.31779	5437.02	1.3637	4279.45	3986.96	0.0405321	0.0160086	2.53189	0.020324	0.129914	0.251449	19	0.0250481	0.0655802	0.0366803	0.0146169	0.583554	0.0434153
[truncated: 2,141 more rows]
[truncated: 87 more columns]

## Sheet: mCAT heart Turnover
			Legend
			Annotations	YMCAT/YWT	OWT/YWT	OMCAT/YWT	OWT/YMCAT	OMCAT/YMCAT	OMCAT/OWT
[truncated: 1,432 more rows]
[truncated: 105 more columns]
