# Supplementary material for: Mitochondrial‐targeted catalase is good for the old mouse proteome, but not for the young: ‘reverse’ antagonistic pleiotropy?
Source: Aging Cell. 2016 Apr 8;15(4):634–45. doi: 10.1111/acel.12472 (PMC4933659; doi:10.1111/acel.12472)
Supplement: Supplementary file 11 — Data S2 Spreadsheets relative abundance statistics and turnover statistics in the hepatic proteome. [file ACEL-15-634-s011.xlsx]

## Sheet: mCAT liver abundances
	Legend
	Annotations	YMCAT/YWT	OWT/YWT	OMCAT/YWT	OWT/YMCAT	OMCAT/YMCAT	OMCAT/OWT
Peptide	UniProtKB_short	geneid	geneid.short	ipi	embl	ensembl	Peptide.name	pir	refseq	unigene	kegg	go.category	go.id	pathway	protein.family	cell.location	YMCAT/YWT log2.fold.change	YMCAT/YWT Std. Error	YMCAT/YWT t value	YMCAT/YWT unadj p.	YMCAT/YWT q.value.	YMCAT/YWT BH adj p.val.	YMCAT/YWT DF	YMCAT/YWT log2 avg denominator	YMCAT/YWT log2 avg numerator	YMCAT/YWT Residual Std. Error	YMCAT/YWT stdev1	YMCAT/YWT CV1	YMCAT/YWT stdev2	YMCAT/YWT CV2	YMCAT/YWT AUC stdev1	YMCAT/YWT AUC CV1	YMCAT/YWT AUC stdev2	YMCAT/YWT AUC CV2	YMCAT/YWT mean(yauc[denominator])	YMCAT/YWT mean(yauc[numerator])	OMCAT/YWT log2.fold.change	OMCAT/YWT Std. Error	OMCAT/YWT t value	OMCAT/YWT unadj p.	OMCAT/YWT q.value.	OMCAT/YWT BH adj p.val.	OMCAT/YWT DF	OMCAT/YWT log2 avg denominator	OMCAT/YWT log2 avg numerator	OMCAT/YWT Residual Std. Error	OMCAT/YWT stdev1	OMCAT/YWT CV1	OMCAT/YWT stdev2
AAAAGALAPGPLPDLAAR	Q3TW96	Uap1l1	Uap1l1	IPI00462482;IPI00889248;	AK151942;AK159787;AK168977;AL732557;BC043307;BC068207;BC130030;AK131159;	ENSMUST00000102925;	UDP-N-acetylhexosamine pyrophosphorylase-like protein 1 (EC 2.7.7.-)		NP_001028465.1;	Mm.33797;	mmu:227620;	nucleotidyltransferase activity	GO:0016779		UDPGP type 1 family		-0.567854	1.15181	-0.493009	0.628704	0.965945	0.988936	16	-4.76495	-5.33281	2.44336	2.68471	0.563429	2.1754	0.407928	256286	2.50773	24749.5	1.70572	102198	14509.7	0.0183774	1.02046	0.0180089	0.985841	0.880069	0.998908	17	-4.76495	-4.74658	2.22404	2.68471	0.563429	1.706
AAAATNGPR	Q504M8	Rab26	Rab26	IPI00671283;	BC094931;	ENSMUST00000035797;	Ras-related protein Rab-26		NP_796349.1;	Mm.266033;	mmu:328778;	GTP binding; exocrine system development; intrinsic to plasma membrane; protein transport; regulation of exocytosis; small GTPase mediated signal transduction	GO:0005525; GO:0035272; GO:0031226; GO:0015031; GO:0017157; GO:0007264		Small GTPase superfamily, Rab family	Cell membrane; Lipid-anchor; Cytoplasmic side.	0.334495	0.96927	0.3451	0.734514	0.969439	0.992513	16	-8.75874	-8.42425	2.05613	1.27427	0.145485	2.61373	0.310263	714.456	0.738242	7857.25	2.20115	967.78	3569.61	-0.0814564	0.802029	-0.101563	0.920292	0.872413	0.990218	17	-8.75874	-8.8402	1.74798	1.27427	0.145485	2.07655
AAADREDDPNFFK	P26443	Glud1 Glud	Glud1	IPI00114209;	X57024;AK089152;BC052724;BC057347;	ENSMUST00000022322;	Glutamate dehydrogenase 1, mitochondrial (GDH 1) (EC 1.4.1.3)	S16239;	NP_032159.1;	Mm.10600;	mmu:14661;	ATP binding; GTP binding; cellular amino acid metabolic process; glutamate dehydrogenase (NAD+) activity; glutamate dehydrogenase [NAD(P)+] activity; long-term memory; mitochondrial inner membrane; mitochondrial matrix; positive regulation of insulin secretion	GO:0005524; GO:0005525; GO:0006520; GO:0004352; GO:0004353; GO:0007616; GO:0005743; GO:0005759; GO:0032024		Glu/Leu/Phe/Val dehydrogenases family	Mitochondrion matrix.	0.0965127	0.140926	0.684848	0.493658	0.965945	0.988936	729	1.18779	1.28431	1.96034	3.43461	9.77209	3.40668	14.0251	1.84045e+06	1.67527	1.93347e+06	1.72079	1.0986e+06	1.12359e+06	-0.356395	0.144743	-2.46226	0.0140237	0.463249	0.525803	772	-0.268992	-0.625387	2.0686	3.43461	9.77209	3.66339
AAAEVNQEYGLDPK	P97807	Fh Fh1	Fh	IPI00129928;IPI00759940;	AK147000;CH466555;BC006048;U72679;	ENSMUST00000027810;	Fumarate hydratase, mitochondrial (Fumarase) (EC 4.2.1.2) (EF-3)		NP_034339.2;	Mm.41502;	mmu:14194;	fumarate hydratase activity; fumarate metabolic process; homeostasis of number of cells within a tissue; malate metabolic process; mitochondrion; tricarboxylic acid cycle; tricarboxylic acid cycle enzyme complex	GO:0004333; GO:0006106; GO:0048873; GO:0006108; GO:0005739; GO:0006099; GO:0045239	Carbohydrate metabolism; tricarboxylic acid cycle; (S)-malate from fumarate: step 1/1.	Class-II fumarase/aspartase family, Fumarase subfamily	Mitochondrion. Cytoplasm.	0.496862	0.345466	1.43824	0.152422	0.965945	0.988936	152	-1.28335	-0.786488	2.19853	2.94407	0.982616	2.59948	1.04009	258695	1.9013	220576	1.59375	136062	138401	-0.0542573	0.366435	-0.148068	0.882474	0.867449	0.984584	161	-1.69674	-1.751	2.39588	2.94407	0.982616	2.84636
AAAGTIQTSVQEVNSK	J3QP71	Bsg	Bsg			ENSMUST00000178383;	0					acrosomal membrane	GO:0002080				-0.28423	1.25183	-0.227052	0.823259	0.969439	0.992513	16	-2.31952	-2.60375	2.65553	1.19711	0.516104	3.55958	1.3671	150812	1.46187	455471	1.7619	103164	258511	-0.995264	1.02316	-0.97274	0.344321	0.788624	0.895115	17	-2.31952	-3.31478	2.22992	1.19711	0.516104	2.84476
AAAIVGCIGVIAEVDKAALVK	Q8VC12	Uroc1	Uroc1	IPI00121267;	BC022133;	ENSMUST00000046128;	Urocanate hydratase (Urocanase) (EC 4.2.1.49) (Imidazolonepropionate hydrolase)		NP_659189.2;	Mm.335669;	mmu:243537;	histidine catabolic process to glutamate and formamide; histidine catabolic process to glutamate and formate; urocanate hydratase activity	GO:0019556; GO:0019557; GO:0016153	Amino-acid degradation; L-histidine degradation into L-glutamate; N-formimidoyl-L-glutamate from L-histidine: step 2/3.	Urocanase family		-0.174742	0.293319	-0.595741	0.551879	0.965945	0.988936	254	-2.42582	-2.60057	2.40986	2.91071	1.34643	3.1009	1.32713	366066	1.67788	388381	1.91372	218172	202945	-0.246402	0.275293	-0.895054	0.371558	0.797271	0.904929	269	-2.38212	-2.62853	2.32374	2.91071	1.34643	3.12793
AAALPNPIPNPEICYNK	Q9CZS1	Aldh1b1 Aldhx	Aldh1b1	IPI00113073;	AK012213;AK088396;AK150992;AK151349;AK151364;AK153416;BC020001;BC086768;	ENSMUST00000044384;	Aldehyde dehydrogenase X, mitochondrial (EC 1.2.1.3) (Aldehyde dehydrogenase family 1 member B1)		NP_082546.1;	Mm.331583;	mmu:72535;	aldehyde dehydrogenase (NAD) activity; ethanol catabolic process; mitochondrial matrix; mitochondrion; nucleus	GO:0004029; GO:0006068; GO:0005759; GO:0005739; GO:0005634	Alcohol metabolism; ethanol degradation; acetate from ethanol: step 2/2.	Aldehyde dehydrogenase family	Mitochondrion matrix.	0.13496	0.231918	0.581928	0.561072	0.965945	0.988936	287	-0.485234	-0.350274	2.02846	2.93033	1.09064	2.97554	1.18228	492395	2.64708	1.06453e+06	4.28199	186015	248605	0.530398	0.227358	2.33288	0.0203089	0.493638	0.560296	303	0.101091	0.631489	2.04306	2.93033	1.09064	2.93358
AAAMLNNMR	Q91V14	Slc12a5 Kcc2 Kiaa1176	Slc12a5	IPI00465769;IPI00877254;	AF332063;AF332064;AK122460;AK147262;AL591495;BC054808;AJ011033;	ENSMUST00000099092;	Solute carrier family 12 member 5 (Electroneutral potassium-chloride cotransporter 2) (K-Cl cotransporter 2) (mKCC2) (Neuronal K-Cl cotransporter)		NP_065066.2;	Mm.252987;	mmu:57138;	dendrite; dendritic shaft; integral to membrane; learning; multicellular organism growth; neuronal cell body; plasma membrane; potassium ion transport; potassium:chloride symporter activity; response to drug; synaptic transmission; thermosensory behavior	GO:0030425; GO:0043198; GO:0016021; GO:0007612; GO:0035264; GO:0043025; GO:0005886; GO:0006813; GO:0015379; GO:0042493; GO:0007268; GO:0040040		SLC12A transporter family	Cell projection â€º dendrite. Cell membrane; Multi-pass membrane protein.	0.722599	1.02523	0.704814	0.491059	0.965945	0.988936	16	-6.77479	-6.05219	2.17485	2.22554	0.328504	2.12294	0.350772	11483.7	1.57653	13156.1	1.29611	7284.13	10150.5	0.336066	1.0635	0.315999	0.75585	0.850498	0.965344	17	-6.77479	-6.43872	2.31785	2.22554	0.328504	2.39105
AAATEDATPAALEK	O08705	Slc10a1 Ntcp	Slc10a1	IPI00115482;	AB003303;U95131;BC021154;BC094023;	ENSMUST00000095572;	Sodium/bile acid cotransporter (Na(+)/bile acid cotransporter) (Na(+)/taurocholate transport protein) (Sodium/taurocholate cotransporting polypeptide) (Solute carrier family 10 member 1)		NP_001171032.1;	Mm.486361;	mmu:20493;	basolateral plasma membrane; bile acid:sodium symporter activity; integral to membrane; membrane	GO:0016323; GO:0008508; GO:0016021; GO:0016020		Bile acid:sodium symporter (BASS) (TC 2.A.28) family	Membrane; Multi-pass membrane protein.	-0.51171	1.25285	-0.408438	0.688366	0.969129	0.992196	16	-2.95739	-3.4691	2.65769	2.38059	0.804964	2.90851	0.838405	343432	2.03412	49672.8	0.831331	168836	59750.9	-0.758525	1.13332	-0.669298	0.512294	0.815695	0.925842	17	-2.95739	-3.71591	2.47	2.38059	0.804964	2.54057
AAATFNPELITHILDGSPENTR	Q9R0H0	Acox1 Acox Paox	Acox1	IPI00127558;IPI00409360;	AF006688;AB034914;AK040566;AK170217;AL669925;AL607108;AL669925;AL607108;AL607108;AL669925;AL607108;AL669925;CH466558;CH466558;BC056448;	ENSMUST00000066587;ENSMUST00000072948;	Peroxisomal acyl-coenzyme A oxidase 1 (AOX) (EC 1.3.3.6) (Palmitoyl-CoA oxidase)		NP_056544.2;	Mm.356689;	mmu:11430;	acyl-CoA dehydrogenase activity; acyl-CoA oxidase activity; fatty acid beta-oxidation; fatty acid beta-oxidation using acyl-CoA oxidase; flavin adenine dinucleotide binding; generation of precursor metabolites and energy; mitochondrion; peroxisomal membrane; prostaglandin metabolic process; spermatogenesis; very long-chain fatty acid metabolic process	GO:0003995; GO:0003997; GO:0006635; GO:0033540; GO:0050660; GO:0006091; GO:0005739; GO:0005778; GO:0006693; GO:0007283; GO:0000038	Lipid metabolism; peroxisomal fatty acid beta-oxidation.	Acyl-CoA oxidase family	Peroxisome.	0.127188	0.253936	0.500868	0.616871	0.965945	0.988936	271	1.0782	1.20539	2.15472	3.15247	1.63779	3.3311	1.85304	326928	1.25714	495207	1.48702	260057	333019	-0.000225325	0.262212	-0.000859325	0.999315	0.880976	0.999938	285	1.05754	1.05731	2.28591	3.15247	1.63779	3.4641
AAAVSDIQDLMR	Q9CR00	Psmd9	Psmd9	IPI00113287;	AK002280;AK010276;AK168863;BC051930;BC060245;	ENSMUST00000100729;	26S proteasome non-ATPase regulatory subunit 9 (26S proteasome regulatory subunit p27)		NP_080276.2;	Mm.278997;	mmu:67151;	bHLH transcription factor binding; negative regulation of insulin secretion; nucleus; positive regulation of insulin secretion; positive regulation of transcription, DNA-dependent; proteasome regulatory particle assembly; transcription coactivator activity	GO:0043425; GO:0046676; GO:0005634; GO:0032024; GO:0045893; GO:0070682; GO:0003713		Proteasome subunit p27 family		-0.441382	0.531472	-0.83049	0.41029	0.965945	0.988936	49	-1.66298	-2.10436	1.95275	1.73488	0.678886	2.46752	0.818183	342791	2.40306	45418.6	0.848671	142647	53517.2	-0.734652	0.691316	-1.06269	0.292835	0.782103	0.887714	52	-2.77415	-3.5088	2.60966	1.73488	0.678886	3.10204
AACLPLPGYR	Q61233	Lcp1 Pls2	Lcp1	IPI00118892;	D37837;AK009211;AK030806;AK030987;AK030996;AK088202;AK149790;AK151155;AK152891;AK153082;AK153206;AK169728;AK169833;BC022943;	ENSMUST00000124499;ENSMUST00000131802;ENSMUST00000145303;	Plastin-2 (65 kDa macrophage protein) (L-plastin) (Lymphocyte cytosolic protein 1) (LCP-1) (pp65)	I49445;	NP_001234913.1;NP_032905.2;	Mm.153911;Mm.484415;	mmu:18826;	T cell activation involved in immune response; actin filament; actin filament binding; actin filament bundle assembly; calcium ion binding; cell junction; cytosol; organ regeneration; phagocytic cup; regulation of intracellular protein transport; ruffle; ruffle membrane	GO:0002286; GO:0005884; GO:0051015; GO:0051017; GO:0005509; GO:0030054; GO:0005829; GO:0031100; GO:0001891; GO:0033157; GO:0001726; GO:0032587			Cytoplasm â€º cytoskeleton. Cell projection. Cell junction. Cell projection â€º ruffle membrane; Peripheral membrane protein; Cytoplasmic side.	-0.146588	0.444117	-0.330066	0.741866	0.969439	0.992513	134	0.368017	0.221429	2.6647	3.05096	1.22769	3.10395	1.19402	824329	2.63425	475509	2.43277	312927	195460	0.137323	0.356801	0.384874	0.700903	0.841455	0.95508	143	0.720983	0.858306	2.19947	3.05096	1.22769	2.60596
AACPTAEQHLAHTMSAAQRAARLGTTTAPR	Q3UTF6	Amz1	Amz1	IPI00652626;	AK139472;		0		NP_775581.1;	Mm.397580;	mmu:231842;						0.334112	0.771728	0.43294	0.671219	0.965945	0.988936	15	-1.0864	-0.752288	1.63708	1.45533	1.33959	1.69595	2.25439	115478	0.732274	271981	0.941872	157698	288766	0.878704	0.96428	0.911254	0.375687	0.797421	0.9051	16	-1.0864	-0.207696	2.1016	1.45533	1.33959	2.38737
AADAEAEVASLNR	P21107	Tpm3 Tpm-5 Tpm5	Tpm3	IPI00230044;IPI00278611;	X53753;U04541;AF317223;AK088111;AK088902;X72633;	ENSMUST00000029549;ENSMUST00000121503;	Tropomyosin alpha-3 chain (Gamma-tropomyosin) (Tropomyosin-3)	I48852;S11390;	NP_001240667.1;	Mm.240839;Mm.421791;	mmu:59069;	cortical cytoskeleton; growth cone; podosome; stress fiber	GO:0030863; GO:0030426; GO:0002102; GO:0001725		Tropomyosin family	Cytoplasm â€º cytoskeleton.	-0.0951993	0.804503	-0.118333	0.906278	0.970836	0.993943	50	-5.01728	-5.11248	2.95593	4.05759	1.91118	3.614	1.62919	2.33789e+06	2.17203	1.29283e+06	1.95801	1.07636e+06	660280	0.137365	0.856351	0.160408	0.873182	0.865636	0.982526	52	-5.17456	-5.03719	3.23265	4.05759	1.91118	4.63471
AADAHVDAHYYEQNEQPTGTCAACITGGNR	P55264	Adk	Adk	IPI00126940;IPI00138084;	AY540996;AY540997;BC009659;U26589;	ENSMUST00000045376;	Adenosine kinase (AK) (EC 2.7.1.20) (Adenosine 5'-phosphotransferase)		NP_001229970.1;NP_598840.1;	Mm.188734;	mmu:11534;	AMP salvage; ATP binding; adenosine kinase activity; adenosine metabolic process; cytosol; dATP biosynthetic process; metal ion binding; nucleus; phosphotransferase activity, alcohol group as acceptor; positive regulation of T cell proliferation; purine ribonucleoside salvage	GO:0044209; GO:0005524; GO:0004001; GO:0046085; GO:0005829; GO:0006175; GO:0046872; GO:0005634; GO:0016773; GO:0042102; GO:0006166	Purine metabolism; AMP biosynthesis via salvage pathway; AMP from adenosine: step 1/1.	Carbohydrate kinase PfkB family		-0.035703	0.334577	-0.106711	0.915117	0.971236	0.994353	216	2.22784	2.19213	2.55902	3.30477	15.0394	2.95355	11.4228	1.25842e+06	1.52602	862512	1.37024	824637	629460	-0.19891	0.323862	-0.614181	0.539708	0.821385	0.932299	228	2.35472	2.15581	2.54494	3.30477	15.0394	2.96669
AADALTEQPGLLSAPRPMAASPSPGQ	Q3TH77	Numa1	Numa1	IPI00263048;	AK168399;		0			Mm.27259;							0.332328	1.46313	0.227135	0.823195	0.969439	0.992513	16	-1.55263	-1.2203	3.10377	3.48752	2.2462	2.66532	2.18415	2.80513e+06	2.40047	2.4356e+06	2.70598	1.16858e+06	900084	1.09836	1.38397	0.793631	0.438348	0.803395	0.91188	17	-1.55263	-0.454265	3.0163	3.48752	2.2462	2.5152
AADCLVETLEDTLAPGSGGLR	Q7TN37	Trpm4 Ltrpc4	Trpm4	IPI00409286;IPI00798524;IPI00798543;	AB112657;AB112658;AB112667;AJ575814;BC046472;BC046537;BC049993;BC058632;BC096475;	ENSMUST00000042194;	Transient receptor potential cation channel subfamily M member 4 (Calcium-activated non-selective cation channel 1) (Long transient receptor potential channel 4) (LTrpC-4) (LTrpC4)		NP_780339.2;	Mm.439890;	mmu:68667;	ATP binding; Golgi apparatus; calcium activated cation channel activity; calcium channel activity; dendritic cell chemotaxis; endoplasmic reticulum; integral to membrane; plasma membrane; positive regulation of canonical Wnt receptor signaling pathway; positive regulation of cell proliferation; protein sumoylation; regulation of T cell cytokine production; regulation of membrane potential; voltag…	GO:0005524; GO:0005794; GO:0005227; GO:0005262; GO:0002407; GO:0005783; GO:0016021; GO:0005886; GO:0090263; GO:0008284; GO:0016925; GO:0002724; GO:0042391; GO:0005244		Transient receptor (TC 1.A.4) family, LTrpC subfamily, TRPM4 sub-subfamily	Cell membrane; Multi-pass membrane protein. Endoplasmic reticulum. Golgi apparatus.	0.497666	1.69169	0.294182	0.772401	0.969439	0.992513	16	-5.21879	-4.72112	3.58862	3.27329	0.627213	3.8784	0.821499	112837	1.89932	65889	1.18817	59409.1	55454.1	1.29815	1.57716	0.823094	0.421851	0.803194	0.911653	17	-5.21879	-3.92063	3.43735	3.27329	0.627213	3.56821
AADFQLHTHVNDGTEFGGSIYQK	Q60931	Vdac3	Vdac3	IPI00122548;	U30839;AK083785;BC004743;	ENSMUST00000009036;	Voltage-dependent anion-selective channel protein 3 (VDAC-3) (mVDAC3) (Outer mitochondrial membrane protein porin 3)		NP_035826.1;	Mm.227704;	mmu:22335;	behavioral fear response; learning; mitochondrial inner membrane; mitochondrial outer membrane; neuron-neuron synaptic transmission; nucleotide binding; pore complex; porin activity; voltage-gated anion channel activity	GO:0001662; GO:0007612; GO:0005743; GO:0005741; GO:0007270; GO:0000166; GO:0046930; GO:0015288; GO:0008308		Eukaryotic mitochondrial porin family	Mitochondrion outer membrane.	-0.533898	0.714665	-0.74706	0.460317	0.965945	0.988936	33	-2.82994	-3.36384	2.144	1.50915	0.507373	2.76045	0.786826	76730.4	1.2309	70956.2	1.10829	62337	64023.3	-0.721681	0.778542	-0.926966	0.360293	0.792301	0.899289	35	-2.72658	-3.44826	2.39963	1.50915	0.507373	3.22802
AADKDTCFSTEGPNLVTR	P07724	Alb Alb-1 Alb1	Alb	IPI00131695;	AJ011413;AJ277794;AK010025;AK050248;AK050644;AK160487;BC024643;BC049971;M16111;X13060;	ENSMUST00000031314;	Serum albumin	A05139;	NP_033784.2;	Mm.16773;	mmu:11657;	DNA binding; basement membrane; cell surface binding; cellular response to starvation; cytoplasm; drug binding; extracellular space; fatty acid binding; hemolysis by symbiont of host erythrocytes; maintenance of mitochondrion location; metal ion binding; negative regulation of apoptotic process; oxygen binding; positive regulation of circadian sleep/wake cycle, non-REM sleep; protein complex; pyr…	GO:0003677; GO:0005604; GO:0043498; GO:0009267; GO:0005737; GO:0008144; GO:0005615; GO:0005504; GO:0019836; GO:0051659; GO:0046872; GO:0043066; GO:0019825; GO:0046010; GO:0043234; GO:0030170; GO:0046689; GO:0007584; GO:0010033; GO:0070541; GO:0015643; GO:0006810; GO:0008270		ALB/AFP/VDB family	Secreted.	-0.129502	0.131257	-0.986631	0.324038	0.965945	0.988936	1115	4.05389	3.92439	2.26204	3.73752	8.42068	3.72564	6.47431	3.02267e+06	2.07623	1.96959e+06	1.9401	1.45585e+06	1.0152e+06	-0.537389	0.145996	-3.68085	0.000242964	0.0790607	0.0897366	1179	3.91888	3.38149	2.58499	3.73752	8.42068	3.98036
AADTHLIDYEK	Q9WUZ9	Entpd5 Cd39l4	Entpd5	IPI00125514;	AF006482;AJ238636;AF136571;AK002618;AK031581;AK036641;AK037736;AK045828;AK079267;AK080265;AK081435;AK088455;AK160950;CH466590;CH466590;CH466590;BC015247;	ENSMUST00000021662;ENSMUST00000110272;ENSMUST00000117286;ENSMUST00000120942;ENSMUST00000122194;	Ectonucleoside triphosphate diphosphohydrolase 5 (NTPDase 5) (EC 3.6.1.6) (CD39 antigen-like 4) (ER-UDPase) (Guanosine-diphosphatase ENTPD5) (GDPase ENTPD5) (EC 3.6.1.42) (Nucleoside diphosphatase) (Uridine-diphosphatase ENTPD5) (UDPase ENTPD5)		NP_001021385.1;NP_031673.2;	Mm.10211;	mmu:12499;	'de novo' posttranslational protein folding; ATP metabolic process; cell growth; cell proliferation; endoplasmic reticulum; endoplasmic reticulum membrane; glycolysis; guanosine-diphosphatase activity; integral to membrane; protein N-linked glycosylation; regulation of phosphatidylinositol 3-kinase cascade; uridine-diphosphatase activity	GO:0051084; GO:0046034; GO:0016049; GO:0008283; GO:0005783; GO:0005789; GO:0006096; GO:0004382; GO:0016021; GO:0006487; GO:0014066; GO:0045134	Protein modification; protein glycosylation.	GDA1/CD39 NTPase family	Endoplasmic reticulum membrane; Single-pass type II membrane protein.	-0.683574	0.468109	-1.46029	0.147941	0.965945	0.988936	84	-2.79291	-3.47648	2.22043	2.47835	0.787852	3.20629	0.837309	360612	2.32675	137612	1.8774	154985	73299	-0.162061	0.378689	-0.427954	0.669719	0.834255	0.946907	89	-2.20607	-2.36813	1.8455	2.47835	0.787852	2.43612
AADTIGYPVMIR	Q8C196	Cps1	Cps1	IPI00111908;	BC067211;BC126969;AK028683;	ENSMUST00000027144;	Carbamoyl-phosphate synthase [ammonia], mitochondrial (EC 6.3.4.16) (Carbamoyl-phosphate synthetase I) (CPSase I)		NP_001074278.1;	Mm.343942;	mmu:227231;	ATP binding; anion homeostasis; calcium ion binding; carbamoyl phosphate biosynthetic process; carbamoyl-phosphate synthase (ammonia) activity; cellular response to cAMP; cellular response to fibroblast growth factor stimulus; cellular response to glucagon stimulus; cellular response to oleic acid; endopeptidase activity; glutamate binding; glutamine catabolic process; glycogen catabolic process;…	GO:0005524; GO:0055081; GO:0005509; GO:0070409; GO:0004087; GO:0071320; GO:0044344; GO:0071377; GO:0071400; GO:0004175; GO:0016595; GO:0006543; GO:0005980; GO:0070365; GO:0050667; GO:0007494; GO:0005743; GO:0042645; GO:0005739; GO:0072341; GO:0046209; GO:0005730; GO:0005543; GO:0045909; GO:0043234; GO:0014075; GO:0043200; GO:0071548; GO:0042493; GO:0032094; GO:0060416; GO:0032496; GO:0042594; GO:…			Mitochondrion. Nucleus â€º nucleolus.	0.123039	0.0976338	1.26021	0.207733	0.965945	0.988936	2131	3.9922	4.11524	2.32483	3.46249	2.03149	3.73123	2.36256	1.20753e+06	2.03967	1.1954e+06	1.94705	592021	613953	0.214978	0.0992841	2.16528	0.0304708	0.504351	0.572456	2255	4.12642	4.3414	2.42891	3.46249	2.03149	3.7923
AADVWSLGVMLYTMLVGRYPFHDIEPSSLFSK	Q8K4K3	Trib2	Trib2	IPI00320961;	AF358867;AK044747;AK080064;AK082329;AK144192;BC027159;BC034338;BC037387;	ENSMUST00000020922;	Tribbles homolog 2 (TRB-2)		NP_653134.2;	Mm.266679;	mmu:217410;	cytoplasm; cytoskeleton; negative regulation of fat cell differentiation; negative regulation of interleukin-10 biosynthetic process; negative regulation of protein kinase activity; negative regulation of sequence-specific DNA binding transcription factor activity; nucleus; positive regulation of proteasomal ubiquitin-dependent protein catabolic process; positive regulation of ubiquitin-protein l…	GO:0005737; GO:0005856; GO:0045599; GO:0045081; GO:0006469; GO:0043433; GO:0005634; GO:0032436; GO:0051443; GO:0004860; GO:0043405; GO:0008134; GO:0016772; GO:0031625; GO:0055106		Protein kinase superfamily, CAMK Ser/Thr protein kinase family, Tribbles subfamily	Cytoplasm. Cytoplasm â€º cytoskeleton.	0.668622	0.991675	0.674235	0.509787	0.965945	0.988936	16	-7.17207	-6.50345	2.10366	2.40447	0.335255	1.75194	0.269386	149187	2.93685	12437.3	1.55019	50798.2	8023.04	0.515343	1.13123	0.455559	0.654472	0.830777	0.942961	17	-7.17207	-6.65673	2.46546	2.40447	0.335255	2.51212
AAEAGADLVMLDNFKPEELHPTAATLK	Q91X91	Qprt	Qprt	IPI00128556;	BC011191;	ENSMUST00000032912;	Nicotinate-nucleotide pyrophosphorylase [carboxylating] (EC 2.4.2.19) (Quinolinate phosphoribosyltransferase [decarboxylating]) (QAPRTase) (QPRTase)		NP_598447.1;	Mm.26928;	mmu:67375;	NAD biosynthetic process; cytoplasm; nicotinate-nucleotide diphosphorylase (carboxylating) activity; protein oligomerization; quinolinate catabolic process	GO:0009435; GO:0005737; GO:0004514; GO:0051259; GO:0034213	Cofactor biosynthesis; NAD(+) biosynthesis; nicotinate D-ribonucleotide from quinolinate: step 1/1.	NadC/ModD family		0.351129	0.417318	0.841395	0.401637	0.965945	0.988936	133	-2.72225	-2.37112	2.50391	3.21193	0.824177	3.27841	0.911076	151077	2.07612	235402	2.2086	72768.9	106584	-0.311965	0.40577	-0.768822	0.443294	0.803395	0.91188	140	-2.68909	-3.00105	2.50133	3.21193	0.824177	3.33359
AAEAGDLHTALEK	Q8VBW8	Ttc36	Ttc36	IPI00121493;	AK149384;AK165811;BC021608;BC021613;BC024432;BC026825;	ENSMUST00000044694;	Tetratricopeptide repeat protein 36 (TPR repeat protein 36)		NP_620401.1;	Mm.325487;	mmu:192653;				TTC36 family		-0.0961344	0.228799	-0.420169	0.674955	0.965945	0.988936	152	-1.15724	-1.25337	1.45607	1.99489	2.12976	1.83864	1.78023	450098	1.51214	299513	1.32068	297656	226788	-0.378009	0.231329	-1.63407	0.104197	0.677589	0.769086	161	-1.98593	-2.36394	1.51251	1.99489	2.12976	2.02148
AAECNIVVTQPR	O70133	Dhx9 Ddx9	Dhx9	IPI00339468;IPI00607914;IPI00875791;	U91922;AF023530;AY512925;BC089159;AK013423;U92080;		ATP-dependent RNA helicase A (RHA) (EC 3.6.4.13) (DEAH box protein 9) (mHEL-5) (Nuclear DNA helicase II) (NDH II)		NP_031868.2;	Mm.20000;	mmu:13211;	ATP binding; ATP-dependent helicase activity; CRD-mediated mRNA stability complex; DNA binding; cellular response to heat; circadian rhythm; double-stranded RNA binding; nucleolus; ribonucleoprotein complex	GO:0005524; GO:0008026; GO:0070937; GO:0003677; GO:0034605; GO:0007623; GO:0003725; GO:0005730; GO:0030529		DEAD box helicase family, DEAH subfamily	Nucleus â€º nucleolus. Cytoplasm.	0.130197	0.654347	0.198973	0.843108	0.969439	0.992513	49	-4.00995	-3.87976	2.40422	4.29887	0.728675	4.59814	0.806097	133179	2.21276	84172.7	1.41449	60186.7	59507.4	-0.594946	0.617015	-0.964233	0.339479	0.788624	0.895115	51	-4.72681	-5.32176	2.32918	4.29887	0.728675	3.90114
AAEEAFVNDIDESSPGTEWER	O08585	Clta	Clta	IPI00114409;IPI00876257;	U91848;		Clathrin light chain A (Lca)			Mm.298875;		clathrin coat of coated pit; clathrin coat of trans-Golgi network vesicle; cytoplasmic membrane-bounded vesicle; intracellular protein transport; structural molecule activity; vesicle-mediated transport	GO:0030132; GO:0030130; GO:0016023; GO:0006886; GO:0005198; GO:0016192		Clathrin light chain family	Cytoplasmic vesicle membrane; Peripheral membrane protein; Cytoplasmic side. Membrane â€º coated pit; Peripheral membrane protein; Cytoplasmic side.	-0.842407	1.01461	-0.830276	0.4186	0.965945	0.988936	16	-2.59105	-3.43345	2.15231	0.772598	0.29818	2.94415	0.857488	43114.2	0.710781	70980.4	0.960824	60657.6	73874.6	-0.8594	0.840951	-1.02194	0.321134	0.788327	0.894778	17	-2.59105	-3.45045	1.83281	0.772598	0.29818	2.40769
AAEIGYEDPINPTYEATNAMYHR	Q9WU79	Prodh Pro1	Prodh	IPI00322760;	AK144068;CH466521;AF120279;U80020;BC125327;	ENSMUST00000003620;ENSMUST00000136776;	Proline dehydrogenase 1, mitochondrial (EC 1.5.99.8) (Proline oxidase)		NP_035302.2;	Mm.28456;	mmu:19125;	FAD binding; glutamate biosynthetic process; mitochondrial inner membrane; mitochondrial matrix; proline catabolic process to glutamate; proline dehydrogenase activity	GO:0071949; GO:0006537; GO:0005743; GO:0005759; GO:0010133; GO:0004657	Amino-acid degradation; L-proline degradation into L-glutamate; L-glutamate from L-proline: step 1/2.	Proline oxidase family	Mitochondrion matrix.	-1.21877	1.07066	-1.13834	0.271738	0.965945	0.988936	16	-1.93437	-3.15314	2.27121	2.35939	1.21972	2.17947	0.691206	179425	1.01352	86850.6	1.18493	177032	73295.8	-1.35047	1.04855	-1.28794	0.215023	0.730002	0.828577	17	-1.93437	-3.28485	2.28527	2.35939	1.21972	2.21113
AAELGAELGAQAISHLEEVSDEGIAAMAAAR	Q9DBA8	Amdhd1	Amdhd1	IPI00119470;	AK005066;BC022626;BC043681;BC055025;BC118616;BC121826;	ENSMUST00000016034;	Probable imidazolonepropionase (EC 3.5.2.7) (Amidohydrolase domain-containing protein 1)		NP_082184.1;	Mm.244518;	mmu:71761;	cytoplasm; histidine catabolic process to glutamate and formamide; histidine catabolic process to glutamate and formate; imidazolonepropionase activity; metal ion binding	GO:0005737; GO:0019556; GO:0019557; GO:0050480; GO:0046872	Amino-acid degradation; L-histidine degradation into L-glutamate; N-formimidoyl-L-glutamate from L-histidine: step 3/3.	HutI family		-0.31919	0.192677	-1.6566	0.0986924	0.965945	0.988936	287	-1.54932	-1.86851	1.68524	2.13592	3.49056	2.83442	3.04636	848752	1.75107	818327	1.84867	484706	442657	-0.454465	0.201629	-2.25396	0.0249105	0.493638	0.560296	304	-2.03764	-2.4921	1.81186	2.13592	3.49056	2.92177
AAELHLVHWNPK	P16015	Ca3 Car3	Ca3	IPI00221890;	M27796;AF294988;AF294983;AF294984;AF294985;AF294986;AF294987;BC011129;	ENSMUST00000029076;	Carbonic anhydrase 3 (EC 4.2.1.1) (Carbonate dehydratase III) (Carbonic anhydrase III) (CA-III)	A43641;	NP_031632.2;	Mm.300;	mmu:12350;	carbonate dehydratase activity; cytoplasm; nickel cation binding; one-carbon metabolic process; response to oxidative stress; zinc ion binding	GO:0004089; GO:0005737; GO:0016151; GO:0006730; GO:0006979; GO:0008270		Alpha-carbonic anhydrase family	Cytoplasm.	-0.368337	0.226813	-1.62397	0.105232	0.965945	0.988936	371	0.389261	0.020924	2.25676	3.64671	7.38998	3.72966	29.8409	7.24982e+06	2.26711	5.97317e+06	2.45043	3.19783e+06	2.4376e+06	-0.814183	0.23718	-3.43277	0.000661281	0.118607	0.134623	391	0.377413	-0.43677	2.42457	3.64671	7.38998	3.88028
AAELIANSLATAGDGLIELR	P67778	Phb	Phb	IPI00133440;	X78682;AK002714;AK010619;AK150956;AK151073;AK168248;AK168656;AL732490;BC083354;BC089034;	ENSMUST00000125172;	Prohibitin (B-cell receptor-associated protein 32) (BAP 32)		NP_032857.1;	Mm.263862;	mmu:18673;	DNA biosynthetic process; DNA replication; cellular response to interleukin-6; histone deacetylation; integral to plasma membrane; mitochondrial inner membrane; negative regulation of androgen receptor signaling pathway; negative regulation of cell growth; negative regulation of cell proliferation; negative regulation of glucocorticoid receptor signaling pathway; negative regulation of transcript…	GO:0071897; GO:0006260; GO:0071354; GO:0016575; GO:0005887; GO:0005743; GO:0060766; GO:0030308; GO:0008285; GO:2000323; GO:0010944; GO:0000122; GO:0005654; GO:0005634; GO:0045893; GO:0050847; GO:0000981; GO:0044212		Prohibitin family	Mitochondrion inner membrane.	0.185733	0.389142	0.477289	0.633846	0.965945	0.988936	151	-1.02431	-0.838574	2.47649	2.55583	1.08718	2.68723	1.23625	253258	1.53077	253533	1.49145	165445	169991	-0.187681	0.393478	-0.47698	0.634028	0.830777	0.942961	160	-1.98366	-2.17134	2.57269	2.55583	1.08718	2.99791
AAELQGGVAEVNTKEHQFG	Q3TDR6	Tsga10	Tsga10	IPI00652211;	AK170053;		0			Mm.332756;		centriole replication; centriole-centriole cohesion	GO:0007099; GO:0010457				-0.260216	0.932669	-0.279001	0.783818	0.969439	0.992513	16	-1.99957	-2.25979	1.97849	1.01114	0.505679	2.60891	1.1545	88948	0.903169	318632	1.40955	98484.3	226053	0.519766	0.495019	1.04999	0.30842	0.788327	0.894778	17	-1.99957	-1.4798	1.07887	1.01114	0.505679	1.133
AAEMLLFGK	Q9WUR2	Eci2 Peci	Eci2	IPI00322931;IPI00877214;	AF153613;AK009478;BC001983;	ENSMUST00000021854;ENSMUST00000171229;ENSMUST00000178421;	Enoyl-CoA delta isomerase 2, mitochondrial (EC 5.3.3.8) (Delta(3),delta(2)-enoyl-CoA isomerase) (D3,D2-enoyl-CoA isomerase) (Dodecenoyl-CoA isomerase) (Peroxisomal 3,2-trans-enoyl-CoA isomerase) (pECI)		NP_001103801.1;NP_001103802.1;NP_035998.2;	Mm.28883;	mmu:23986;	dodecenoyl-CoA delta-isomerase activity; fatty acid beta-oxidation; fatty acid catabolic process; fatty-acyl-CoA binding; mitochondrion; peroxisomal matrix; peroxisome	GO:0004165; GO:0006635; GO:0009062; GO:0000062; GO:0005739; GO:0005782; GO:0005777		Enoyl-CoA hydratase/isomerase family	Mitochondrion. Peroxisome matrix.	-0.171811	0.425976	-0.403334	0.687555	0.968558	0.991611	101	-3.50164	-3.67345	2.21344	2.14916	1.06068	2.59858	1.18224	684448	2.48734	356319	1.83995	275173	193657	0.043469	0.354664	0.122564	0.902682	0.86863	0.985924	107	-2.16138	-2.11792	1.89339	2.14916	1.06068	1.87471
AAETLTELEAAI	P97352	S100a13	S100a13	IPI00124115;	X99921;BC005687;	ENSMUST00000048138;	Protein S100-A13 (S100 calcium-binding protein A13)	JC5065;		Mm.6523;		calcium ion binding; copper ion binding; cytosol; extracellular space; interleukin-1 alpha secretion; lipid binding; nucleus; perinuclear region of cytoplasm; positive regulation of I-kappaB kinase/NF-kappaB cascade; positive regulation of cell proliferation; regulation of cell shape; response to copper ion; response to electrical stimulus; zinc ion binding	GO:0005509; GO:0005507; GO:0005829; GO:0005615; GO:0050703; GO:0008289; GO:0005634; GO:0048471; GO:0043123; GO:0008284; GO:0008360; GO:0046688; GO:0051602; GO:0008270		S-100 family	Cytoplasm. Secreted.	-1.12536	0.998299	-1.12727	0.277337	0.965945	0.988936	15	-4.5676	-5.69295	2.11771	1.57568	0.344968	2.3962	0.420906	16764.3	0.93462	7945.08	0.734413	17937	10818.3	-0.387061	0.852458	-0.454053	0.655889	0.831422	0.943693	16	-4.5676	-4.95466	1.85789	1.57568	0.344968	1.9521
AAFDDAIAELDTLSEESYK	P62259	Ywhae	Ywhae	IPI00118384;	Z19599;D87663;AF483478;AF483479;BC058686;	ENSMUST00000067664;	14-3-3 protein epsilon (14-3-3E)	S31975;	NP_033562.3;	Mm.234700;	mmu:22627;	axon part; cerebral cortex development; hippocampus development; kinesin complex; melanosome; mitochondrion; negative regulation of protein dephosphorylation; neuron migration; protein domain specific binding; protein targeting	GO:0033267; GO:0021987; GO:0021766; GO:0005871; GO:0042470; GO:0005739; GO:0035308; GO:0001764; GO:0019904; GO:0006605		14-3-3 family	Cytoplasm. Melanosome.	-0.384422	0.351671	-1.09313	0.276066	0.965945	0.988936	152	-4.35672	-4.74114	2.23802	2.88192	1.6158	2.76546	1.27557	368400	1.40802	211072	1.13068	261645	186677	-0.979344	0.474017	-2.06605	0.0404355	0.550801	0.625177	160	-5.63323	-6.61257	3.09929	2.88192	1.6158	4.43484
AAFGLSEAGFNTACLTK	Q8K2B3	Sdha	Sdha	IPI00230351;	AK029520;AK034928;AK049590;AK050475;AK075990;AK145923;AK147286;AK147624;AK153085;AK162148;AK169254;AK004362;BC011301;BC031849;DQ402975;AF095938;	ENSMUST00000022062;	Succinate dehydrogenase [ubiquinone] flavoprotein subunit, mitochondrial (EC 1.3.5.1) (Flavoprotein subunit of complex II) (Fp)		NP_075770.1;	Mm.158231;	mmu:66945;	flavin adenine dinucleotide binding; mitochondrial respiratory chain complex II; nervous system development; respiratory electron transport chain; succinate dehydrogenase (ubiquinone) activity; succinate metabolic process; tricarboxylic acid cycle	GO:0050660; GO:0005749; GO:0007399; GO:0022904; GO:0008177; GO:0006105; GO:0006099	Carbohydrate metabolism; tricarboxylic acid cycle; fumarate from succinate (eukaryal route): step 1/1.	FAD-dependent oxidoreductase 2 family, FRD/SDH subfamily	Mitochondrion inner membrane; Peripheral membrane protein; Matrix side.	-0.0682412	0.259691	-0.262779	0.79285	0.969439	0.992513	421	0.616327	0.548086	2.75444	3.58632	1.36241	3.60455	1.32752	787153	2.99649	957025	3.73132	262692	256485	0.377582	0.243807	1.54869	0.122167	0.677589	0.769086	445	0.684605	1.06219	2.65683	3.58632	1.36241	3.4029
AAFIDNMNQYTR	Q71RI9	Ccbl2 Kat3	Ccbl2	IPI00454201;IPI00845690;	AF363737;AK049569;AK145623;BC131942;BC132615;	ENSMUST00000044392;ENSMUST00000106218;	Kynurenine--oxoglutarate transaminase 3 (EC 2.6.1.7) (Cysteine-S-conjugate beta-lyase 2) (EC 4.4.1.13) (Kynurenine aminotransferase III) (KATIII) (Kynurenine--glyoxylate transaminase) (EC 2.6.1.63) (Kynurenine--oxoglutarate transaminase III)		NP_776124.1;	Mm.289643;	mmu:229905;	2-oxoglutarate metabolic process; biosynthetic process; cysteine-S-conjugate beta-lyase activity; kynurenine-glyoxylate transaminase activity; kynurenine-oxoglutarate transaminase activity; mitochondrion; pyridoxal phosphate binding	GO:0006103; GO:0009058; GO:0047804; GO:0047315; GO:0016212; GO:0005739; GO:0030170		Class-I pyridoxal-phosphate-dependent aminotransferase family		0.228042	0.272683	0.836292	0.403898	0.965945	0.988936	220	-1.42017	-1.19213	2.08562	2.88976	1.25013	2.51656	1.20783	172651	1.09032	216149	1.37633	158350	157048	0.230321	0.266413	0.864524	0.38819	0.801619	0.909865	233	-2.21606	-1.98574	2.09351	2.88976	1.25013	2.69581
AAFLLSTMA	B1AT66	Slc16a6 Mct7	Slc16a6	IPI00127273;IPI00223684;	AK032026;AK170472;AL645791;AL645791;CH466558;CH466558;BC017129;	ENSMUST00000070152;ENSMUST00000070872;	Monocarboxylate transporter 7 (MCT 7) (Monocarboxylate transporter 6) (MCT 6) (Solute carrier family 16 member 6)		NP_001025013.1;NP_598799.1;	Mm.265874;	mmu:104681;	integral to membrane; plasma membrane; symporter activity	GO:0016021; GO:0005886; GO:0015293		Major facilitator superfamily, Monocarboxylate porter (TC 2.A.1.13) family	Cell membrane; Multi-pass membrane protein.	-1.91411	1.03253	-1.85381	0.082295	0.965945	0.988936	16	-1.88719	-3.8013	2.19032	1.74965	0.927119	2.55611	0.672432	122702	1.00506	75712.8	1.19982	122084	63103.7	-0.0363218	0.771783	-0.0470623	0.963012	0.880069	0.998908	17	-1.88719	-1.92351	1.68206	1.74965	0.927119	1.61504
AAFQLGSPWR	P47738	Aldh2 Ahd-1 Ahd1	Aldh2	IPI00111218;	U07235;S71509;BC005476;	ENSMUST00000031411;	Aldehyde dehydrogenase, mitochondrial (EC 1.2.1.3) (AHD-M1) (ALDH class 2) (ALDH-E2) (ALDHI)	I48966;	NP_033786.1;	Mm.284446;	mmu:11669;	aldehyde dehydrogenase (NAD) activity; cellular response to fatty acid; cellular response to hormone stimulus; ethanol catabolic process; liver development; mitochondrial matrix; mitochondrion; response to hyperoxia; response to lipopolysaccharide; response to nicotine; response to progesterone stimulus; response to testosterone stimulus	GO:0004029; GO:0071398; GO:0032870; GO:0006068; GO:0001889; GO:0005759; GO:0005739; GO:0055093; GO:0032496; GO:0035094; GO:0032570; GO:0033574	Alcohol metabolism; ethanol degradation; acetate from ethanol: step 2/2.	Aldehyde dehydrogenase family	Mitochondrion matrix.	-0.27571	0.146387	-1.88343	0.0600708	0.965945	0.988936	676	0.0962796	-0.17943	1.96399	3.48305	3.02247	3.50393	2.44881	1.3825e+06	1.89098	1.33399e+06	2.00957	731104	663820	-0.189724	0.153746	-1.23401	0.217604	0.731455	0.830227	718	0.21072	0.0209958	2.11925	3.48305	3.02247	3.69306
AAFTMFSR	P16675	Ctsa Ppgb	Ctsa	IPI00137177;	J05261;BC018534;	ENSMUST00000103092;ENSMUST00000103093;	Lysosomal protective protein (EC 3.4.16.5) (Carboxypeptidase C) (Carboxypeptidase L) (Cathepsin A) (Protective protein cathepsin A) (PPCA) (Protective protein for beta-galactosidase) [Cleaved into: Lysosomal protective protein 32 kDa chain; Lysosomal protective protein 20 kDa chain]	A35732;	NP_001033581.1;	Mm.359633;Mm.474586;	mmu:19025;	lysosome; mitochondrion; nucleus; proteolysis; serine-type carboxypeptidase activity	GO:0005764; GO:0005739; GO:0005634; GO:0006508; GO:0004185		Peptidase S10 family	Lysosome.	0.0835905	0.31237	0.267601	0.789421	0.969439	0.992513	133	-4.94347	-4.85988	1.87422	2.57479	0.812952	2.49124	0.818032	198805	1.82984	173811	1.93827	108646	89673.2	-0.318176	0.331495	-0.959819	0.338778	0.788624	0.895115	142	-5.02506	-5.34324	2.04347	2.57479	0.812952	2.58059
AAFVLPEFTR	Q64674	Srm	Srm	IPI00136912;	Z67748;L19311;BC005566;	ENSMUST00000006611;	Spermidine synthase (SPDSY) (EC 2.5.1.16) (Putrescine aminopropyltransferase)		NP_033298.1;	Mm.10;	mmu:20810;	spermidine biosynthetic process; spermidine synthase activity	GO:0008295; GO:0004766	Amine and polyamine biosynthesis; spermidine biosynthesis; spermidine from putrescine: step 1/1.	Spermidine/spermine synthase family		-0.28988	0.665626	-0.435499	0.665112	0.965945	0.988936	49	-2.70206	-2.99194	2.44567	2.48797	0.714176	2.69957	0.70766	65730.7	1.13068	59490.7	1.25665	58133.7	47340.9	-0.663162	0.576603	-1.15012	0.255258	0.768129	0.871853	53	-3.08017	-3.74333	2.17663	2.48797	0.714176	2.58027
AAGEDARHQ	Q80XB4	Nrap	Nrap	IPI00135182;IPI00399510;IPI00785271;IPI01008237;	U76618;AY177622;AY177623;AK138925;AK138975;	ENSMUST00000040711;ENSMUST00000073536;ENSMUST00000095947;	Nebulin-related-anchoring protein (N-RAP)	T37192;	NP_032759.3;NP_932307.2;	Mm.386769;	mmu:18175;	actin binding; actin cytoskeleton organization; fascia adherens; metal ion binding; muscle alpha-actinin binding; muscle tendon junction; myofibril; zinc ion binding	GO:0003779; GO:0030036; GO:0005916; GO:0046872; GO:0051371; GO:0005927; GO:0030016; GO:0008270				2.53024	0.628263	4.02736	0.000311296	0.315714	0.323229	33	-4.22313	-1.69289	1.88479	3.92211	0.395701	3.55498	0.481603	8466.11	2.09224	12764.5	1.51876	4046.43	8404.54	1.90914	0.747945	2.55252	0.0152142	0.4724	0.53619	35	-4.73023	-2.82109	2.30532	3.92211	0.395701	4.17331
AAGHLDDLPGALSALSDLHAHK	P01942	Hba Hba-a1	Hba	IPI00469114;	V00714;M10703;M10840;		Hemoglobin subunit alpha (Alpha-globin) (Hemoglobin alpha chain)	HAMS;		Mm.196110;Mm.459653;		heme binding; hemoglobin complex; iron ion binding; oxygen binding; oxygen transporter activity; response to stilbenoid	GO:0020037; GO:0005833; GO:0005506; GO:0019825; GO:0005344; GO:0035634		Globin family		-0.15375	0.16057	-0.957529	0.338513	0.965945	0.988936	1091	0.857414	0.703664	2.74616	3.91443	1.63561	3.70352	1.44803	4.39731e+06	3.93081	1.86008e+06	3.09084	1.11868e+06	601805	-0.452121	0.154657	-2.92338	0.00352965	0.276766	0.314139	1161	0.707565	0.255445	2.71751	3.91443	1.63561	3.7813
AAGRKK	Q8CHI8	Ep400 Kiaa1498	Ep400	IPI00229659;IPI00404291;IPI00480329;IPI00720144;IPI01008391;	AB092694;AB092695;AK006168;AK030095;AK037693;AK046892;AK163566;AK164049;AK122517;BC022153;BC085511;	ENSMUST00000041558;ENSMUST00000112435;ENSMUST00000112436;	E1A-binding protein p400 (EC 3.6.4.-) (Domino homolog) (mDomino) (p400 kDa SWI2/SNF2-related protein)		NP_083613.2;NP_775089.1;	Mm.270487;	mmu:75560;	ATP binding; DNA binding; NuA4 histone acetyltransferase complex; chromatin binding; helicase activity; histone H2A acetylation; histone H4 acetylation; nuclear speck	GO:0005524; GO:0003677; GO:0035267; GO:0003682; GO:0004386; GO:0043968; GO:0043967; GO:0016607		SNF2/RAD54 helicase family, SWR1 subfamily	Nucleus.	-1.77263	0.86504	-2.04919	0.0583565	0.965945	0.988936	15	-10.2183	-11.9909	1.83503	1.51804	0.148562	2.03902	0.170047	267.824	0.869386	46.188	0.720763	308.061	64.0821	-1.35929	0.648575	-2.09581	0.0513744	0.581765	0.660324	17	-10.2183	-11.5775	1.41354	1.51804	0.148562	1.3097
AAGSASSL	Q00558	F8a1 F8a	F8a1	IPI00986398;	M83118;		Factor VIII intron 22 protein (CpG island protein)	A42832;		Mm.165807;							0.277184	0.933525	0.296922	0.770346	0.969439	0.992513	16	-3.36293	-3.08574	1.9803	1.81304	0.539126	2.1345	0.69173	28948.6	0.787569	49622.7	0.897512	36757	55289.1	1.6071	0.734067	2.18931	0.0428149	0.550801	0.625177	17	-3.36293	-1.75583	1.59986	1.81304	0.539126	1.3782
AAGSTPGTASDR	Q9CWY9	Rpain Rip	Rpain	IPI00109822;	AK010289;AL596136;BC047996;	ENSMUST00000018593;	RPA-interacting protein		NP_001239342.1;NP_001239343.1;NP_001239344.1;NP_081462.1;	Mm.275691;	mmu:69723;	metal ion binding; nucleolus	GO:0046872; GO:0005730			Nucleus.	0.736822	0.817617	0.901182	0.381734	0.965945	0.988936	15	-13.4773	-12.7405	1.73443	1.29896	0.096381	2.03438	0.159679	17.7559	0.639706	99.3699	1.65984	27.7564	59.8672	0.69056	0.635584	1.0865	0.292426	0.782103	0.887714	17	-13.4773	-12.7867	1.38522	1.29896	0.096381	1.45418
AAGVSVEPFWPGLFAK	P47955	Rplp1	Rplp1	IPI00113377;	U29402;AK007832;AK010656;AK088070;BC058685;	ENSMUST00000008036;	60S acidic ribosomal protein P1		NP_061341.1;	Mm.3158;	mmu:56040;	ribosome; structural constituent of ribosome; translational elongation	GO:0005840; GO:0003735; GO:0006414		Ribosomal protein L12P family		0.0978718	0.424592	0.230508	0.818638	0.969439	0.992513	50	-0.733083	-0.635211	1.56005	2.02767	0.910695	2.1057	0.989225	143179	1.10934	121736	1.00254	129067	121428	-0.510417	0.522684	-0.976531	0.333238	0.788327	0.894778	53	-0.885736	-1.39615	1.97309	2.02767	0.910695	3.16808
AAIAAAAAAAAAK	Q9CR57	Rpl14	Rpl14	IPI00133185;	AK007807;AK012277;AK013912;	ENSMUST00000165532;	60S ribosomal protein L14		NP_080250.1;	Mm.289810;	mmu:67115;	cytosolic large ribosomal subunit; rRNA processing; ribosomal large subunit biogenesis; structural constituent of ribosome; translation	GO:0022625; GO:0006364; GO:0042273; GO:0003735; GO:0006412		Ribosomal protein L14e family		0.158379	0.56775	0.27896	0.781148	0.969439	0.992513	66	-2.36796	-2.20958	2.40876	2.75708	1.0764	2.70093	1.10857	185704	1.29723	234379	1.47219	143154	159204	-1.38922	0.555425	-2.50119	0.0147199	0.4724	0.53619	70	-5.30779	-6.69702	2.42104	2.75708	1.0764	2.80353
AAIDWFDGKEFSGNPIK	P56959	Fus	Fus	IPI00117063;	AF224264;	ENSMUST00000106251;	RNA-binding protein FUS (Protein pigpen)		NP_631888.1;	Mm.277680;	mmu:233908;	DNA binding; RNA binding; cytoplasm; metal ion binding; nucleotide binding; nucleus; zinc ion binding	GO:0003677; GO:0003723; GO:0005737; GO:0046872; GO:0000166; GO:0005634; GO:0008270		RRM TET family	Nucleus.	-0.472283	0.638281	-0.739929	0.464575	0.965945	0.988936	33	-1.47724	-1.94952	1.91484	1.66374	1.57358	2.08694	1.36439	840025	2.10852	339240	1.61562	398395	209975	-0.602738	0.686703	-0.877728	0.386077	0.799644	0.907623	35	-1.75431	-2.35705	2.11656	1.66374	1.57358	2.4022
AAIGPYSQAVQVDR	P52760	Hrsp12 Hrp12	Hrsp12	IPI00130640;	U50631;BC092375;BC125590;BC125592;	ENSMUST00000022946;	Ribonuclease UK114 (EC 3.1.-.-) (Heat-responsive protein 12)		NP_032313.2;	Mm.143977;	mmu:15473;	endonuclease activity; mitochondrion; nucleic acid phosphodiester bond hydrolysis; nucleus	GO:0004519; GO:0005739; GO:0090305; GO:0005634		RutC family		-0.0618194	0.11532	-0.536067	0.59256	0.965945	0.988936	184	0.028841	-0.0329784	0.81135	2.01309	123.795	2.29464	34.8526	1.39911e+06	1.81488	1.13064e+06	1.77219	770910	637987	-0.554114	0.160288	-3.45698	0.000669827	0.118607	0.134623	196	-0.26777	-0.821884	1.15863	2.01309	123.795	2.45843
AAKPVSLRGGEEIPEP	Q62414	Neurod2 Ndrf	Neurod2	IPI00312748;	U58471;D83507;AB027126;BC058965;	ENSMUST00000041685;	Neurogenic differentiation factor 2 (NeuroD2) (NeuroD-related factor) (NDRF)	JC4688;	NP_035025.3;	Mm.4814;	mmu:18013;	E-box binding; associative learning; behavioral fear response; cellular response to calcium ion; cellular response to electrical stimulus; cerebellar cortex development; negative regulation of synapse maturation; neuron development; nucleus; positive regulation of calcium-mediated signaling; positive regulation of neuron differentiation; positive regulation of sequence-specific DNA binding transc…	GO:0070888; GO:0008306; GO:0001662; GO:0071277; GO:0071257; GO:0021695; GO:2000297; GO:0048666; GO:0005634; GO:0050850; GO:0045666; GO:0051091; GO:0090129; GO:0031915; GO:0046982; GO:0016567; GO:0003714; GO:0006351			Nucleus.	0.0295091	1.16478	0.0253344	0.980102	0.974523	0.997718	16	-5.70759	-5.67808	2.47088	2.41023	0.422286	2.53007	0.445586	17237.5	1.16147	23648.2	1.17877	14841.1	20061.7	-0.825279	0.99428	-0.830027	0.418027	0.803194	0.911653	17	-5.70759	-6.53287	2.16698	2.41023	0.422286	1.91873
AALAQAADCEVEQWNSDDPIPR	Q91Z53	Grhpr Glxr	Grhpr	IPI00130530;	AY113690;BC010194;	ENSMUST00000045078;	Glyoxylate reductase/hydroxypyruvate reductase (EC 1.1.1.79) (EC 1.1.1.81)		NP_525028.1;	Mm.196574;	mmu:76238;	NAD binding; NADPH binding; cytoplasm; excretion; glycerate dehydrogenase activity; glyoxylate reductase (NADP) activity; hydroxypyruvate reductase activity; protein oligomerization	GO:0051287; GO:0070402; GO:0005737; GO:0007588; GO:0008465; GO:0030267; GO:0016618; GO:0051259		D-isomer specific 2-hydroxyacid dehydrogenase family		0.769055	0.360602	2.1327	0.0345664	0.965945	0.988936	151	1.92342	2.69248	2.29486	3.42388	3.34092	1.95799	8.1892	523640	1.15983	709940	1.57525	451479	450684	0.125987	0.399604	0.315279	0.752958	0.850381	0.965212	161	1.34808	1.47407	2.61275	3.42388	3.34092	2.77041
AALDGTPGMIGYGMAK	Q8BVI4	Qdpr Dhpr	Qdpr	IPI00459279;	AK011351;AK078123;AK159107;AK161660;AK166694;BC002107;	ENSMUST00000015950;	Dihydropteridine reductase (EC 1.5.1.34) (HDHPR) (Quinoid dihydropteridine reductase)		NP_077198.1;	Mm.30204;	mmu:110391;	6,7-dihydropteridine reductase activity; L-phenylalanine catabolic process; NADH binding; NADPH binding; cellular response to drug; cytosol; liver development; mitochondrion; response to aluminum ion; response to glucagon stimulus; response to lead ion; tetrahydrobiopterin biosynthetic process	GO:0004155; GO:0006559; GO:0070404; GO:0070402; GO:0035690; GO:0005829; GO:0001889; GO:0005739; GO:0010044; GO:0033762; GO:0010288; GO:0006729		Short-chain dehydrogenases/reductases (SDR) family		-0.345442	0.254978	-1.35479	0.177304	0.965945	0.988936	168	-0.85261	-1.19805	1.71045	2.42961	1.56063	3.0448	1.59761	573021	1.78877	350136	1.51578	320343	230994	-0.282048	0.255038	-1.10591	0.270251	0.770007	0.873984	179	-1.04308	-1.32512	1.75773	2.42961	1.56063	2.73116
AALEELVR	Q61035	Hars	Hars	IPI00116991;	U39473;AK146922;AK166826;AK166892;	ENSMUST00000001416;	Histidine--tRNA ligase, cytoplasmic (EC 6.1.1.21) (Histidyl-tRNA synthetase) (HisRS)	JC5223;	NP_032240.3;	Mm.10528;	mmu:15115;	ATP binding; cytoplasm; histidine-tRNA ligase activity; histidyl-tRNA aminoacylation	GO:0005524; GO:0005737; GO:0004821; GO:0006427		Class-II aminoacyl-tRNA synthetase family		0.334408	0.357499	0.935409	0.356372	0.965945	0.988936	33	-4.21208	-3.87768	1.0725	1.34939	0.330621	0.932813	0.248952	15305.4	0.712697	12905.4	0.653642	21475.3	19743.9	0.278667	0.388459	0.717366	0.477909	0.814209	0.924155	35	-4.35282	-4.07415	1.19731	1.34939	0.330621	1.26868
AALPSHVVTMLDNFPTNLHPMSQLSAAITALNSESNFAR	Q9CZU6	Cs	Cs	IPI00113141;	AB056479;AK012151;AK145643;AK149990;AK163273;AK166814;AK167125;BC013554;BC029754;	ENSMUST00000005826;	Citrate synthase, mitochondrial (EC 2.3.3.1)		NP_080720.1;	Mm.58836;	mmu:12974;	carbohydrate metabolic process; cellular carbohydrate metabolic process; citrate (Si)-synthase activity; mitochondrial matrix; tricarboxylic acid cycle	GO:0005975; GO:0044262; GO:0004108; GO:0005759; GO:0006099	Carbohydrate metabolism; tricarboxylic acid cycle; isocitrate from oxaloacetate: step 1/2.	Citrate synthase family	Mitochondrion matrix.	-1.09741	0.411444	-2.66723	0.00840531	0.965945	0.988936	166	-7.31705	-8.41446	2.76005	3.68931	1.17695	3.83427	0.9228	290176	1.7405	175305	1.5909	166720	110193	-1.32133	0.417133	-3.16766	0.00181197	0.202647	0.230011	176	-7.75601	-9.07735	2.87489	3.68931	1.17695	3.81698
AALQAAP	Q9WVH4	Foxo3 Fkhr2 Foxo3a	Foxo3	IPI00125980;	AF114259;AK047413;CH466540;BC019532;	ENSMUST00000056974;ENSMUST00000105502;ENSMUST00000175881;	Forkhead box protein O3		NP_062714.1;	Mm.338613;Mm.391700;Mm.417859;Mm.466459;	mmu:56484;	DNA binding, bending; DNA damage response, signal transduction by p53 class mediator; RNA polymerase II distal enhancer sequence-specific DNA binding transcription factor activity; antral ovarian follicle growth; apoptotic process; cytosol; double-stranded DNA binding; embryo development; glucose homeostasis; induction of apoptosis; initiation of primordial ovarian follicle growth; insulin recept…	GO:0008301; GO:0030330; GO:0003705; GO:0001547; GO:0006915; GO:0005829; GO:0003690; GO:0009790; GO:0042593; GO:0006917; GO:0001544; GO:0008286; GO:0016020; GO:0000122; GO:0001556; GO:0001542; GO:0007389; GO:0045648; GO:0045944; GO:0019901; GO:0042127; GO:0051090; GO:0006417; GO:0043565; GO:0009888; GO:0008134; GO:0005667			Cytoplasm â€º cytosol. Nucleus.	-0.200585	1.65428	-0.121252	0.905001	0.970836	0.993943	16	-5.75983	-5.96042	3.50925	1.72672	0.299787	4.65276	0.780609	23752.4	1.64186	32951.2	1.47377	14466.8	22358.4	1.25541	1.03394	1.2142	0.241271	0.758172	0.860551	17	-5.75983	-4.50442	2.25342	1.72672	0.299787	2.6296
AALQNTTLQSLGLTGGSAT	Q8VBT9	Aspscr1 Tug	Aspscr1	IPI00121364;IPI00381046;IPI00648116;	AY349132;AY349133;AK004509;AK146061;AL663030;AL663030;BC019177;BC022115;BC031153;	ENSMUST00000026135;ENSMUST00000103016;ENSMUST00000106158;ENSMUST00000106159;ENSMUST00000106160;	Tether containing UBX domain for GLUT4 (Alveolar soft part sarcoma chromosomal region candidate gene 1 protein homolog)		NP_001157696.1;NP_081153.1;NP_937866.1;	Mm.294020;	mmu:68938;	cytosol; extrinsic to membrane; glucose homeostasis; internal side of plasma membrane; intracellular protein transport; perinuclear region of cytoplasm; regulation of glucose import; vesicle membrane	GO:0005829; GO:0019898; GO:0042593; GO:0009898; GO:0006886; GO:0048471; GO:0046324; GO:0012506			Endomembrane system; Peripheral membrane protein.	0.138009	0.817901	0.168736	0.868119	0.969439	0.992513	16	-1.69305	-1.55504	1.73503	1.43941	0.850188	1.98715	1.27787	119521	0.86917	204351	1.11748	137511	182867	-1.02021	1.06317	-0.959588	0.350713	0.788624	0.895115	17	-1.69305	-2.71326	2.31713	1.43941	0.850188	2.87608
AALSAGKVPPETIDSVIVGNVMQSSSDAAYLAR	Q8BWT1	Acaa2	Acaa2	IPI00226430;	AK050101;AK167567;AK167715;AK169359;CH466528;BC028901;	ENSMUST00000041053;	3-ketoacyl-CoA thiolase, mitochondrial (EC 2.3.1.16) (Acetyl-CoA acyltransferase) (Beta-ketothiolase) (Mitochondrial 3-oxoacyl-CoA thiolase)		NP_803421.1;	Mm.245724;	mmu:52538;	acetyl-CoA C-acyltransferase activity; acetyl-CoA metabolic process; fatty acid beta-oxidation; mitochondrial inner membrane; negative regulation of apoptotic process	GO:0003988; GO:0006084; GO:0006635; GO:0005743; GO:0043066	Lipid metabolism; fatty acid metabolism.	Thiolase family	Mitochondrion.	0.0265476	0.139136	0.190803	0.848729	0.969439	0.992513	779	2.86154	2.88809	2.00182	3.12176	2.60311	3.28327	2.80564	975441	1.79226	894640	1.82292	544253	490773	-0.150311	0.13866	-1.08403	0.27867	0.77345	0.877892	825	2.56045	2.41014	2.04963	3.12176	2.60311	3.29082
AALSGANVLTLIEK	Q91ZX7	Lrp1 A2mr	Lrp1	IPI00119063;	X67469;AF367720;AF369477;AF369389;AF369390;AF369391;AF369392;AF369393;AF369394;AF369395;AF369396;AF369397;AF369398;AF369399;AF369400;AF369401;AF369402;AF369403;AF369404;AF369405;AF369406;AF369407;AF369408;AF369409;AF369410;AF369411;AF369412;AF369413;AF369414;AF369415;AF369416;AF369417;AF369418;AF369419;AF369420;AF369421;AF369422;AF369423;AF369424;AF369425;AF369426;AF369427;AF369428;AF369429;AF369…	ENSMUST00000049149;	Prolow-density lipoprotein receptor-related protein 1 (LRP-1) (Alpha-2-macroglobulin receptor) (A2MR) (CD antigen CD91) [Cleaved into: Low-density lipoprotein receptor-related protein 1 85 kDa subunit (LRP-85); Low-density lipoprotein receptor-related protein 1 515 kDa subunit (LRP-515); Low-density lipoprotein receptor-related protein 1 intracellular domain (LRPICD)]	S25111;	NP_032538.2;	Mm.271854;	mmu:16971;	aging; aorta morphogenesis; apoptotic cell clearance; beta-amyloid clearance; calcium ion binding; cell proliferation; cholesterol metabolic process; clathrin-coated vesicle; coated pit; dendrite; endosome; integral to plasma membrane; lipoprotein metabolic process; negative regulation of Wnt receptor signaling pathway; negative regulation of platelet-derived growth factor receptor-beta signaling…	GO:0007568; GO:0035909; GO:0043277; GO:0097242; GO:0005509; GO:0008283; GO:0008203; GO:0030136; GO:0005905; GO:0030425; GO:0005768; GO:0005887; GO:0042157; GO:0030178; GO:2000587; GO:0014912; GO:0043025; GO:0005634; GO:0048471; GO:0010875; GO:0051222; GO:0007205; GO:0006898; GO:0032956; GO:0032429		LDLR family	Cell membrane; Single-pass type I membrane protein. Membrane â€º coated pit. Cell membrane; Peripheral membrane protein; Extracellular side. Membrane â€º coated pit. Cytoplasm. Nucleus.	-0.125976	0.301882	-0.417302	0.67681	0.965945	0.988936	254	-6.0144	-6.14037	2.48021	3.40387	0.775641	3.36215	0.744754	723362	3.92618	455146	3.57892	184241	127174	-0.599908	0.303403	-1.97727	0.0490401	0.579998	0.658318	267	-6.47086	-7.07077	2.56101	3.40387	0.775641	3.51674
AALSSPK	Q68FG3	Spty2d1	Spty2d1	IPI00470991;	AK030869;BC079859;	ENSMUST00000061639;	Protein SPT2 homolog (SPT2 domain-containing protein 1)		NP_780527.2;	Mm.155687;	mmu:101685;				SPT2 family		2.87918	1.89554	1.51893	0.148293	0.965945	0.988936	16	-5.34892	-2.46975	4.02104	5.43071	1.01529	1.68668	0.682936	40976.8	1.06394	30743.4	0.671822	38514.2	45761.2	-1.14495	2.34585	-0.488075	0.632118	0.830777	0.942961	16	-5.34892	-6.49388	5.11267	5.43071	1.01529	4.47601
AAMLGQEDPPQHGLPR	P19096	Fasn	Fasn	IPI00113223;	AF127033;AL663090;BC046513;BC059850;AK080374;X13135;	ENSMUST00000055655;	Fatty acid synthase (EC 2.3.1.85) [Includes: [Acyl-carrier-protein] S-acetyltransferase (EC 2.3.1.38); [Acyl-carrier-protein] S-malonyltransferase (EC 2.3.1.39); 3-oxoacyl-[acyl-carrier-protein] synthase (EC 2.3.1.41); 3-oxoacyl-[acyl-carrier-protein] reductase (EC 1.1.1.100); 3-hydroxyacyl-[acyl-carrier-protein] dehydratase (EC 4.2.1.59); Enoyl-[acyl-carrier-protein] reductase (EC 1.3.1.10); Ole…	A32262;	NP_032014.3;	Mm.236443;	mmu:14104;	3-hydroxyoctanoyl-[acyl-carrier-protein] dehydratase activity; 3-hydroxypalmitoyl-[acyl-carrier-protein] dehydratase activity; 3-oxoacyl-[acyl-carrier-protein] reductase (NADPH) activity; 3-oxoacyl-[acyl-carrier-protein] synthase activity; Golgi apparatus; [acyl-carrier-protein] S-acetyltransferase activity; [acyl-carrier-protein] S-malonyltransferase activity; cellular response to interleukin-4;…	GO:0047451; GO:0004317; GO:0004316; GO:0004315; GO:0005794; GO:0004313; GO:0004314; GO:0071353; GO:0004319; GO:0006633; GO:0042587; GO:0042470; GO:0005739; GO:0016295; GO:0000166; GO:0004320; GO:0016296; GO:0005886; GO:0008270			Cytoplasm. Melanosome.	0.218019	0.145006	1.50352	0.133005	0.965945	0.988936	1049	-0.423299	-0.20528	2.42207	3.11603	1.21968	3.01664	1.2979	523635	2.29106	688320	2.60866	228556	263860	-0.016075	0.155718	-0.103231	0.917798	0.871639	0.98934	1113	-1.4959	-1.51198	2.67228	3.11603	1.21968	3.29696
AANGVVLATEK	P49722	Psma2 Lmpc3	Psma2	IPI00420745;	X70303;AF099733;AK012119;AK035578;AK151883;AK152862;AK154011;AK167752;CH466561;BC026768;	ENSMUST00000170836;	Proteasome subunit alpha type-2 (EC 3.4.25.1) (Macropain subunit C3) (Multicatalytic endopeptidase complex subunit C3) (Proteasome component C3)		NP_032970.2;	Mm.252255;	mmu:19166;	cytosol; nucleus; proteasome core complex; proteasome core complex, alpha-subunit complex; threonine-type endopeptidase activity; ubiquitin-dependent protein catabolic process	GO:0005829; GO:0005634; GO:0005839; GO:0019773; GO:0004298; GO:0006511		Peptidase T1A family	Cytoplasm. Nucleus. Cytoplasm â€º P-body.	-0.604308	0.709833	-0.851339	0.398898	0.965945	0.988936	47	-3.38097	-3.98528	2.60809	3.21159	1.17	3.00737	0.922967	316052	1.46398	211160	1.62288	215886	130114	-1.25469	0.700549	-1.79101	0.0792272	0.639506	0.725861	51	-4.29613	-5.55082	2.64451	3.21159	1.17	3.87259
AANLYASSPHSEFLDYVNAPIGK	Q8R0N6	Adhfe1	Adhfe1	IPI00227186;IPI00889240;	AK038853;AK050178;BC026584;	ENSMUST00000144177;	Hydroxyacid-oxoacid transhydrogenase, mitochondrial (HOT) (EC 1.1.99.24) (Alcohol dehydrogenase iron-containing protein 1) (ADHFe1)		NP_780445.1;	Mm.28514;	mmu:76187;	hydroxyacid-oxoacid transhydrogenase activity; metal ion binding; mitochondrion; molecular hydrogen transport	GO:0047988; GO:0046872; GO:0005739; GO:0015993		Iron-containing alcohol dehydrogenase family, Hydroxyacid-oxoacid transhydrogenase subfamily	Mitochondrion.	-0.346103	0.657024	-0.526774	0.601874	0.965945	0.988936	33	-1.12469	-1.47079	1.97107	1.94909	1.22919	2.26322	1.17157	158913	0.8802	92336.5	0.744298	180541	124059	-0.912026	0.709916	-1.2847	0.207336	0.723939	0.821696	35	-1.22632	-2.13835	2.18811	1.94909	1.22919	2.93751
AANNGALPPDLSYIVR	Q9D0M3	Cyc1	Cyc1	IPI00132728;IPI00845772;	AK002815;AK011288;AK151299;AK170272;BC005620;BC082790;	ENSMUST00000023210;	Cytochrome c1, heme protein, mitochondrial (Complex III subunit 4) (Complex III subunit IV) (Cytochrome b-c1 complex subunit 4) (Ubiquinol-cytochrome-c reductase complex cytochrome c1 subunit) (Cytochrome c-1)		NP_079843.1;	Mm.29196;	mmu:66445;	cell junction; electron carrier activity; electron transport chain; heme binding; integral to membrane; iron ion binding; mitochondrial inner membrane; respiratory chain; response to glucagon stimulus	GO:0030054; GO:0009055; GO:0022900; GO:0020037; GO:0016021; GO:0005506; GO:0005743; GO:0070469; GO:0033762		Cytochrome c family	Mitochondrion inner membrane; Single-pass membrane protein; Intermembrane side.	0.564347	0.339836	1.66064	0.0999175	0.965945	0.988936	100	-0.389547	0.1748	1.76584	3.04357	0.807272	3.25946	0.992468	178673	1.80389	213032	1.53586	99048.4	138705	0.547511	0.294165	1.86124	0.0654816	0.626778	0.711415	106	-0.677272	-0.12976	1.57041	3.04357	0.807272	3.23934
AAPAAAAAMAPPGPR	Q8BMF4	Dlat	Dlat	IPI00153660;	AK032124;BC026680;BC031495;BC069862;AY044265;	ENSMUST00000034567;	Dihydrolipoyllysine-residue acetyltransferase component of pyruvate dehydrogenase complex, mitochondrial (EC 2.3.1.12) (Dihydrolipoamide acetyltransferase component of pyruvate dehydrogenase complex) (Pyruvate dehydrogenase complex component E2) (PDC-E2) (PDCE2)		NP_663589.3;	Mm.285076;Mm.471144;	mmu:235339;	acetyl-CoA biosynthetic process from pyruvate; dihydrolipoyllysine-residue acetyltransferase activity; glycolysis; mitochondrial pyruvate dehydrogenase complex; sleep	GO:0006086; GO:0004742; GO:0006096; GO:0005967; GO:0030431		2-oxoacid dehydrogenase family	Mitochondrion matrix.	0.0814448	0.416681	0.195461	0.845425	0.969439	0.992513	101	-3.60048	-3.51903	2.16514	3.23103	0.860158	2.96653	0.807246	269299	2.349	89201.4	1.54587	114644	57703.2	0.0536855	0.462901	0.115976	0.907889	0.869343	0.986734	107	-3.7163	-3.66261	2.47121	3.23103	0.860158	2.8625
AAPAPAAGPGQMSFTFASPTQVFFDSANVK	Q9D3D9	Atp5d	Atp5d	IPI00453777;	AK018011;BC008273;	ENSMUST00000003156;ENSMUST00000105367;	ATP synthase subunit delta, mitochondrial (F-ATPase delta subunit)		NP_079589.2;	Mm.278560;Mm.490352;	mmu:66043;	ADP biosynthetic process; ATP synthesis coupled proton transport; hydrogen ion transporting ATP synthase activity, rotational mechanism; mitochondrial proton-transporting ATP synthase complex; mitochondrial proton-transporting ATP synthase complex, catalytic core F(1); proton-transporting ATPase activity, rotational mechanism	GO:0006172; GO:0015986; GO:0046933; GO:0005753; GO:0000275; GO:0046961		ATPase epsilon chain family	Mitochondrion. Mitochondrion inner membrane.	-0.0170748	0.524654	-0.0325448	0.974115	0.973341	0.996508	84	-4.264	-4.28107	2.48865	3.2096	1.08174	3.22949	1.08222	152935	1.14043	263587	1.4438	134103	182565	-0.639539	0.571412	-1.11923	0.266055	0.769406	0.873302	89	-5.36997	-6.0095	2.78472	3.2096	1.08174	3.3574
AAPFTLEYR	Q9D819	Ppa1 Pp Pyp	Ppa1	IPI00110684;	AK008575;BC010468;	ENSMUST00000020286;	Inorganic pyrophosphatase (EC 3.6.1.1) (Pyrophosphate phospho-hydrolase) (PPase)		NP_080714.2;	Mm.28897;	mmu:67895;	cytoplasm; inorganic diphosphatase activity; magnesium ion binding; phosphate-containing compound metabolic process; pyrophosphatase activity	GO:0005737; GO:0004427; GO:0000287; GO:0006796; GO:0016462		PPase family	Cytoplasm.	-0.304537	0.292071	-1.04268	0.298251	0.965945	0.988936	218	0.892422	0.587886	2.23391	3.32499	1.78106	3.39987	1.59783	666027	1.75293	683296	2.10351	379951	324837	-0.460196	0.289369	-1.59034	0.113113	0.677589	0.769086	233	0.53726	0.0770648	2.27389	3.32499	1.78106	3.47684
AAPGDRTMLDSLWAAAQEFQAWKSPGASLLPVLTK	Q8VC30	Dak	Dak	IPI00310669;	BC021917;	ENSMUST00000037678;	Bifunctional ATP-dependent dihydroxyacetone kinase/FAD-AMP lyase (cyclizing) [Includes: ATP-dependent dihydroxyacetone kinase (DHA kinase) (EC 2.7.1.28) (EC 2.7.1.29) (Glycerone kinase) (Triokinase) (Triose kinase); FAD-AMP lyase (cyclizing) (EC 4.6.1.15) (FAD-AMP lyase (cyclic FMN forming)) (FMN cyclase)]		NP_663471.1;	Mm.374868;	mmu:225913;	ATP binding; FAD-AMP lyase (cyclizing) activity; glycerol metabolic process; glycerone kinase activity; metal ion binding; triokinase activity	GO:0005524; GO:0034012; GO:0006071; GO:0004371; GO:0046872; GO:0050354		Dihydroxyacetone kinase (DAK) family		0.073231	0.257323	0.284588	0.776143	0.969439	0.992513	322	-5.15318	-5.07995	2.37937	3.26758	1.26476	3.43949	1.37013	571164	2.21003	334838	1.61677	258442	207103	0.146999	0.255005	0.576454	0.564689	0.824849	0.936232	341	-4.26681	-4.11981	2.42255	3.26758	1.26476	3.6406
AAPGGASPTIFSR	Q9D0S9	Hint2	Hint2	IPI00133034;	AF356874;AY040765;AK004497;	ENSMUST00000030192;	Histidine triad nucleotide-binding protein 2, mitochondrial (HINT-2) (EC 3.-.-.-) (HINT-3)		NP_081147.1;	Mm.25285;	mmu:68917;	apoptotic process; hydrolase activity; mitochondrion; steroid biosynthetic process	GO:0006915; GO:0016787; GO:0005739; GO:0006694		HINT family	Mitochondrion.	0.115461	0.264076	0.437226	0.66383	0.965945	0.988936	50	-0.051291	0.0641697	0.970277	1.5662	8.89934	1.52574	25.2065	288013	0.782358	332114	0.933759	368135	355674	0.166305	0.283389	0.586842	0.559801	0.824849	0.936232	53	0.137293	0.303597	1.06977	1.5662	8.89934	1.75454
AAPGSAAPAAGSAPAAAEEK	P99027	Rplp2	Rplp2	IPI00139795;	AK002419;AK008344;AK010618;AK012402;AK012526;AK028140;AK028149;AK088737;AK134206;AK166774;BC012413;	ENSMUST00000084434;ENSMUST00000106003;ENSMUST00000106004;	60S acidic ribosomal protein P2		NP_080296.3;	Mm.380435;	mmu:67186;	cytosolic large ribosomal subunit; structural constituent of ribosome; translational elongation	GO:0022625; GO:0003735; GO:0006414		Ribosomal protein L12P family		0.522273	0.354354	1.47387	0.14372	0.965945	0.988936	98	-9.78772	-9.26544	1.84128	4.75648	0.898666	5.03362	1.08798	139408	1.60349	300274	1.83026	86940.1	164061	0.387786	0.397089	0.976572	0.331004	0.788327	0.894778	106	-10.0954	-9.70765	2.11987	4.75648	0.898666	4.49147
AAPLSLCALTAVDQSVLLLKPEAK	Q61838	A2m Pzp	A2m	IPI00624663;	M93264;BC057983;U06977;	ENSMUST00000112132;	Alpha-2-macroglobulin (Alpha-2-M) (Pregnancy zone protein) [Cleaved into: Alpha-2-macroglobulin 165 kDa subunit; Alpha-2-macroglobulin 35 kDa subunit]	S27001;	NP_031402.3;	Mm.260144;	mmu:11287;	endopeptidase inhibitor activity; extracellular region; extracellular space; serine-type endopeptidase inhibitor activity	GO:0004866; GO:0005576; GO:0005615; GO:0004867		Protease inhibitor I39 (alpha-2-macroglobulin) family	Secreted.	-0.264	0.199484	-1.32341	0.186441	0.965945	0.988936	407	-3.08433	-3.34833	2.0731	2.66045	1.03504	2.84785	1.00475	384868	2.11584	455987	2.52368	181898	180683	-0.476685	0.214291	-2.22447	0.026635	0.493638	0.560296	430	-2.98517	-3.46185	2.288	2.66045	1.03504	2.84533
AAPLSRDPTEVTAIGAVEASFK	P53657	Pklr	Pklr	IPI00133605;	S79731;D63764;		Pyruvate kinase isozymes R/L (EC 2.7.1.40) (L-PK)			Mm.383180;		ATP binding; cytosol; endocrine pancreas development; glycolysis; magnesium ion binding; potassium ion binding; pyruvate kinase activity	GO:0005524; GO:0005829; GO:0031018; GO:0006096; GO:0000287; GO:0030955; GO:0004743	Carbohydrate degradation; glycolysis; pyruvate from D-glyceraldehyde 3-phosphate: step 5/5.	Pyruvate kinase family		-0.0091111	0.197976	-0.0460213	0.963311	0.973091	0.996252	523	0.768623	0.759512	2.33829	3.42844	1.66176	3.34866	1.65114	425227	1.42849	431430	1.52132	297676	283589	-0.309926	0.200399	-1.54655	0.122546	0.677589	0.769086	552	0.255255	-0.0546709	2.43177	3.42844	1.66176	3.5045
AAPSPAPAEPAAPK	Q9JLV1	Bag3 Bis MNCb-2243	Bag3	IPI00331334;	AF130471;AB041583;AK007414;AK016510;AK036675;CH466531;	ENSMUST00000033136;	BAG family molecular chaperone regulator 3 (BAG-3) (Bcl-2-associated athanogene 3) (Bcl-2-binding protein Bis)		NP_038891.4;	Mm.84073;	mmu:29810;	apoptotic process; brain development; cytosol; negative regulation of apoptotic process; plasma membrane; spinal cord development	GO:0006915; GO:0007420; GO:0005829; GO:0043066; GO:0005886; GO:0021510				-0.719905	1.30925	-0.54986	0.59108	0.965945	0.988936	14	-5.71319	-6.4331	2.77734	2.94771	0.515947	2.24146	0.348426	216088	2.69463	5006.65	0.880705	80192.2	5684.82	-2.35828	1.48868	-1.58415	0.132724	0.677589	0.769086	16	-5.71319	-8.07148	3.24449	2.94771	0.515947	3.27907
AAQAHEDIIHGSGK	P47199	Cryz	Cryz	IPI00134704;	S70056;BC003800;D78646;	ENSMUST00000029850;	Quinone oxidoreductase (EC 1.6.5.5) (NADPH:quinone reductase) (Zeta-crystallin)	A54932;	NP_034098.1;	Mm.374855;	mmu:12972;	Golgi apparatus; NADPH binding; NADPH:quinone reductase activity; cytosol; mRNA 3'-UTR binding; protein homotetramerization; xenobiotic catabolic process; zinc ion binding	GO:0005794; GO:0070402; GO:0003960; GO:0005829; GO:0003730; GO:0051289; GO:0042178; GO:0008270		Zinc-containing alcohol dehydrogenase family, Quinone oxidoreductase subfamily	Cytoplasm.	0.152968	0.254219	0.601717	0.548283	0.965945	0.988936	148	-8.22663	-8.07367	1.61784	3.19808	1.95613	2.84571	2.17398	1.08949e+06	2.82122	404124	1.5014	386179	269165	0.133788	0.263666	0.507413	0.612573	0.830777	0.942961	158	-8.07246	-7.93867	1.72394	3.19808	1.95613	3.08184
AAQDFFSTCR	P70697	Urod	Urod	IPI00111958;	U34691;AK172426;AL671671;BC008109;	ENSMUST00000030446;	Uroporphyrinogen decarboxylase (UPD) (URO-D) (EC 4.1.1.37)	T10088;	NP_033504.2;	Mm.46484;	mmu:22275;	cellular response to arsenic-containing substance; cytosol; ferrous iron binding; heme biosynthetic process; liver development; microtubule cytoskeleton; nucleus; protoporphyrinogen IX biosynthetic process; response to amine stimulus; response to estradiol stimulus; response to ethanol; response to fungicide; response to iron ion; response to mercury ion; response to methylmercury; uroporphyrinog…	GO:0071243; GO:0005829; GO:0008198; GO:0006783; GO:0001889; GO:0015630; GO:0005634; GO:0006782; GO:0014075; GO:0032355; GO:0045471; GO:0060992; GO:0010039; GO:0046689; GO:0051597; GO:0046502; GO:0004853	Porphyrin metabolism; protoporphyrin-IX biosynthesis; coproporphyrinogen-III from 5-aminolevulinate: step 4/4.	Uroporphyrinogen decarboxylase family	Cytoplasm.	0.0979998	0.458089	0.213932	0.83147	0.969439	0.992513	50	-2.24881	-2.15081	1.68313	1.99003	0.575016	2.2693	0.674821	58646.3	1.14379	59942.5	1.06572	51273.8	56246.1	-0.576247	0.448526	-1.28476	0.204464	0.720427	0.817709	53	-2.82262	-3.39887	1.69315	1.99003	0.575016	2.3202
AAQEANRDLMQDMEELK	Q922J3	Clip1 Kiaa4046 Rsn	Clip1	IPI00123063;IPI00761270;	AK220172;BC007191;	ENSMUST00000111564;ENSMUST00000111566;	CAP-Gly domain-containing linker protein 1 (Restin)		NP_062739.2;	Mm.241109;Mm.441802;	mmu:56430;	centrosome; cytoplasmic microtubule; cytoplasmic vesicle membrane; macropinosome; metal ion binding; microtubule binding; microtubule bundle formation; microtubule plus end; nucleic acid binding; positive regulation of microtubule polymerization; ruffle; transport; zinc ion binding	GO:0005813; GO:0005881; GO:0030659; GO:0044354; GO:0046872; GO:0008017; GO:0001578; GO:0035371; GO:0003676; GO:0031116; GO:0001726; GO:0006810; GO:0008270			Cytoplasm. Cytoplasm â€º cytoskeleton. Cytoplasmic vesicle membrane; Peripheral membrane protein; Cytoplasmic side. Cell projection â€º ruffle.	0.359717	0.761833	0.472172	0.643179	0.965945	0.988936	16	-3.98248	-3.62276	1.61609	1.38903	0.348784	1.81497	0.500991	23747.9	0.966722	27650.3	0.941037	24565.3	29382.8	2.00622	0.960393	2.08896	0.0520596	0.583155	0.661901	17	-3.98248	-1.97626	2.09313	1.38903	0.348784	2.55688
AAQSPQQHSSGDPTEEESPV	P53986	Slc16a1 Mct1	Slc16a1	IPI00137194;	X82438;AF058055;BC014777;	ENSMUST00000046212;	Monocarboxylate transporter 1 (MCT 1) (Solute carrier family 16 member 1)		NP_033222.1;	Mm.9086;	mmu:20501;	integral to membrane; mitochondrion; plasma membrane; secondary active monocarboxylate transmembrane transporter activity; symporter activity	GO:0016021; GO:0005739; GO:0005886; GO:0015355; GO:0015293		Major facilitator superfamily, Monocarboxylate porter (TC 2.A.1.13) family	Cell membrane; Multi-pass membrane protein.	1.3789	1.39046	0.991685	0.336113	0.965945	0.988936	16	-7.53422	-6.15532	2.94962	2.77248	0.367985	3.1167	0.506342	14800.5	1.56956	13125.9	0.955771	9429.67	13733.3	0.205318	1.372	0.149649	0.882803	0.867449	0.984584	17	-7.53422	-7.3289	2.9902	2.77248	0.367985	3.16381
AAQTSVAYGCIK	Q9D0I9	Rars	Rars	IPI00315488;	AK011383;AK076160;AK149856;AK151966;AK152108;AK166097;AK168194;AL596084;CH466658;BC020132;	ENSMUST00000018992;	Arginine--tRNA ligase, cytoplasmic (EC 6.1.1.19) (Arginyl-tRNA synthetase) (ArgRS)		NP_080212.2;	Mm.284906;	mmu:104458;	ATP binding; aminoacyl-tRNA synthetase multienzyme complex; arginine binding; arginine-tRNA ligase activity; arginyl-tRNA aminoacylation; mitochondrion; nucleus; tRNA binding	GO:0005524; GO:0017101; GO:0034618; GO:0004814; GO:0006420; GO:0005739; GO:0005634; GO:0000049		Class-I aminoacyl-tRNA synthetase family	Cytoplasm.	0.275859	0.828222	0.333074	0.740471	0.969439	0.992513	50	-3.52047	-3.24462	3.04308	3.15595	0.723784	3.28094	0.803267	41206.2	1.13802	85487.9	1.68152	36208.8	50839.8	1.46409	0.703806	2.08024	0.0423538	0.550801	0.625177	53	-2.54824	-1.08416	2.65681	3.15595	0.723784	2.29268
AASADSTTEGTPTDGFTVLSTK	Q9QZQ8	H2afy	H2afy	IPI00137852;IPI00378480;	AF171080;AF171081;AB071988;BC006955;	ENSMUST00000016081;ENSMUST00000045788;	Core histone macro-H2A.1 (Histone macroH2A1) (mH2A1) (H2A.y) (H2A/y)		NP_001152985.1;NP_001152986.1;NP_001152987.1;NP_036145.1;	Mm.283802;Mm.478369;Mm.490262;	mmu:26914;	Barr body; DNA binding; centrosome; chromatin binding; chromatin modification; condensed chromosome; dosage compensation; nucleosome; nucleosome assembly	GO:0001740; GO:0003677; GO:0005813; GO:0003682; GO:0016568; GO:0000793; GO:0007549; GO:0000786; GO:0006334			Nucleus. Chromosome.	1.17304	1.04158	1.12621	0.276684	0.965945	0.988936	16	-4.58514	-3.41209	2.20953	1.67241	0.364747	2.63952	0.773577	18546.3	0.868148	65984.2	1.06824	21363.1	61769.3	0.919968	0.649228	1.41702	0.174544	0.706519	0.801923	17	-4.58514	-3.66517	1.41496	1.67241	0.364747	1.13362
AASAYAVGDVK	Q8K1M3	Prkar2a mCG_16488	Prkar2a	IPI00169788;	BC075623;BC080276;AF533977;AK132728;CH466560;	ENSMUST00000035220;	0		NP_032950.1;	Mm.253102;Mm.486392;	mmu:19087;	T-tubule; cAMP binding; cAMP-dependent protein kinase complex; cAMP-dependent protein kinase regulator activity; centrosome; kinase activity; perinuclear region of cytoplasm; protein heterooligomerization; signal transduction	GO:0030315; GO:0030552; GO:0005952; GO:0008603; GO:0005813; GO:0016301; GO:0048471; GO:0051291; GO:0007165				0.0903086	0.616104	0.14658	0.885294	0.969439	0.992513	16	-3.52658	-3.43627	1.30695	0.667197	0.189191	1.72369	0.501617	20868.3	0.721584	42573.5	1.05871	28920.1	40212.5	-1.27306	0.904212	-1.40792	0.177178	0.707479	0.803012	17	-3.52658	-4.79964	1.97068	0.667197	0.189191	2.63053
AASDLQIAASTFTSFGK	Q9DC50	Crot Cot	Crot	IPI00120165;	AK004567;BC006593;BC012308;	ENSMUST00000003720;	Peroxisomal carnitine O-octanoyltransferase (COT) (EC 2.3.1.137)		NP_076222.1;	Mm.28197;	mmu:74114;	carnitine O-octanoyltransferase activity; fatty acid beta-oxidation; fatty acid transport; mitochondrion; peroxisome; response to drug; response to organic nitrogen	GO:0008458; GO:0006635; GO:0015908; GO:0005739; GO:0005777; GO:0042493; GO:0010243	Lipid metabolism; fatty acid beta-oxidation.	Carnitine/choline acetyltransferase family	Peroxisome.	0.561473	0.377757	1.48633	0.139054	0.965945	0.988936	169	-2.03477	-1.47329	2.53407	3.04797	1.21862	2.39546	1.23497	171834	1.08491	270012	1.37063	158386	196999	-0.120778	0.403024	-0.299679	0.764772	0.853191	0.9684	178	-2.96034	-3.08112	2.77765	3.04797	1.21862	2.91357
AASDWTFLHCLPR	P11725	Otc	Otc	IPI00116603;	M17030;M12716;X07092;X07093;X07094;X07095;X07096;X07097;X07098;X07099;X07100;	ENSMUST00000049910;	Ornithine carbamoyltransferase, mitochondrial (EC 2.1.3.3) (Ornithine transcarbamylase) (OTCase)	OWMS;	NP_032795.1;	Mm.2611;	mmu:18416;	amino acid binding; anion homeostasis; arginine biosynthetic process; citrulline biosynthetic process; liver development; midgut development; mitochondrial inner membrane; mitochondrial matrix; ornithine carbamoyltransferase activity; phosphate ion binding; phospholipid binding; protein homotrimerization; response to biotin; response to drug; response to insulin stimulus; response to zinc ion; ur…	GO:0016597; GO:0055081; GO:0006526; GO:0019240; GO:0001889; GO:0007494; GO:0005743; GO:0005759; GO:0004585; GO:0042301; GO:0005543; GO:0070207; GO:0070781; GO:0042493; GO:0032868; GO:0010043; GO:0000050	Nitrogen metabolism; urea cycle; L-citrulline from L-ornithine and carbamoyl phosphate: step 1/1.	ATCase/OTCase family	Mitochondrion matrix.	-0.35755	0.211521	-1.69037	0.0917988	0.965945	0.988936	370	-4.75173	-5.10928	2.10461	3.12388	425.536	3.5122	9.45172	1.65817e+06	1.4356	1.50985e+06	1.53211	1.15504e+06	985474	-0.646148	0.214586	-3.01114	0.00277121	0.246327	0.279589	392	-4.76233	-5.40848	2.19361	3.12388	425.536	3.73579
AASGFNATEDAQTLR	P97429	Anxa4 Anx4	Anxa4	IPI00353727;	U72941;AK132293;AK150486;AK150614;AK151054;AK151236;AK167338;AK168390;AK168487;AK168917;AK170447;CH466523;	ENSMUST00000001187;ENSMUST00000113675;	Annexin A4 (Annexin IV) (Annexin-4)		NP_038499.2;	Mm.259702;	mmu:11746;	apical plasma membrane; calcium ion binding; calcium-dependent phospholipid binding; kidney development	GO:0016324; GO:0005509; GO:0005544; GO:0001822		Annexin family		-0.154241	0.436117	-0.35367	0.724138	0.969439	0.992513	135	-1.79175	-1.94599	2.6167	2.8522	0.996781	2.83495	0.940077	374081	2.19192	156890	1.53996	170663	101879	-0.173462	0.428706	-0.404618	0.686367	0.834287	0.946944	142	-2.31515	-2.48861	2.64272	2.8522	0.996781	2.70767
AASGTKEDPNLVPSISNKR	P19536	Cox5b	Cox5b	IPI00785410;	X53157;M77040;		Cytochrome c oxidase subunit 5B, mitochondrial (Cytochrome c oxidase polypeptide Vb)	A39425;		Mm.180182;Mm.288128;		cytochrome-c oxidase activity; metal ion binding; mitochondrial inner membrane	GO:0004129; GO:0046872; GO:0005743		Cytochrome c oxidase subunit 5B family	Mitochondrion inner membrane.	-0.409641	0.393303	-1.04154	0.300613	0.965945	0.988936	84	-0.808425	-1.21807	1.8656	3.22624	2.14956	3.34287	1.74971	770146	1.86765	534268	1.66242	412361	321380	-0.860144	0.485837	-1.77044	0.0800782	0.64448	0.731506	89	-0.796223	-1.65637	2.36768	3.22624	2.14956	3.81453
AASIFGGAKPVDTAAR	Q8BGD9	Eif4b	Eif4b	IPI00221581;	AK045250;AK077423;AK170354;	ENSMUST00000169681;	Eukaryotic translation initiation factor 4B (eIF-4B)		NP_663600.2;	Mm.290022;Mm.391795;	mmu:75705;	nucleotide binding; translation initiation factor activity	GO:0000166; GO:0003743				-0.983723	0.703419	-1.39849	0.168395	0.965945	0.988936	48	-4.10136	-5.08509	2.58453	3.19906	0.561817	3.56628	0.525064	33725.3	1.388	25360.6	1.48645	24297.8	17061.1	-0.637352	0.694985	-0.917074	0.36342	0.794283	0.901539	51	-3.82089	-4.45824	2.62351	3.19906	0.561817	3.30112
AASSALP	Q8CAU1	A130051J06Rik	A130051J06Rik	IPI00406874;	AK037810;		0			Mm.382507;							0.752799	1.15091	0.654088	0.522346	0.965945	0.988936	16	-10.1606	-9.40783	2.44146	1.95166	0.192081	2.84824	0.302752	1148.27	1.56143	17297.6	2.80212	735.399	6173.04	0.91158	1.08938	0.836789	0.41432	0.803194	0.911653	17	-10.1606	-9.24905	2.37425	1.95166	0.192081	2.68933
AATEVTLGGPGEPR	Q8BQM5	Gm9993	Gm9993	IPI00404270;	AK047780;		0			Mm.204524;							1.38967	0.816136	1.70274	0.10796	0.965945	0.988936	16	-4.3961	-3.00643	1.73129	1.55065	0.352734	1.89478	0.630242	13974.6	0.81375	66834.1	1.33021	17173.1	50243.3	1.14604	0.717188	1.59797	0.12847	0.677589	0.769086	17	-4.3961	-3.25005	1.56308	1.55065	0.352734	1.56997
AATGEEVSAEDLGGADLHCR	Q3ULD5	Mccc2	Mccc2	IPI00553717;	AK132265;AK143233;AK145564;AK146865;AK146844;	ENSMUST00000022148;	Methylcrotonoyl-CoA carboxylase beta chain, mitochondrial (MCCase subunit beta) (EC 6.4.1.4) (3-methylcrotonyl-CoA carboxylase 2) (3-methylcrotonyl-CoA carboxylase non-biotin-containing subunit) (3-methylcrotonyl-CoA:carbon dioxide ligase subunit beta)		NP_084302.1;	Mm.137327;	mmu:78038;	ATP binding; coenzyme A metabolic process; leucine catabolic process; methylcrotonoyl-CoA carboxylase activity; mitochondrial matrix; mitochondrion	GO:0005524; GO:0015936; GO:0006552; GO:0004485; GO:0005759; GO:0005739	Amino-acid degradation; L-leucine degradation; (S)-3-hydroxy-3-methylglutaryl-CoA from 3-isovaleryl-CoA: step 2/3.	AccD/PCCB family	Mitochondrion matrix.	0.170599	0.285033	0.598526	0.550291	0.965945	0.988936	169	-2.82934	-2.65874	1.91206	3.08914	1.03054	2.82629	0.999752	404430	2.14167	211916	1.70325	188838	124419	0.046121	0.287076	0.160658	0.872545	0.865636	0.982526	178	-3.25562	-3.2095	1.97853	3.08914	1.03054	2.9158
AAVALLRGAA	Q8CAK1	Iba57	Iba57	IPI00228106;	AK038625;AK133203;AK172525;AL645854;BC094909;	ENSMUST00000054523;	Putative transferase CAF17 homolog, mitochondrial (EC 2.1.-.-) (Iron-sulfur cluster assembly factor homolog)		NP_776146.1;	Mm.266175;Mm.487361;	mmu:216792;	aminomethyltransferase activity; glycine catabolic process; heme biosynthetic process; mitochondrion	GO:0004047; GO:0006546; GO:0006783; GO:0005739		GcvT family, CAF17 subfamily	Mitochondrion.	0.304757	1.03704	0.293871	0.770697	0.969439	0.992513	33	-3.33003	-3.02527	3.11113	3.78262	0.813217	2.58252	0.594138	45600.5	1.21327	77087.6	1.87473	37584.6	41119.3	0.196909	0.965158	0.204018	0.839521	0.861305	0.977611	35	-3.39204	-3.19513	2.97482	3.78262	0.813217	2.39004
AAVASLLQSVQVPEFTPK	Q02053	Uba1 Sbx Ube1 Ube1ax Ube1x	Uba1	IPI00123313;	D10576;AK088057;AK088528;AK143416;AK171667;AL807240;BC058630;BC145984;X62580;U09051;U09055;	ENSMUST00000001989;ENSMUST00000089217;	Ubiquitin-like modifier-activating enzyme 1 (Ubiquitin-activating enzyme E1) (Ubiquitin-activating enzyme E1 X) (Ubiquitin-like modifier-activating enzyme 1 X)	I48756;I63168;JC1254;	NP_001129557.1;NP_033483.1;	Mm.1104;	mmu:22201;	ATP binding; ligase activity; protein ubiquitination; small protein activating enzyme activity	GO:0005524; GO:0016874; GO:0016567; GO:0008641	Protein modification; protein ubiquitination.	Ubiquitin-activating E1 family		0.52814	0.34658	1.52386	0.129251	0.965945	0.988936	185	-2.32819	-1.80005	2.43841	3.0581	0.805882	2.78593	0.85552	155029	1.69653	110369	1.31947	91380.6	83646.6	0.450789	0.329015	1.37012	0.172218	0.702284	0.797117	196	-2.63662	-2.18583	2.37826	3.0581	0.805882	2.70433
AAVAWEAGKPLSIEEIEVAPPK	P28474	Adh5 Adh-2 Adh2	Adh5	IPI00555004;	M84147;U48970;U48964;U48965;U48966;U48968;U48969;AK076507;AK146949;AK159803;BC090978;	ENSMUST00000005964;	Alcohol dehydrogenase class-3 (EC 1.1.1.1) (Alcohol dehydrogenase 2) (Alcohol dehydrogenase 5) (Alcohol dehydrogenase B2) (ADH-B2) (Alcohol dehydrogenase class-III) (Glutathione-dependent formaldehyde dehydrogenase) (FALDH) (FDH) (GSH-FDH) (EC 1.1.1.-) (S-(hydroxymethyl)glutathione dehydrogenase) (EC 1.1.1.284)	A56643;	NP_031436.2;	Mm.3874;	mmu:11532;	S-(hydroxymethyl)glutathione dehydrogenase activity; aging; alcohol dehydrogenase (NAD) activity; ethanol catabolic process; ethanol oxidation; fatty acid binding; formaldehyde catabolic process; formaldehyde dehydrogenase activity; metal ion binding; mitochondrion; nucleotide binding; nucleus; peptidyl-cysteine S-nitrosylation; positive regulation of blood pressure; respiratory system process; r…	GO:0051903; GO:0007568; GO:0004022; GO:0006068; GO:0006069; GO:0005504; GO:0046294; GO:0018467; GO:0046872; GO:0005739; GO:0000166; GO:0005634; GO:0018119; GO:0045777; GO:0003016; GO:0032496; GO:0051409; GO:0051775; GO:0001523; GO:0008270		Zinc-containing alcohol dehydrogenase family, Class-III subfamily	Cytoplasm.	-0.0102427	0.230456	-0.0444452	0.96458	0.973091	0.996252	287	0.817094	0.806852	2.01567	3.41784	5.19841	3.50966	5.44479	933350	1.28017	924753	1.31846	729084	701386	-0.356826	0.225578	-1.58183	0.114727	0.677589	0.769086	304	1.38766	1.03083	2.02706	3.41784	5.19841	3.71316
AAVDAGFVPNDMQVGQTGK	Q99LC5	Etfa	Etfa	IPI00116753;	AK028118;AK032830;AK133525;AK167572;AK168321;BC003432;BC096645;	ENSMUST00000034866;	Electron transfer flavoprotein subunit alpha, mitochondrial (Alpha-ETF)		NP_663590.3;	Mm.290853;	mmu:110842;	electron carrier activity; electron transport chain; flavin adenine dinucleotide binding; mitochondrial electron transfer flavoprotein complex; oxidoreductase activity	GO:0009055; GO:0022900; GO:0050660; GO:0017133; GO:0016491		ETF alpha-subunit/FixB family	Mitochondrion matrix.	0.263151	0.210954	1.24743	0.213102	0.965945	0.988936	338	2.46689	2.73004	2.00128	3.28583	2.3102	3.20591	2.80435	707889	1.59208	546071	1.34004	444630	407503	0.0981332	0.228214	0.430005	0.667451	0.83421	0.946856	358	2.38119	2.47932	2.22436	3.28583	2.3102	3.56973
AAVEEGIVLGGGCALLR	P63038	Hspd1 Hsp60	Hspd1	IPI00308885;IPI00845678;	X55023;AK088844;AK143882;AK146831;BC016400;BC018545;BC106112;X53584;	ENSMUST00000027123;	60 kDa heat shock protein, mitochondrial (60 kDa chaperonin) (Chaperonin 60) (CPN60) (HSP-65) (Heat shock protein 60) (HSP-60) (Hsp60) (Mitochondrial matrix protein P1)	HHMS60;	NP_034607.3;	Mm.1777;	mmu:15510;	ATP binding; B cell cytokine production; B cell proliferation; MyD88-dependent toll-like receptor signaling pathway; T cell activation; activation of cysteine-type endopeptidase activity involved in apoptotic process; cell surface; cell surface binding; coated pit; coated vesicle; cyclin-dependent protein kinase activating kinase holoenzyme complex; cytosol; early endosome; extracellular space; i…	GO:0005524; GO:0002368; GO:0042100; GO:0002755; GO:0042110; GO:0006919; GO:0009986; GO:0043498; GO:0005905; GO:0030135; GO:0019907; GO:0005829; GO:0005769; GO:0005615; GO:0048291; GO:0001530; GO:0046696; GO:0005743; GO:0005759; GO:0043066; GO:0044459; GO:0050870; GO:0002842; GO:0043065; GO:0032727; GO:0032729; GO:0032733; GO:0032735; GO:0032755; GO:0043032; GO:0042026; GO:0006986; GO:0030141		Chaperonin (HSP60) family	Mitochondrion matrix.	0.0716838	0.155096	0.46219	0.644115	0.965945	0.988936	591	1.67256	1.74424	1.94644	2.87181	1.90721	3.18621	2.23969	918638	2.33507	800238	1.93214	393410	414172	-0.382626	0.166693	-2.2954	0.0220404	0.493638	0.560296	625	1.33109	0.948466	2.1493	2.87181	1.90721	3.42577
AAVEWFDGKDFQGSK	Q61545	Ewsr1 Ews Ewsh	Ewsr1	IPI00742310;	X79233;AK019460;AK151625;AL645845;CH466574;	ENSMUST00000079949;	RNA-binding protein EWS	A55726;	NP_031994.2;	Mm.142822;	mmu:14030;	RNA binding; cytoplasm; metal ion binding; nucleotide binding; nucleus; plasma membrane; regulation of transcription, DNA-dependent; transcription, DNA-dependent; zinc ion binding	GO:0003723; GO:0005737; GO:0046872; GO:0000166; GO:0005634; GO:0005886; GO:0006355; GO:0006351; GO:0008270		RRM TET family	Nucleus. Cytoplasm. Cell membrane.	-0.531103	1.06902	-0.496814	0.622614	0.965945	0.988936	33	-4.32869	-4.8598	3.20706	3.54216	1.26986	3.09369	0.931693	619046	2.10247	293975	1.96064	294437	149938	-1.80483	1.1276	-1.60059	0.118456	0.677589	0.769086	35	-5.41094	-7.21577	3.4755	3.54216	1.26986	3.50673
AAVFNHFISDGVKK	P01027	C3	C3	IPI00323624;IPI00759878;	K02782;BC043338;M35659;M33032;J00369;J00367;Z37998;	ENSMUST00000024988;	Complement C3 (HSE-MSF) [Cleaved into: Complement C3 beta chain; Complement C3 alpha chain; C3a anaphylatoxin; Acylation stimulating protein (ASP) (C3adesArg); Complement C3b alpha' chain; Complement C3c alpha' chain fragment 1; Complement C3dg fragment; Complement C3g fragment; Complement C3d fragment; Complement C3f fragment; Complement C3c alpha' chain fragment 2]	C3MS;I48284;	NP_033908.2;	Mm.19131;	mmu:12266;	C5L2 anaphylatoxin chemotactic receptor binding; complement activation; complement activation, alternative pathway; complement activation, classical pathway; endopeptidase inhibitor activity; extracellular space; fatty acid metabolic process; inflammatory response; negative regulation of endopeptidase activity; positive regulation of G-protein coupled receptor protein signaling pathway; positive …	GO:0031715; GO:0006956; GO:0006957; GO:0006958; GO:0004866; GO:0005615; GO:0006631; GO:0006954; GO:0010951; GO:0045745; GO:0001970; GO:0045766; GO:0010828; GO:0010884; GO:0050766; GO:0001934; GO:0001798; GO:0010575; GO:0010866			Secreted.	-0.0151823	0.20541	-0.0739123	0.941112	0.972082	0.995219	458	-2.50149	-2.51668	2.26417	2.7605	0.849462	2.57215	0.787821	226994	2.07772	154414	1.7582	109251	87825.4	0.0403228	0.201767	0.199848	0.841683	0.861783	0.978153	484	-2.07627	-2.03594	2.28496	2.7605	0.849462	2.96192
AAVLWELHKPFTIEDIEVAPPK	P00329	Adh1 Adh-1	Adh1	IPI00221400;	M18480;M18472;M18473;M18474;M18475;M18476;M18477;M18478;M22679;M22671;M22672;M22673;M22674;M22675;M22676;M22677;M11307;BC013477;BC054467;M22611;	ENSMUST00000004232;	Alcohol dehydrogenase 1 (EC 1.1.1.1) (ADH-A2) (Alcohol dehydrogenase A subunit)	DEMSAA;	NP_031435.1;	Mm.2409;Mm.412004;	mmu:11522;	NAD binding; acetaldehyde biosynthetic process; alcohol dehydrogenase (NAD) activity; behavioral response to ethanol; cytosol; drug binding; embryo development; ethanol binding; ethanol catabolic process; ethanol oxidation; metal ion binding; mitochondrion; organ regeneration; response to progesterone stimulus; response to retinoic acid; response to testosterone stimulus; retinoic acid metabolic …	GO:0051287; GO:0046186; GO:0004022; GO:0048149; GO:0005829; GO:0008144; GO:0009790; GO:0035276; GO:0006068; GO:0006069; GO:0046872; GO:0005739; GO:0031100; GO:0032570; GO:0032526; GO:0033574; GO:0042573; GO:0004745; GO:0042572; GO:0008270		Zinc-containing alcohol dehydrogenase family, Class-I subfamily	Cytoplasm.	-0.226431	0.193703	-1.16896	0.243008	0.965945	0.988936	474	3.07805	2.85162	2.17431	3.83333	13.5544	4.04877	8.19026	3.48877e+06	1.96786	4.30521e+06	2.30573	1.77288e+06	1.86718e+06	0.0880913	0.197281	0.446527	0.655409	0.831198	0.943438	501	3.55068	3.63877	2.27515	3.83333	13.5544	3.99442
AAVPSGASTGIYEALELRDNDKTR	P17182	Eno1 Eno-1	Eno1	IPI00462072;	X52379;AK002336;BC003891;BC004017;BC010685;BC024644;BC085098;	ENSMUST00000076155;ENSMUST00000080926;	Alpha-enolase (EC 4.2.1.11) (2-phospho-D-glycerate hydro-lyase) (Enolase 1) (Non-neural enolase) (NNE)	S10246;	NP_001020559.1;NP_075608.2;	Mm.372357;Mm.372389;Mm.70666;	mmu:13806;mmu:433182;	glycolysis; magnesium ion binding; phosphopyruvate hydratase activity; phosphopyruvate hydratase complex; plasma membrane	GO:0006096; GO:0000287; GO:0004634; GO:0000015; GO:0005886	Carbohydrate degradation; glycolysis; pyruvate from D-glyceraldehyde 3-phosphate: step 4/5.	Enolase family	Cytoplasm. Cell membrane.	0.227967	0.213569	1.06742	0.286245	0.965945	0.988936	557	-3.00772	-2.77976	2.60256	3.52037	2.60731	3.15222	2.83402	1.45107e+06	2.06573	1.15026e+06	1.93831	702451	593435	0.0763174	0.216876	0.351894	0.725043	0.844216	0.958213	591	-2.27343	-2.19711	2.71528	3.52037	2.60731	3.46613
AAVQVLDDIEK	P16332	Mut	Mut	IPI00133553;	X51941;AK146309;CH466559;	ENSMUST00000169611;	Methylmalonyl-CoA mutase, mitochondrial (MCM) (EC 5.4.99.2) (Methylmalonyl-CoA isomerase)	S08680;	NP_032676.2;	Mm.259884;	mmu:17850;	cobalamin binding; homocysteine metabolic process; metal ion binding; methylmalonyl-CoA mutase activity; mitochondrial matrix; mitochondrion; modified amino acid binding; post-embryonic development	GO:0031419; GO:0050667; GO:0046872; GO:0004494; GO:0005759; GO:0005739; GO:0072341; GO:0009791		Methylmalonyl-CoA mutase family	Mitochondrion matrix.	0.217727	0.226951	0.959359	0.338194	0.965945	0.988936	284	-0.907054	-0.689326	1.98501	2.39527	1.00892	2.5951	1.21692	205776	1.46408	207942	1.38886	140550	149721	0.04392	0.238219	0.184368	0.853849	0.863291	0.979865	301	-1.33347	-1.28955	2.14066	2.39527	1.00892	2.70462
AAWEVDSGR	P45952	Acadm	Acadm	IPI00134961;	U07159;	ENSMUST00000072697;	Medium-chain specific acyl-CoA dehydrogenase, mitochondrial (MCAD) (EC 1.3.8.7)	A55724;	NP_031408.1;	Mm.10530;	mmu:11364;	axon; cardiac muscle cell differentiation; carnitine biosynthetic process; carnitine metabolic process, CoA-linked; fatty acid beta-oxidation using acyl-CoA dehydrogenase; fatty-acyl-CoA binding; flavin adenine dinucleotide binding; glycogen biosynthetic process; isomerase activity; liver development; medium-chain fatty acid catabolic process; medium-chain fatty acid metabolic process; medium-cha…	GO:0030424; GO:0055007; GO:0045329; GO:0019254; GO:0033539; GO:0000062; GO:0050660; GO:0005978; GO:0016853; GO:0001889; GO:0051793; GO:0051791; GO:0070991; GO:0005759; GO:0031966; GO:0005739; GO:0009791; GO:0051289; GO:0006111; GO:0009409; GO:0046688; GO:0042493; GO:0051384; GO:0007584; GO:0042594	Lipid metabolism; mitochondrial fatty acid beta-oxidation.	Acyl-CoA dehydrogenase family	Mitochondrion matrix.	-0.167456	0.194578	-0.860613	0.390032	0.965945	0.988936	355	-2.47204	-2.6395	1.89151	2.32342	1.50824	2.8737	1.67603	610462	2.06255	664615	2.14822	295974	309379	-0.673306	0.206872	-3.25469	0.00123832	0.161831	0.183684	375	-3.14417	-3.81748	2.06614	2.32342	1.50824	3.07014
AAYDAFNSWK	Q8BWF0	Aldh5a1	Aldh5a1	IPI00273164;	AK052703;AK144030;AL589699;	ENSMUST00000037615;	Succinate-semialdehyde dehydrogenase, mitochondrial (EC 1.2.1.24) (Aldehyde dehydrogenase family 5 member A1) (NAD(+)-dependent succinic semialdehyde dehydrogenase)		NP_766120.1;	Mm.393311;	mmu:214579;	NAD binding; acetate metabolic process; carboxylic acid binding; central nervous system development; galactosylceramide metabolic process; gamma-aminobutyric acid catabolic process; glucose metabolic process; glucosylceramide metabolic process; glutamate metabolic process; glutamine metabolic process; glutathione metabolic process; glycerophospholipid metabolic process; mitochondrion; neurotransm…	GO:0051287; GO:0006083; GO:0031406; GO:0007417; GO:0006681; GO:0009450; GO:0006006; GO:0006678; GO:0006536; GO:0006541; GO:0006749; GO:0006650; GO:0005739; GO:0042135; GO:0009791; GO:0022904; GO:0006105; GO:0004777; GO:0009013	Amino-acid degradation; 4-aminobutanoate degradation.	Aldehyde dehydrogenase family	Mitochondrion.	0.205399	0.258925	0.793276	0.428476	0.965945	0.988936	219	-3.10085	-2.89545	1.9804	3.05208	1.06468	2.90532	1.10382	265964	1.84078	230299	1.8038	144485	127674	0.114486	0.254975	0.449009	0.653844	0.830777	0.942961	232	-2.55627	-2.44178	2.00363	3.05208	1.06468	3.07255
AAYFGIYDTAK	P51881	Slc25a5 Ant2	Slc25a5	IPI00127841;	U27316;U10404;X70847;AF240003;BC004570;BC086756;	ENSMUST00000016463;	ADP/ATP translocase 2 (ADP,ATP carrier protein 2) (Adenine nucleotide translocator 2) (ANT 2) (Solute carrier family 25 member 5)	S31814;	NP_031477.1;	Mm.371544;	mmu:11740;	MMXD complex; chromosome segregation; integral to membrane; mitochondrial inner membrane; mitochondrial nucleoid; transmembrane transport; transporter activity	GO:0071817; GO:0007059; GO:0016021; GO:0005743; GO:0042645; GO:0055085; GO:0005215		Mitochondrial carrier family	Mitochondrion inner membrane; Multi-pass membrane protein.	-0.0586269	0.381162	-0.153811	0.878128	0.969439	0.992513	84	-1.63973	-1.69836	1.80801	2.23077	1.59038	2.54475	1.74144	322860	1.27228	309026	1.29529	253765	238578	-0.126285	0.387135	-0.326206	0.745052	0.849214	0.963886	87	-1.98987	-2.11615	1.88666	2.23077	1.59038	2.41763
AAYIYIR	Q91YT0	Ndufv1	Ndufv1	IPI00130460;	AK075692;BC014818;BC041682;	ENSMUST00000042497;	NADH dehydrogenase [ubiquinone] flavoprotein 1, mitochondrial (EC 1.6.5.3) (EC 1.6.99.3) (Complex I-51kD) (CI-51kD) (NADH-ubiquinone oxidoreductase 51 kDa subunit)	PC7078;	NP_598427.1;	Mm.29842;	mmu:17995;	4 iron, 4 sulfur cluster binding; FMN binding; NAD binding; NADH dehydrogenase (ubiquinone) activity; electron transport chain; metal ion binding; mitochondrial inner membrane; mitochondrial respiratory chain complex I	GO:0051539; GO:0010181; GO:0051287; GO:0008137; GO:0022900; GO:0046872; GO:0005743; GO:0005747		Complex I 51 kDa subunit family	Mitochondrion inner membrane; Peripheral membrane protein; Matrix side.	-0.160933	0.34686	-0.46397	0.643338	0.965945	0.988936	151	-4.48202	-4.64295	2.20741	2.54045	0.680317	2.64901	0.680981	117952	1.54012	141226	1.96172	76586.2	71990.8	-0.226936	0.351866	-0.64495	0.519884	0.8167	0.926982	160	-4.71297	-4.9399	2.30062	2.54045	0.680317	2.87473
ABGYTTEYSAVKGRFTISR	P01786		NA	IPI00674706;			Ig heavy chain V region MOPC 47A	A1MS47;				antigen binding	GO:0003823				-0.140937	0.303139	-0.464926	0.642734	0.965945	0.988936	135	-7.37676	-7.5177	1.81883	2.84533	0.4023	2.56863	0.356082	50424.3	3.23438	28611	2.73008	15590.1	10479.9	0.41236	0.292967	1.40753	0.161439	0.694445	0.788219	143	-6.61678	-6.20442	1.80597	2.84533	0.4023	3.02239
ACDEGHIIPK	Q9JHI5	Ivd	Ivd	IPI00471246;	AF225989;AF226043;AF226039;AF226041;AF226040;AF226042;AK005024;AK017660;BC018325;BC027198;	ENSMUST00000028807;	Isovaleryl-CoA dehydrogenase, mitochondrial (IVD) (EC 1.3.8.4)		NP_062800.1;	Mm.6635;	mmu:56357;	flavin adenine dinucleotide binding; isovaleryl-CoA dehydrogenase activity; leucine catabolic process; mitochondrial matrix; mitochondrial membrane; mitochondrion	GO:0050660; GO:0008470; GO:0006552; GO:0005759; GO:0031966; GO:0005739	Amino-acid degradation; L-leucine degradation; (S)-3-hydroxy-3-methylglutaryl-CoA from 3-isovaleryl-CoA: step 1/3.	Acyl-CoA dehydrogenase family	Mitochondrion matrix.	-0.60535	0.217232	-2.78665	0.00575884	0.965945	0.988936	236	-2.26491	-2.87026	1.72423	2.82648	1.7715	3.14841	1.42932	232138	1.10576	234830	1.3854	209934	169504	-0.692944	0.266071	-2.60436	0.0097535	0.40557	0.460336	251	-3.3951	-4.08804	2.16974	2.82648	1.7715	3.11028
ACDLWEQILR	A3KMP2	Ttc38	Ttc38	IPI00672046;IPI00762806;	AK133636;BC024550;BC030849;BC132621;BC132623;	ENSMUST00000146088;	Tetratricopeptide repeat protein 38 (TPR repeat protein 38)		NP_001028509.2;	Mm.151748;	mmu:239570;				TTC38 family		0.328419	0.333503	0.984756	0.325916	0.965945	0.988936	203	-3.98598	-3.65756	2.45074	3.20058	1.59	2.52803	1.50074	1.1866e+06	3.58855	1.95411e+06	3.87723	330662	503997	0.108927	0.330152	0.329932	0.741776	0.849214	0.963886	213	-4.19642	-4.08749	2.49259	3.20058	1.59	2.54168
ACEDAC	A2A6F5	Cwc25 Ccdc49 RP23-386E10.2-002	Cwc25	IPI00648588;	AL596446;	ENSMUST00000107579;	0			Mm.33206;							0.131275	0.863505	0.152025	0.881193	0.969439	0.992513	15	-13.0512	-12.9199	1.83177	1.58499	0.121444	1.92953	0.149345	22.6519	0.610203	74.5836	1.1597	37.1218	64.313	0.564021	0.807037	0.698879	0.494662	0.815695	0.925842	16	-13.0512	-12.4872	1.7589	1.58499	0.121444	1.78668
ACEEKLQGLGSVSPP	Q8R0F9	Sec14l4	Sec14l4	IPI00153190;	BC026948;	ENSMUST00000019512;	SEC14-like protein 4		NP_666125.1;	Mm.337476;	mmu:103655;	integral to membrane; intracellular; lipid binding; transporter activity	GO:0016021; GO:0005622; GO:0008289; GO:0005215				0.274747	0.571572	0.480687	0.632004	0.965945	0.988936	83	-3.92491	-3.65016	2.7112	3.27785	1.1961	3.16362	1.2664	1.27172e+06	2.88408	643077	2.10188	440944	305953	0.17378	0.621011	0.279834	0.780277	0.854234	0.969585	86	-4.2307	-4.05692	3.02643	3.27785	1.1961	3.27186
ACFLRDIPFSAIYFPCYAHVK	Q9QXX4	Slc25a13 Aralar2	Slc25a13	IPI00135651;	AF164632;AK002829;AK012670;	ENSMUST00000015256;	Calcium-binding mitochondrial carrier protein Aralar2 (Citrin) (Mitochondrial aspartate glutamate carrier 2) (Solute carrier family 25 member 13)		NP_001171043.1;NP_056644.1;	Mm.24513;	mmu:50799;	ATP biosynthetic process; L-aspartate transmembrane transporter activity; L-glutamate transmembrane transporter activity; calcium ion binding; integral to membrane; malate-aspartate shuttle; mitochondrial inner membrane; response to calcium ion	GO:0006754; GO:0015183; GO:0005313; GO:0005509; GO:0016021; GO:0043490; GO:0005743; GO:0051592		Mitochondrial carrier family	Mitochondrion inner membrane; Multi-pass membrane protein.	0.0100866	0.456726	0.0220845	0.982433	0.974597	0.997794	84	-2.17438	-2.1643	2.16644	3.43615	1.26945	3.00868	1.11568	332754	1.54038	188579	1.44749	216021	130279	-0.0517152	0.477583	-0.108285	0.914013	0.87068	0.988251	89	-2.42094	-2.47266	2.32745	3.43615	1.26945	3.40329
ACFLRDIPFSAIYFPVYAHCK	Q8BH59	Slc25a12 Aralar1	Slc25a12	IPI00308162;	AK030595;AK083156;BX284624;BC060505;	ENSMUST00000151937;	Calcium-binding mitochondrial carrier protein Aralar1 (Mitochondrial aspartate glutamate carrier 1) (Solute carrier family 25 member 12)		NP_766024.1;	Mm.30928;Mm.483680;	mmu:78830;	L-aspartate transmembrane transporter activity; L-glutamate transmembrane transporter activity; calcium ion binding; integral to membrane; malate-aspartate shuttle; mitochondrial inner membrane; response to calcium ion	GO:0015183; GO:0005313; GO:0005509; GO:0016021; GO:0043490; GO:0005743; GO:0051592		Mitochondrial carrier family	Mitochondrion inner membrane; Multi-pass membrane protein.	-0.254921	0.860285	-0.296321	0.768842	0.969439	0.992513	33	-2.55285	-2.80777	2.58086	2.27588	0.58426	3.6268	0.873878	61776	1.28244	77207.6	1.23988	48170.8	62270.1	0.890394	0.669885	1.32918	0.19239	0.710145	0.806039	35	-1.83521	-0.94482	2.06472	2.27588	0.58426	2.43584
ACGANLPENFSISQIFSQAMAAR	P34914	Ephx2 Eph2	Ephx2	IPI00321617;IPI00407606;	L05781;Z37107;AY098585;BC015087;	ENSMUST00000070515;	Bifunctional epoxide hydrolase 2 [Includes: Cytosolic epoxide hydrolase 2 (CEH) (EC 3.3.2.10) (Epoxide hydratase) (Soluble epoxide hydrolase) (SEH); Lipid-phosphate phosphatase (EC 3.1.3.76)]	A47504;	NP_001258332.1;NP_031966.2;	Mm.15295;	mmu:13850;	10-hydroxy-9-(phosphonooxy)octadecanoate phosphatase activity; Golgi apparatus; aromatic compound catabolic process; cholesterol homeostasis; epoxide hydrolase activity; focal adhesion; lipid phosphatase activity; magnesium ion binding; nucleolus; peroxisome; phospholipid dephosphorylation; positive regulation of gene expression; regulation of cholesterol metabolic process; response to toxin	GO:0033885; GO:0005794; GO:0019439; GO:0042632; GO:0004301; GO:0005925; GO:0042577; GO:0000287; GO:0005730; GO:0005777; GO:0046839; GO:0010628; GO:0090181; GO:0009636		AB hydrolase superfamily, Epoxide hydrolase family	Cytoplasm. Peroxisome.	0.374235	0.217556	1.72018	0.0861938	0.965945	0.988936	390	-0.719159	-0.344924	2.21331	3.02191	1.2669	3.00696	1.49523	1.34261e+06	4.54387	1.37829e+06	4.17673	295477	329993	-0.401059	0.238937	-1.67851	0.0940059	0.677589	0.769086	412	-0.963604	-1.36466	2.49744	3.02191	1.2669	3.37612
ACGNFGIPCELR	Q9DCL9	Paics	Paics	IPI00322096;	AK002669;AK010462;AK012118;AK146722;AK159398;AK166264;CH466524;BC018153;BC052691;	ENSMUST00000031160;ENSMUST00000117536;ENSMUST00000120912;	Multifunctional protein ADE2 [Includes: Phosphoribosylaminoimidazole-succinocarboxamide synthase (EC 6.3.2.6) (SAICAR synthetase); Phosphoribosylaminoimidazole carboxylase (EC 4.1.1.21) (AIR carboxylase) (AIRC)]		NP_080215.1;	Mm.182931;Mm.431705;	mmu:67054;	'de novo' IMP biosynthetic process; 5-(carboxyamino)imidazole ribonucleotide mutase activity; ATP binding; phosphoribosylaminoimidazole carboxylase activity; phosphoribosylaminoimidazolesuccinocarboxamide synthase activity	GO:0006189; GO:0034023; GO:0005524; GO:0004638; GO:0004639	Purine metabolism; IMP biosynthesis via de novo pathway; 5-amino-1-(5-phospho-D-ribosyl)imidazole-4-carboxamide from 5-amino-1-(5-phospho-D-ribosyl)imidazole-4-carboxylate: step 1/2. Purine metabolism; IMP biosynthesis via de novo pathway; 5-amino-1-(5-phospho-D-ribosyl)imidazole-4-carboxylate from 5-amino-1-(5-phospho-D-ribosyl)imidazole (carboxylase route): step 1/1.	SAICAR synthetase family; AIR carboxylase family		-0.67211	0.92255	-0.728535	0.471425	0.965945	0.988936	33	-2.04764	-2.71975	2.76765	2.87564	1.36612	2.77969	1.00094	701831	1.79681	162077	1.70118	390598	95273.6	-0.67591	0.938726	-0.720029	0.476288	0.814209	0.924155	35	-1.53898	-2.21489	2.89335	2.87564	1.36612	3.32628
ACHPYFPLQDIVVSPPLDSLTLER	Q91X34	Baat	Baat	IPI00314202;	U95215;AK017923;AL772310;CH466565;	ENSMUST00000043056;ENSMUST00000166036;	Bile acid-CoA:amino acid N-acyltransferase (BACAT) (BAT) (EC 2.3.1.65) (Glycine N-choloyltransferase) (Long-chain fatty-acyl-CoA hydrolase) (EC 3.1.2.2)		NP_031545.2;	Mm.2859;	mmu:12012;	N-acyltransferase activity; acyl-CoA metabolic process; bile acid biosynthetic process; bile acid conjugation; bile acid metabolic process; carboxylesterase activity; cytosol; fatty acid metabolic process; glycine N-choloyltransferase activity; glycine metabolic process; liver development; organ regeneration; palmitoyl-CoA hydrolase activity; peroxisome; taurine metabolic process	GO:0016410; GO:0006637; GO:0006699; GO:0002152; GO:0008206; GO:0004091; GO:0005829; GO:0006631; GO:0047963; GO:0006544; GO:0001889; GO:0031100; GO:0016290; GO:0005777; GO:0019530		C/M/P thioester hydrolase family	Cytoplasm. Peroxisome.	-0.24688	0.328253	-0.752102	0.453048	0.965945	0.988936	167	-0.187987	-0.434867	2.20199	3.33919	1.12671	3.10405	0.984259	224277	1.55957	252371	1.99823	143807	126297	0.316606	0.323388	0.979028	0.328895	0.788327	0.894778	178	0.326292	0.642898	2.2288	3.33919	1.12671	2.8102
ACIKYPEWK	Q9JMD3	Stard10 Pctpl Sdccag28 Sdccagg28	Stard10	IPI00125515;	AB031550;	ENSMUST00000032927;ENSMUST00000164479;	PCTP-like protein (PCTP-L) (START domain-containing protein 10) (StARD10) (Serologically defined colon cancer antigen 28 homolog) (StAR-related lipid transfer protein 10)		NP_064374.1;	Mm.28896;	mmu:56018;	cilium; cytoplasm; flagellum; lipid binding; lipid transport; membrane	GO:0005929; GO:0005737; GO:0019861; GO:0008289; GO:0006869; GO:0016020			Cell projection â€º cilium â€º flagellum. Cytoplasm. Membrane.	0.0385729	0.385928	0.0999484	0.920518	0.971236	0.994353	151	-1.81825	-1.77967	2.45603	2.66997	0.928014	3.09503	1.08983	370815	2.59681	381847	2.26419	142796	168646	-0.0835379	0.328101	-0.25461	0.799351	0.855906	0.971482	160	-1.74202	-1.82556	2.14524	2.66997	0.928014	3.06272
ACLGGLPSNAYAAIK	Q9R013	Ctsf	Ctsf	IPI00126769;	AF136280;AF217224;AJ131851;AK075862;BC058758;	ENSMUST00000119694;	Cathepsin F (EC 3.4.22.41)		NP_063914.1;	Mm.29561;	mmu:56464;	cysteine-type peptidase activity; lysosome; proteolysis	GO:0008234; GO:0005764; GO:0006508		Peptidase C1 family	Lysosome.	1.06276	0.980802	1.08357	0.286411	0.965945	0.988936	33	-1.26751	-0.204751	2.9424	4.09504	0.862844	3.5206	0.95585	82101.2	1.18298	75370	1.10354	69401.9	68298.1	0.354482	0.90231	0.39286	0.696875	0.839189	0.952508	34	-1.51558	-1.1611	2.78111	4.09504	0.862844	3.91719
ACLISLGYDVENDRQGDAEFNR	P57780	Actn4	Actn4	IPI00118899;	AJ289242;BC013616;BC087554;	ENSMUST00000068045;	Alpha-actinin-4 (F-actin cross-linking protein) (Non-muscle alpha-actinin 4)		NP_068695.1;	Mm.81144;	mmu:60595;	Z disc; actin crosslink formation; actin filament binding; actin filament bundle assembly; calcium ion binding; cortical cytoskeleton; negative regulation of cellular component movement; nucleoside binding; nucleus; perinuclear region of cytoplasm; positive regulation of cellular component movement; positive regulation of pinocytosis; protein complex; protein homodimerization activity; protein tr…	GO:0030018; GO:0051764; GO:0051015; GO:0051017; GO:0005509; GO:0030863; GO:0051271; GO:0001882; GO:0005634; GO:0048471; GO:0051272; GO:0048549; GO:0043234; GO:0042803; GO:0015031; GO:0031143; GO:0042981; GO:0001666; GO:0030529; GO:0001725		Alpha-actinin family	Nucleus. Cytoplasm.	-0.127329	0.278502	-0.457191	0.648121	0.965945	0.988936	169	-1.95642	-2.08375	1.86825	2.19568	1.51609	1.81331	1.15088	349154	1.49742	172350	1.11474	233170	154611	-0.359436	0.311593	-1.15354	0.250226	0.766432	0.869926	179	-1.9666	-2.32604	2.14751	2.19568	1.51609	2.32659
ACLYAGVK	P15105	Glul Glns	Glul	IPI00626790;	X16314;U09114;AY044241;AK159106;AK160670;AK162685;AK168493;BC015086;	ENSMUST00000086199;	Glutamine synthetase (GS) (EC 6.3.1.2) (Glutamate decarboxylase) (EC 4.1.1.15) (Glutamate--ammonia ligase)	AJMSQ;	NP_032157.2;	Mm.210745;	mmu:14645;	ATP binding; Golgi apparatus; cell proliferation; glutamate decarboxylase activity; glutamate-ammonia ligase activity; glutamine biosynthetic process; mitochondrion; response to glucose stimulus	GO:0005524; GO:0005794; GO:0008283; GO:0004351; GO:0004356; GO:0006542; GO:0005739; GO:0009749		Glutamine synthetase family	Cytoplasm. Mitochondrion.	-0.0997142	0.170829	-0.583707	0.559718	0.965945	0.988936	439	1.04414	0.944421	1.8478	2.82274	2.55499	2.97093	2.51095	568857	1.31842	712783	1.58813	431468	448818	-0.518113	0.193359	-2.67953	0.00763291	0.391409	0.444263	467	0.17967	-0.338442	2.14881	2.82274	2.55499	3.31379
ACPLLANDNILHHLPK	Q99PG0	Aadac Aada	Aadac	IPI00387282;	AF306788;BC019999;BC054823;	ENSMUST00000029325;	Arylacetamide deacetylase (EC 3.1.1.3)		NP_075872.1;	Mm.24547;	mmu:67758;	carboxylesterase activity; deacetylase activity; endoplasmic reticulum membrane; integral to membrane; positive regulation of triglyceride catabolic process; retinyl-palmitate esterase activity; serine hydrolase activity; triglyceride lipase activity	GO:0004091; GO:0019213; GO:0005789; GO:0016021; GO:0010898; GO:0050253; GO:0017171; GO:0004806		'GDXG' lipolytic enzyme family	Endoplasmic reticulum membrane; Single-pass type II membrane protein. Microsome membrane; Single-pass type II membrane protein.	-0.780734	0.345139	-2.26209	0.0262739	0.965945	0.988936	84	-4.95928	-5.74001	1.63714	1.09687	0.3161	2.12076	0.498915	40414.3	1.08364	37692.6	1.25529	37295	30027	-0.173928	0.345743	-0.503054	0.616169	0.830777	0.942961	89	-3.724	-3.89792	1.68495	1.09687	0.3161	2.17206
ACPVLLEYAR	Q8CIZ8	Vwf	Vwf	IPI00798576;IPI00830789;	AY208897;AY162409;AF539800;AK083237;AJ238390;U27810;	ENSMUST00000001995;	von Willebrand factor (vWF) [Cleaved into: von Willebrand antigen 2 (von Willebrand antigen II)]		NP_035838.3;	Mm.22339;	mmu:22371;	Weibel-Palade body; cell-substrate adhesion; chaperone binding; collagen binding; endoplasmic reticulum; external side of plasma membrane; extracellular matrix; extracellular region; glycoprotein binding; immunoglobulin binding; integrin binding; liver development; placenta development; platelet activation; protease binding; protein N-terminus binding; protein homodimerization activity; protein h…	GO:0033093; GO:0031589; GO:0051087; GO:0005518; GO:0005783; GO:0009897; GO:0031012; GO:0005576; GO:0001948; GO:0019865; GO:0005178; GO:0001889; GO:0001890; GO:0030168; GO:0002020; GO:0047485; GO:0042803; GO:0051260; GO:0005578			Secreted. Secreted â€º extracellular space â€º extracellular matrix.	-0.606078	0.904163	-0.670319	0.507464	0.965945	0.988936	32	-6.40019	-7.00627	2.71249	2.68838	0.579961	3.01684	0.568583	83698.9	1.74074	23368.2	1.08586	48082.3	21520.4	-0.905003	0.92698	-0.976292	0.335815	0.788624	0.895115	34	-6.83951	-7.74451	2.85714	2.68838	0.579961	3.31034
ACQSIYPLHDVFVR	P97351	Rps3a	Rps3a	IPI00331345;	Z83368;AK088113;BC039659;BC081451;BC083338;BC084675;	ENSMUST00000029722;	40S ribosomal protein S3a (Protein TU-11)		NP_058655.3;	Mm.399829;	mmu:20091;	cell differentiation; cytosol; induction of apoptosis; nucleus; ribonucleoprotein complex; ribosome; structural constituent of ribosome; translation	GO:0030154; GO:0005829; GO:0006917; GO:0005634; GO:0030529; GO:0005840; GO:0003735; GO:0006412		Ribosomal protein S3Ae family	Cytoplasm. Nucleus.	0.268247	0.37907	0.707645	0.480795	0.965945	0.988936	101	0.152828	0.421076	1.96971	2.54343	0.823575	2.6897	0.953781	151099	1.39457	138080	1.1673	108348	118290	0.353507	0.37745	0.936567	0.35109	0.788624	0.895115	107	0.163017	0.516524	2.01503	2.54343	0.823575	2.63805
ACTELGIR	Q05920	Pc Pcx	Pc	IPI00943457;	L09192;BC055030;		Pyruvate carboxylase, mitochondrial (EC 6.4.1.1) (Pyruvic carboxylase) (PCB)	A47255;		Mm.1845;		ATP binding; biotin carboxylase activity; gluconeogenesis; lipid metabolic process; metal ion binding; mitochondrial matrix; pyruvate carboxylase activity	GO:0005524; GO:0004075; GO:0006094; GO:0006629; GO:0046872; GO:0005759; GO:0004736	Carbohydrate biosynthesis; gluconeogenesis.		Mitochondrion matrix.	0.261798	0.148482	1.76316	0.078283	0.965945	0.988936	745	-1.17199	-0.910187	2.08933	3.0896	1.74661	3.01468	2.0003	1.57112e+06	3.90051	682134	2.05527	402798	331896	0.130843	0.156467	0.836233	0.403277	0.803194	0.911653	789	-1.3376	-1.20676	2.26202	3.0896	1.74661	3.26176
ACTILLR	P80318	Cct3 Cctg	Cct3	IPI00116283;	Z31556;L20509;	ENSMUST00000001452;	T-complex protein 1 subunit gamma (TCP-1-gamma) (CCT-gamma) (Matricin) (mTRiC-P5)	S42723;S43062;	NP_033966.1;	Mm.256034;	mmu:12462;	ATP binding; binding of sperm to zona pellucida; chaperonin-containing T-complex; microtubule; plasma membrane; protein folding; sperm part; zona pellucida receptor complex	GO:0005524; GO:0007339; GO:0005832; GO:0005874; GO:0005886; GO:0006457; GO:0097223; GO:0002199		TCP-1 chaperonin family	Cytoplasm.	0.0292297	0.397804	0.0734776	0.941535	0.972082	0.995219	135	-4.49854	-4.46931	2.38682	2.78388	0.785663	2.40737	0.685055	624038	3.21542	949820	5.58376	194076	170104	-0.380318	0.421936	-0.901364	0.36891	0.794427	0.901701	143	-5.6772	-6.05752	2.60099	2.78388	0.785663	2.7785
ACVVDCGTGYTK	Q99JY9	Actr3 Arp3	Actr3	IPI00115627;	AK004554;AK083343;BC005557;BC080806;	ENSMUST00000027579;ENSMUST00000178474;	Actin-related protein 3 (Actin-like protein 3)		NP_001192314.1;NP_001192315.1;NP_076224.1;	Mm.183102;	mmu:74117;	ATP binding; asymmetric cell division; cilium morphogenesis; cytokinesis after meiosis; cytoplasm; cytoskeleton; establishment or maintenance of cell polarity; lamellipodium; meiotic cell cycle; regulation of actin filament polymerization; spindle localization	GO:0005524; GO:0008356; GO:0060271; GO:0033206; GO:0005737; GO:0005856; GO:0007163; GO:0030027; GO:0051321; GO:0030833; GO:0051653		Actin family, ARP3 subfamily	Cytoplasm â€º cytoskeleton. Cell projection.	0.254054	0.479786	0.529516	0.59761	0.965945	0.988936	101	-7.18434	-6.93028	2.49304	3.13376	0.793567	3.57147	0.966594	109795	1.48298	121713	1.51062	74036.6	80571.4	0.949311	0.424235	2.2377	0.0273126	0.493638	0.560296	107	-5.7677	-4.81839	2.2648	3.13376	0.793567	2.94824
ACYGHFGR	Q91X83	Mat1a	Mat1a	IPI00128518;	AK149542;AK153832;BC011211;	ENSMUST00000047286;	S-adenosylmethionine synthase isoform type-1 (AdoMet synthase 1) (EC 2.5.1.6) (Methionine adenosyltransferase 1) (MAT 1)	A47151;	NP_598414.1;	Mm.14064;	mmu:11720;	ATP binding; S-adenosylmethionine biosynthetic process; metal ion binding; methanogenesis; methionine adenosyltransferase activity; one-carbon metabolic process	GO:0005524; GO:0006556; GO:0046872; GO:0015948; GO:0004478; GO:0006730	Amino-acid biosynthesis; S-adenosyl-L-methionine biosynthesis; S-adenosyl-L-methionine from L-methionine: step 1/1.	AdoMet synthase family		-0.2242	0.235991	-0.950037	0.34271	0.965945	0.988936	372	-8.27888	-8.50308	2.34808	3.79153	2.98101	4.09325	2.7577	1.64361e+06	1.95182	1.66739e+06	2.14183	842090	778491	0.117768	0.235225	0.500662	0.616888	0.830777	0.942961	394	-7.41617	-7.2984	2.40459	3.79153	2.98101	4.23051
ACYGVLR	P62908	Rps3	Rps3	IPI00134599;	X76772;BC010721;	ENSMUST00000032998;	40S ribosomal protein S3	S41170;	NP_036182.1;	Mm.236868;	mmu:27050;	DNA-(apurinic or apyrimidinic site) lyase activity; activation of cysteine-type endopeptidase activity involved in apoptotic process; cytoplasm; cytosolic small ribosomal subunit; damaged DNA binding; endonuclease activity; induction of apoptosis; mRNA binding; negative regulation of DNA repair; negative regulation of NF-kappaB transcription factor activity; nucleus; response to DNA damage stimul…	GO:0003906; GO:0006919; GO:0005737; GO:0022627; GO:0003684; GO:0004519; GO:0006917; GO:0003729; GO:0045738; GO:0032088; GO:0005634; GO:0006974; GO:0030529; GO:0032587; GO:0003735; GO:0006412		Ribosomal protein S3P family	Cytoplasm.	0.566845	0.294871	1.92235	0.0557657	0.965945	0.988936	236	-1.80981	-1.24297	2.34047	3.06107	1.51461	2.39167	1.67312	285826	1.39551	281147	1.32908	204818	211536	-0.243293	0.31085	-0.782671	0.434561	0.803395	0.91188	250	-2.75746	-3.00075	2.53491	3.06107	1.51461	2.97533
ADASSLTVDVTSPASK	Q99JX3	Gorasp2	Gorasp2	IPI00165716;IPI00461744;	AK033413;AK077683;AK077706;AK148337;AK151843;AK152475;AK152544;AK152603;AK153049;AK169382;BC005600;BC016455;	ENSMUST00000028509;	Golgi reassembly-stacking protein 2 (GRS2) (Golgi reassembly-stacking protein of 55 kDa) (GRASP55)		NP_081628.3;	Mm.271950;Mm.470827;	mmu:70231;	Golgi medial cisterna; Golgi membrane; Golgi organization; organelle organization	GO:0005797; GO:0000139; GO:0007030; GO:0006996		GORASP family	Golgi apparatus membrane; Lipid-anchor. Membrane; Peripheral membrane protein.	-0.461607	0.700666	-0.658811	0.514588	0.965945	0.988936	33	-4.79884	-5.26044	2.102	1.81793	0.492336	2.48039	0.597099	89294.8	1.67314	23876.7	0.928053	53369.7	25727.7	-0.975944	0.637431	-1.53106	0.134744	0.677589	0.769086	35	-4.85337	-5.82931	1.96469	1.81793	0.492336	2.04995
ADCTITMADSDLLALMTGK	P32020	Scp2 Scp-2	Scp2	IPI00134131;IPI00648476;	M91458;AK002425;AL844206;AL844206;BC018384;BC034613;M62361;X91150;	ENSMUST00000030340;ENSMUST00000106701;	Non-specific lipid-transfer protein (NSL-TP) (EC 2.3.1.176) (Propanoyl-CoA C-acyltransferase) (SCP-chi) (SCPX) (Sterol carrier protein 2) (SCP-2) (Sterol carrier protein X) (SCP-X)	A40015;JU0157;	NP_035457.1;	Mm.379011;	mmu:20280;	acyl-CoA metabolic process; lipid transport; mitochondrion; nucleus; peroxisome; peroxisome organization; propanoyl-CoA C-acyltransferase activity; propionyl-CoA C2-trimethyltridecanoyltransferase activity; sterol binding	GO:0006637; GO:0006869; GO:0005739; GO:0005634; GO:0005777; GO:0007031; GO:0033814; GO:0050632; GO:0032934		Thiolase family	Cytoplasm. Mitochondrion. Peroxisome.	-0.445505	0.188768	-2.36006	0.0186913	0.965945	0.988936	457	-1.99175	-2.43726	2.08074	2.8261	1.63407	3.11366	1.44065	850829	2.6779	422530	2.02951	317723	208193	-0.559899	0.200442	-2.79332	0.00542556	0.318452	0.361454	480	-1.57862	-2.13852	2.26996	2.8261	1.63407	3.52783
ADDDYDEPTDSLDAR	Q8K0E8	Fgb	Fgb	IPI00279079;	BC031715;AF413205;	ENSMUST00000048246;	Fibrinogen beta chain [Cleaved into: Fibrinopeptide B; Fibrinogen beta chain]		NP_862897.1;	Mm.30063;	mmu:110135;	cell cortex; eukaryotic cell surface binding; external side of plasma membrane; fibrinogen complex; platelet activation; platelet alpha granule; protein polymerization; response to calcium ion; signal transduction	GO:0005938; GO:0043499; GO:0009897; GO:0005577; GO:0030168; GO:0031091; GO:0051258; GO:0051592; GO:0007165			Secreted.	0.0693263	0.232936	0.29762	0.766239	0.969439	0.992513	251	-2.69179	-2.62246	1.91376	2.21185	0.826676	2.06968	0.803321	110059	1.24566	81492.1	1.04634	88354.1	77883.1	0.00767021	0.254107	0.030185	0.975942	0.880069	0.998908	267	-3.89172	-3.88405	2.14491	2.21185	0.826676	2.56651
ADDGRPFPQVIK	P05064	Aldoa Aldo1	Aldoa	IPI00221402;	X03797;BC043026;BC050896;J05517;Y00516;	ENSMUST00000032934;ENSMUST00000106348;	Fructose-bisphosphate aldolase A (EC 4.1.2.13) (Aldolase 1) (Muscle-type aldolase)	ADMSA;	NP_001170779.1;NP_031464.1;	Mm.275831;	mmu:11674;	Z disc; flagellum; fructose-bisphosphate aldolase activity; glycolysis; membrane; protein complex; protein homotetramerization	GO:0030018; GO:0019861; GO:0004332; GO:0006096; GO:0016020; GO:0043234; GO:0051289	Carbohydrate degradation; glycolysis; D-glyceraldehyde 3-phosphate and glycerone phosphate from D-glucose: step 4/4.	Class I fructose-bisphosphate aldolase family		0.249244	0.366692	0.67971	0.497729	0.965945	0.988936	151	-1.85973	-1.61048	2.33361	3.62687	1.31021	2.83815	1.15506	324640	1.77166	480598	2.21317	183241	217154	0.242282	0.366933	0.660291	0.510023	0.815695	0.925842	159	-1.36211	-1.11982	2.39913	3.62687	1.31021	2.90454
ADDIVNWLK	P09103	P4hb Pdia1	P4hb	IPI00133522;	X06453;J05185;AK150002;AK150422;AK150805;AK152141;AK152217;AK159606;AK159965;AK168330;AK168893;AK170603;AL663030;BC008549;BC093512;	ENSMUST00000026122;	Protein disulfide-isomerase (PDI) (EC 5.3.4.1) (Cellular thyroid hormone-binding protein) (Endoplasmic reticulum resident protein 59) (ER protein 59) (ERp59) (Prolyl 4-hydroxylase subunit beta) (p55)	ISMSSS;	NP_035162.1;	Mm.16660;Mm.490258;	mmu:18453;	cell redox homeostasis; cell surface; electron carrier activity; endoplasmic reticulum; endoplasmic reticulum lumen; endoplasmic reticulum-Golgi intermediate compartment; glycerol ether metabolic process; melanosome; peptidyl-proline hydroxylation to 4-hydroxy-L-proline; plasma membrane; procollagen-proline 4-dioxygenase activity; protein disulfide isomerase activity; protein disulfide oxidoreduc…	GO:0045454; GO:0009986; GO:0009055; GO:0005783; GO:0005788; GO:0005793; GO:0006662; GO:0042470; GO:0018401; GO:0005886; GO:0004656; GO:0003756; GO:0015035; GO:0006457		Protein disulfide isomerase family	Endoplasmic reticulum lumen. Melanosome. Cell membrane; Peripheral membrane protein.	-0.0435339	0.156543	-0.278095	0.781018	0.969439	0.992513	729	-2.20355	-2.24708	2.17758	3.30357	2.04217	3.52002	2.12132	835144	1.89468	569438	1.45174	440783	392245	-0.157392	0.16245	-0.968863	0.332917	0.788327	0.894778	771	-3.44087	-3.59827	2.32167	3.30357	2.04217	3.70124
ADDKVLPGQQYVYVLHANEPSPGEGDSNCVTR	Q61147	Cp	Cp	IPI00117831;	U49430;BC062957;	ENSMUST00000091309;	Ceruloplasmin (EC 1.16.3.1) (Ferroxidase)		NP_001036076.1;NP_031778.2;	Mm.13787;	mmu:12870;	copper ion binding; copper ion transport; extracellular space; ferroxidase activity	GO:0005507; GO:0006825; GO:0005615; GO:0004322		Multicopper oxidase family	Secreted.	-0.358099	0.220086	-1.62709	0.10515	0.965945	0.988936	220	-2.63493	-2.99303	1.68333	2.03381	0.648769	2.18534	0.62564	136123	1.7184	114504	2.01906	79215.3	56711.5	0.224407	0.215899	1.03941	0.299692	0.788202	0.894636	233	-1.19351	-0.969099	1.69656	2.03381	0.648769	2.39761
ADDVVWVR	Q922B2	Dars	Dars	IPI00122743;	AK151027;AK151897;AK152304;AK152562;AK153256;AK153299;AK169716;BC008638;	ENSMUST00000027602;	Aspartate--tRNA ligase, cytoplasmic (EC 6.1.1.12) (Aspartyl-tRNA synthetase) (AspRS)		NP_803228.2;	Mm.28693;	mmu:226414;	ATP binding; aspartate-tRNA ligase activity; aspartyl-tRNA aminoacylation; cytoplasm; nucleic acid binding	GO:0005524; GO:0004815; GO:0006422; GO:0005737; GO:0003676		Class-II aminoacyl-tRNA synthetase family	Cytoplasm.	0.109726	0.351183	0.312447	0.755183	0.969439	0.992513	135	-3.87164	-3.76191	2.1071	2.5634	0.779684	2.87905	0.905926	251607	2.20193	329093	2.25396	114266	146006	0.580524	0.292594	1.98406	0.0491636	0.579998	0.658318	143	-3.17002	-2.5895	1.80367	2.5634	0.779684	1.87383
ADEGISFR	P35700	Prdx1 Msp23 Paga Tdpx2	Prdx1	IPI00121788;	D16142;D21252;AF157331;AF157329;AF157330;AB023564;AK002287;AK008711;AK010688;AK083243;AK145138;AK150797;AK151459;AK167624;AK169154;BC083348;BC086648;	ENSMUST00000106470;ENSMUST00000135573;	Peroxiredoxin-1 (EC 1.11.1.15) (Macrophage 23 kDa stress protein) (Osteoblast-specific factor 3) (OSF-3) (Thioredoxin peroxidase 2) (Thioredoxin-dependent peroxide reductase 2)	A48513;	NP_035164.1;	Mm.30929;	mmu:18477;	cell proliferation; erythrocyte homeostasis; hydrogen peroxide catabolic process; melanosome; mitochondrion; natural killer cell mediated cytotoxicity; nucleus; regulation of NF-kappaB import into nucleus; regulation of stress-activated MAPK cascade; removal of superoxide radicals; thioredoxin peroxidase activity	GO:0008283; GO:0034101; GO:0042744; GO:0042470; GO:0005739; GO:0042267; GO:0005634; GO:0042345; GO:0032872; GO:0019430; GO:0008379		AhpC/TSA family	Cytoplasm. Melanosome.	0.183532	0.164182	1.11786	0.264261	0.965945	0.988936	424	-0.0549091	0.128623	1.74141	2.63624	5.50857	2.57622	8.73182	887592	1.48392	915657	1.52347	598138	601033	0.23504	0.165091	1.4237	0.155228	0.686066	0.778708	449	0.139369	0.374409	1.79904	2.63624	5.50857	2.82202
ADFGFTVNK	Q99LB7	Sardh	Sardh	IPI00136213;	BC003456;	ENSMUST00000102886;	Sarcosine dehydrogenase, mitochondrial (SarDH) (EC 1.5.8.3)		NP_619606.1;	Mm.278467;	mmu:192166;	aminomethyltransferase activity; flavin adenine dinucleotide binding; glycine catabolic process; mitochondrial matrix; mitochondrion; sarcosine dehydrogenase activity	GO:0004047; GO:0050660; GO:0006546; GO:0005759; GO:0005739; GO:0008480	Amine and polyamine degradation; sarcosine degradation; formaldehyde and glycine from sarcosine: step 1/1.	GcvT family	Mitochondrion matrix.	-0.0852554	0.14049	-0.606843	0.544122	0.965945	0.988936	828	-0.533653	-0.618908	2.08617	3.2559	3.80363	3.29588	3.48401	1.11152e+06	1.63178	1.01283e+06	1.67854	681169	603401	-0.455932	0.146519	-3.11177	0.00191983	0.202647	0.230011	878	-0.213579	-0.669511	2.23531	3.2559	3.80363	3.58907
ADFQGISPER	P61804	Dad1	Dad1	IPI00109082;	U22107;U81051;U81050;U83628;U84210;U84209;Y13335;AK002446;AK006711;AK030925;AK054480;BC024378;BC053379;BC058116;AF051310;	ENSMUST00000022781;ENSMUST00000128231;	Dolichyl-diphosphooligosaccharide--protein glycosyltransferase subunit DAD1 (Oligosaccharyl transferase subunit DAD1) (EC 2.4.99.18) (Defender against cell death 1) (DAD-1)	I49285;	NP_001106829.1;NP_034145.1;	Mm.319038;	mmu:13135;	apoptotic process; blastocyst development; integral to membrane; negative regulation of apoptotic process; oligosaccharyltransferase complex; protein glycosylation; response to drug; response to nutrient; transferase activity, transferring glycosyl groups	GO:0006915; GO:0001824; GO:0016021; GO:0043066; GO:0008250; GO:0006486; GO:0042493; GO:0007584; GO:0016757	Protein modification; protein glycosylation.	DAD/OST2 family	Endoplasmic reticulum membrane; Multi-pass membrane protein.	-0.82067	1.559	-0.526407	0.605826	0.965945	0.988936	16	-4.43126	-5.25193	3.30714	2.91185	0.657115	3.65999	0.696886	233869	2.48671	164275	1.92849	94047.7	85183.1	0.553405	1.11416	0.496704	0.62576	0.830777	0.942961	17	-4.43126	-3.87785	2.42824	2.91185	0.657115	1.88944
ADFTPAVHASLDKFIASVSTVLTSK	Q9CY06	Hba-a1	Hba-a1	IPI00845802;	AK011076;		0			Mm.459653;		heme binding; hemoglobin complex; iron ion binding; oxygen binding; oxygen transporter activity	GO:0020037; GO:0005833; GO:0005506; GO:0019825; GO:0005344		Globin family		0.419684	0.385256	1.08936	0.276968	0.965945	0.988936	269	-3.25554	-2.83586	3.269	4.1699	0.839203	3.52679	0.773544	2.03238e+06	4.08973	869857	3.57889	496947	243052	-0.838025	0.350606	-2.39022	0.0174833	0.478942	0.543615	287	-4.56981	-5.40784	3.05651	4.1699	0.839203	2.96232
ADGLALALE	Q9JL18	Bace2	Bace2	IPI00387295;	AF216310;AK052309;AK078770;AK165036;CH466602;BC120773;BC131947;AF051150;	ENSMUST00000047275;	Beta-secretase 2 (EC 3.4.23.45) (Aspartyl protease 1) (ASP1) (Asp 1) (Beta-site amyloid precursor protein cleaving enzyme 2) (Beta-site APP cleaving enzyme 2) (Memapsin-1) (Membrane-associated aspartic protease 1) (Theta-secretase)		NP_062390.3;	Mm.97885;	mmu:56175;	Golgi apparatus; aspartic-type endopeptidase activity; cell surface; endoplasmic reticulum; endosome; integral to membrane; membrane protein ectodomain proteolysis; negative regulation of amyloid precursor protein biosynthetic process	GO:0005794; GO:0004190; GO:0009986; GO:0005783; GO:0005768; GO:0016021; GO:0006509; GO:0042985		Peptidase A1 family	Membrane; Single-pass type I membrane protein. Golgi apparatus. Endoplasmic reticulum. Endosome. Cell surface.	1.1342	1.00865	1.12447	0.268926	0.965945	0.988936	33	-6.43986	-5.30566	3.02595	4.51609	0.868569	3.05286	0.750962	59382.9	1.18927	98023.7	1.59814	49932.3	61336.2	-0.312762	1.05863	-0.295439	0.769404	0.853836	0.969132	35	-8.78284	-9.0956	3.26292	4.51609	0.868569	4.76484
ADGSTQVIDTK	O08749	Dld	Dld	IPI00874456;	U73445;AK117104;AK136193;AK153399;AK168875;BC003368;	ENSMUST00000110857;	Dihydrolipoyl dehydrogenase, mitochondrial (EC 1.8.1.4) (Dihydrolipoamide dehydrogenase)		NP_031887.2;	Mm.3131;	mmu:13382;	2-oxoglutarate metabolic process; NAD binding; acetyl-CoA biosynthetic process from pyruvate; acrosomal matrix; aging; cell redox homeostasis; dihydrolipoamide metabolic process; dihydrolipoyl dehydrogenase activity; flagellum; flavin adenine dinucleotide binding; gastrulation; lipoamide binding; lipoate metabolic process; mitochondrial electron transport, NADH to ubiquinone; mitochondrial matrix…	GO:0006103; GO:0051287; GO:0006086; GO:0043159; GO:0007568; GO:0045454; GO:0051068; GO:0004148; GO:0019861; GO:0050660; GO:0007369; GO:0043544; GO:0009106; GO:0006120; GO:0005759; GO:0005739; GO:0045252; GO:0006508; GO:0045254; GO:0042391; GO:0048240		Class-I pyridine nucleotide-disulfide oxidoreductase family	Mitochondrion matrix.	0.488474	0.327963	1.48942	0.137952	0.965945	0.988936	200	-1.45974	-0.971261	2.41002	3.93944	0.964213	3.29504	0.945578	164843	1.67505	158620	1.65064	98410.2	96095.9	0.0766323	0.3714	0.206334	0.836731	0.860372	0.976552	209	-2.44358	-2.36695	2.80401	3.93944	0.964213	3.40384
ADGTITRVTLR	Q8R054	Srpx2	Srpx2	IPI00387531;	AF393640;AF393647;AF393641;AF393642;AF393643;AF393644;AF393645;AF393646;AK136935;BC028307;	ENSMUST00000113303;ENSMUST00000165805;	Sushi repeat-containing protein SRPX2		NP_001077364.2;NP_081114.2;	Mm.263553;	mmu:68792;	angiogenesis; cell motility; cell-cell adhesion; cytoplasm; extracellular region; positive regulation of cell migration involved in sprouting angiogenesis; regulation of phosphorylation	GO:0001525; GO:0048870; GO:0016337; GO:0005737; GO:0005576; GO:0090050; GO:0042325			Secreted. Cytoplasm.	-1.00299	0.592306	-1.69336	0.0966098	0.965945	0.988936	50	-8.38639	-9.38937	2.17627	3.38988	0.859069	3.59904	0.727228	160768	1.38469	87234	1.4176	116104	61536.4	0.32747	0.550207	0.595177	0.554258	0.824849	0.936232	53	-7.11881	-6.79134	2.07699	3.38988	0.859069	3.89226
ADGTPWPAVGIGR	Q8CHR6	Dpyd	Dpyd	IPI00229705;	BC039699;	ENSMUST00000039177;	Dihydropyrimidine dehydrogenase [NADP(+)] (DHPDHase) (DPD) (EC 1.3.1.2) (Dihydrothymine dehydrogenase) (Dihydrouracil dehydrogenase)		NP_740748.1;	Mm.27907;	mmu:99586;	4 iron, 4 sulfur cluster binding; UMP biosynthetic process; beta-alanine biosynthetic process; cytosol; dihydroorotate oxidase activity; dihydropyrimidine dehydrogenase (NADP+) activity; electron carrier activity; metal ion binding; nucleotide binding; purine nucleobase catabolic process; thymidine catabolic process; thymine catabolic process; uracil catabolic process	GO:0051539; GO:0006222; GO:0019483; GO:0005829; GO:0004158; GO:0017113; GO:0009055; GO:0046872; GO:0000166; GO:0006145; GO:0006214; GO:0006210; GO:0006212	Amino-acid biosynthesis; beta-alanine biosynthesis.	Dihydropyrimidine dehydrogenase family	Cytoplasm.	-0.399481	0.204483	-1.95361	0.0519235	0.965945	0.988936	237	-2.22084	-2.62032	1.62303	2.15711	0.947872	2.15186	0.804365	364572	2.5402	136665	1.5674	143521	87192.2	-0.00809236	0.215667	-0.0375225	0.970098	0.880069	0.998908	251	-1.86471	-1.8728	1.75871	2.15711	0.947872	2.32341
ADGTVLECSESSNADVFQAAR	P58710	Gulo	Gulo	IPI00554830;	AY453064;AK077740;AK167460;BC019856;BC028828;	ENSMUST00000059970;	L-gulonolactone oxidase (LGO) (EC 1.1.3.8) (L-gulono-gamma-lactone oxidase) (GLO)		NP_848862.1;	Mm.26207;	mmu:268756;	D-arabinono-1,4-lactone oxidase activity; L-ascorbic acid biosynthetic process; L-gulonolactone oxidase activity; UDP-N-acetylmuramate dehydrogenase activity; endoplasmic reticulum membrane; flavin adenine dinucleotide binding; integral to membrane	GO:0003885; GO:0019853; GO:0050105; GO:0008762; GO:0005789; GO:0050660; GO:0016021	Cofactor biosynthesis; L-ascorbate biosynthesis via UDP-alpha-D-glucuronate pathway; L-ascorbate from UDP-alpha-D-glucuronate: step 4/4.	Oxygen-dependent FAD-linked oxidoreductase family	Microsome membrane; Single-pass membrane protein. Endoplasmic reticulum membrane; Single-pass membrane protein.	-0.299253	0.350633	-0.853465	0.394913	0.965945	0.988936	135	-3.42217	-3.72143	2.1038	2.10076	1.03299	2.75431	1.18062	1.25687e+06	3.82344	287219	1.83359	328728	156643	-0.24801	0.342973	-0.723119	0.470796	0.813155	0.922959	142	-2.96104	-3.20905	2.11423	2.10076	1.03299	2.8522
ADGYVLEGK	P62242	Rps8	Rps8	IPI00466820;	X73829;AK009023;AK010650;AK011048;AK011058;AK011642;AK012435;AK012665;AK088660;BC027217;BC051446;BC081465;	ENSMUST00000102696;	40S ribosomal protein S8	S42110;	NP_033124.1;XP_001474155.1;	Mm.260904;Mm.338718;Mm.485034;	mmu:100040298;mmu:20116;	ribonucleoprotein complex; ribosome; structural constituent of ribosome; translation	GO:0030529; GO:0005840; GO:0003735; GO:0006412		Ribosomal protein S8e family	Cytoplasm.	0.712161	0.247968	2.87199	0.00483722	0.965945	0.988936	118	-1.76246	-1.0503	1.39171	2.07914	1.36831	1.59799	1.97935	915472	2.8409	259091	1.08142	322247	239583	0.286814	0.275992	1.03921	0.300727	0.788327	0.894778	124	-2.27949	-1.99268	1.59144	2.07914	1.36831	2.00537
ADHASENSFVFGGPFLTDESSLLAFPEATEEEK	Q8VCU1	Ces3b Gm4738	Ces3b	IPI00129013;IPI00986095;	BC010812;BC019147;		Carboxylesterase 3B (EC 3.1.1.1) (Liver carboxylesterase 31-like)			Mm.482444;		carboxylesterase activity; endoplasmic reticulum lumen; methyl indole-3-acetate esterase activity; methyl jasmonate esterase activity; methyl salicylate esterase activity; retinyl-palmitate esterase activity	GO:0004091; GO:0005788; GO:0080030; GO:0080032; GO:0080031; GO:0050253		Type-B carboxylesterase/lipase family	Endoplasmic reticulum lumen.	0.30578	0.524351	0.58316	0.561086	0.965945	0.988936	101	-5.22032	-4.91454	2.72461	3.29446	1.7017	3.28288	2.01378	252123	1.06499	310188	1.30294	236738	238069	-0.53338	0.510634	-1.04454	0.298588	0.786885	0.893142	107	-5.90441	-6.43779	2.72604	3.29446	1.7017	3.17475
ADHGEPIGR	P11499	Hsp90ab1 Hsp84 Hsp84-1 Hspcb	Hsp90ab1	IPI00554929;	M36829;M18186;AK146809;U89426;S46109;	ENSMUST00000024739;	Heat shock protein HSP 90-beta (Heat shock 84 kDa) (HSP 84) (HSP84) (Tumor-specific transplantation 84 kDa antigen) (TSTA)	HHMS84;I57523;	NP_032328.2;	Mm.2180;	mmu:15516;	ATP binding; CTP binding; GTP binding; TPR domain binding; UTP binding; apical plasma membrane; basolateral plasma membrane; brush border membrane; cellular response to interleukin-4; cellular response to organic cyclic compound; cytosol; dATP binding; melanosome; mitochondrion; negative regulation of proteasomal ubiquitin-dependent protein catabolic process; nitric-oxide synthase regulator activ…	GO:0005524; GO:0002135; GO:0005525; GO:0030911; GO:0002134; GO:0016324; GO:0016323; GO:0031526; GO:0071353; GO:0071407; GO:0005829; GO:0032564; GO:0042470; GO:0005739; GO:0032435; GO:0030235; GO:0001890; GO:0045429; GO:0006457; GO:0060334; GO:0060338; GO:0009651; GO:0008180		Heat shock protein 90 family	Cytoplasm. Melanosome.	-0.0216315	0.261031	-0.0828695	0.934004	0.971236	0.994353	338	-5.06634	-5.08797	2.47635	2.83578	1.97808	3.30721	2.23726	719144	1.85365	697195	1.7761	387961	392543	0.165165	0.251786	0.655975	0.512262	0.815695	0.925842	358	-3.67793	-3.51276	2.4541	2.83578	1.97808	3.19129
ADHQPLTEASYVNLPTIALCNTDSPLR	P14206	Rpsa Lamr1 P40-8	Rpsa	IPI00123604;	J02870;X06406;AF140348;DQ360291;DQ360292;AK010423;AK010985;AK011041;AK011043;AK075778;AK075790;AK082935;AK088954;AK134224;AK135488;AK160551;AK160625;AK165219;AK166697;AK166874;AK167132;BC003829;BC037195;BC055886;BC081461;BC084677;BC092041;BC094902;BC099601;BC110285;	ENSMUST00000035105;	40S ribosomal protein SA (37 kDa laminin receptor precursor) (37LRP) (37 kDa oncofetal antigen) (37/67 kDa laminin receptor) (LRP/LR) (67 kDa laminin receptor) (67LR) (Laminin receptor 1) (LamR) (Laminin-binding protein precursor p40) (LBP/p40) (OFA/iLRP)	A29395;	NP_035159.3;XP_003086186.1;	Mm.311972;Mm.391708;Mm.4071;	mmu:100505031;mmu:16785;	90S preribosome; cytosolic small ribosomal subunit; endonucleolytic cleavage in ITS1 to separate SSU-rRNA from 5.8S rRNA and LSU-rRNA from tricistronic rRNA transcript (SSU-rRNA, 5.8S rRNA, LSU-rRNA); endonucleolytic cleavage to generate mature 3'-end of SSU-rRNA from (SSU-rRNA, 5.8S rRNA, LSU-rRNA); laminin binding; nucleus; plasma membrane; rRNA export from nucleus; ribosomal small subunit asse…	GO:0030686; GO:0022627; GO:0000447; GO:0000461; GO:0043236; GO:0005634; GO:0005886; GO:0006407; GO:0000028; GO:0003735; GO:0006412		Ribosomal protein S2P family	Cell membrane. Cytoplasm. Nucleus.	-0.0286768	0.283446	-0.101172	0.919614	0.971236	0.994353	101	1.35746	1.32878	1.47283	1.8613	1.49642	2.29631	1.80455	398020	1.50002	484215	1.81928	265342	266157	0.34798	0.285691	1.21803	0.225892	0.740685	0.840703	107	1.30466	1.65264	1.52517	1.8613	1.49642	2.04994
ADHSSENAFVFGGPFLTDESSLLAFPEATEEEK	Q63880	Ces3a Es31	Ces3a	IPI00381178;IPI00828822;	S64130;AK138932;AK149499;BC048380;BC057187;BC057188;BC061004;	ENSMUST00000093222;ENSMUST00000093223;	Carboxylesterase 3A (EC 3.1.1.1) (ES-male) (Liver carboxylesterase 31) (Esterase-31)	S34607;	NP_001158153.1;NP_941074.1;	Mm.295534;	mmu:382053;	carboxylesterase activity; endoplasmic reticulum lumen; methyl indole-3-acetate esterase activity; methyl jasmonate esterase activity; methyl salicylate esterase activity; retinyl-palmitate esterase activity	GO:0004091; GO:0005788; GO:0080030; GO:0080032; GO:0080031; GO:0050253		Type-B carboxylesterase/lipase family	Endoplasmic reticulum lumen.	0.279215	0.308493	0.905094	0.366593	0.965945	0.988936	185	-4.588	-4.30878	2.17044	3.68591	1.8723	3.74359	2.20532	785089	1.72464	605884	1.42606	455219	424866	-1.11862	0.351725	-3.18039	0.00170991	0.202647	0.230011	196	-6.38335	-7.50197	2.54241	3.68591	1.8723	4.21848
ADIGLAAWGR	P50247	Ahcy	Ahcy	IPI00230440;	L32836;BC015304;	ENSMUST00000054607;ENSMUST00000059524;	Adenosylhomocysteinase (AdoHcyase) (EC 3.3.1.1) (CUBP) (Liver copper-binding protein) (S-adenosyl-L-homocysteine hydrolase)		NP_057870.3;	Mm.330692;Mm.371964;	mmu:269378;	adenosylhomocysteinase activity; melanosome; one-carbon metabolic process	GO:0004013; GO:0042470; GO:0006730	Amino-acid biosynthesis; L-homocysteine biosynthesis; L-homocysteine from S-adenosyl-L-homocysteine: step 1/1.	Adenosylhomocysteinase family	Cytoplasm. Melanosome.	-0.278798	0.214231	-1.30139	0.193741	0.965945	0.988936	487	-4.40565	-4.68445	2.4473	3.94931	2.70847	3.76175	2.21075	2.18648e+06	2.48253	1.63046e+06	2.57595	880745	632957	-0.11763	0.202038	-0.582218	0.560672	0.824849	0.936232	520	-3.61562	-3.73325	2.37126	3.94931	2.70847	3.70792
ADILPNL	Q6ZPR6	Ibtk Kiaa1417	Ibtk	IPI00660767;IPI00750982;	CH466522;BC137798;AK030895;AK077387;AK129353;	ENSMUST00000039213;	Inhibitor of Bruton tyrosine kinase (IBtk)		NP_001074751.1;	Mm.22315;Mm.487092;	mmu:108837;	cytoplasm; membrane; nucleus; protein tyrosine kinase inhibitor activity; release of sequestered calcium ion into cytosol	GO:0005737; GO:0016020; GO:0005634; GO:0030292; GO:0051209			Cytoplasm. Membrane; Peripheral membrane protein.	-1.0529	0.777135	-1.35485	0.194288	0.965945	0.988936	16	-6.65352	-7.70642	1.64855	1.40998	0.211915	1.85672	0.240931	4484.65	1.08491	3583.43	1.42841	4133.64	2508.69	-0.597967	0.884648	-0.675938	0.508172	0.815695	0.925842	17	-6.65352	-7.25149	1.92805	1.40998	0.211915	2.28803
ADIPVVICDTPQK	Q8JZR0	Acsl5 Facl5	Acsl5	IPI00170363;	BC031544;	ENSMUST00000043150;	Long-chain-fatty-acid--CoA ligase 5 (EC 6.2.1.3) (Long-chain acyl-CoA synthetase 5) (LACS 5)	S49487;	NP_082252.1;	Mm.292056;	mmu:433256;	ATP binding; cellular response to insulin stimulus; endoplasmic reticulum membrane; fatty acid transport; integral to membrane; long-chain fatty acid-CoA ligase activity; mitochondrial inner membrane; mitochondrial outer membrane; positive regulation of plasma membrane long-chain fatty acid transport; positive regulation of triglyceride biosynthetic process; regulation of apoptotic process; respo…	GO:0005524; GO:0032869; GO:0005789; GO:0015908; GO:0016021; GO:0004467; GO:0005743; GO:0005741; GO:0010747; GO:0010867; GO:0042981; GO:0070723; GO:0009749; GO:0007584; GO:0009744		ATP-dependent AMP-binding enzyme family	Mitochondrion. Endoplasmic reticulum. Mitochondrion outer membrane; Single-pass type III membrane protein. Endoplasmic reticulum membrane; Single-pass type III membrane protein.	0.256327	0.299919	0.854652	0.393849	0.965945	0.988936	185	-0.914148	-0.657821	2.11012	3.2672	0.945394	3.34012	1.05224	478931	2.5504	556625	2.44056	187787	228072	-0.0499501	0.312361	-0.159912	0.873115	0.865636	0.982526	197	-0.885499	-0.935449	2.25788	3.2672	0.945394	3.22564
ADIVENQVMDTR	P10649	Gstm1	Gstm1	IPI00230212;	J03952;J04632;AL671877;AC079042;BC003822;BC046758;BC091763;	ENSMUST00000004140;	Glutathione S-transferase Mu 1 (EC 2.5.1.18) (GST 1-1) (GST class-mu 1) (Glutathione S-transferase GT8.7) (pmGT10)	H24735;S30373;S33860;	NP_034488.1;	Mm.37199;	mmu:14862;	cellular response to drug; cytoplasm; glutathione transferase activity; protein heterodimerization activity; protein homodimerization activity	GO:0035690; GO:0005737; GO:0004364; GO:0046982; GO:0042803		GST superfamily, Mu family	Cytoplasm.	-0.403001	0.239998	-1.67918	0.0945421	0.965945	0.988936	219	3.25106	2.84805	1.83563	3.50299	8.08763	3.69884	111.337	2.84884e+06	1.53727	2.23574e+06	1.52133	1.85319e+06	1.4696e+06	-0.553123	0.241499	-2.29038	0.0228977	0.493638	0.560296	232	3.16398	2.61086	1.89772	3.50299	8.08763	3.91546
ADIWLIR	Q8BWQ1	Ugt2a3	Ugt2a3	IPI00471231;	AK008601;AK050327;BC025795;	ENSMUST00000031195;	UDP-glucuronosyltransferase 2A3 (UDPGT 2A3) (EC 2.4.1.17)		NP_082370.2;	Mm.482739;	mmu:72094;	cellular glucuronidation; glucuronosyltransferase activity; integral to membrane	GO:0052695; GO:0015020; GO:0016021		UDP-glycosyltransferase family	Membrane; Single-pass type I membrane protein.	0.602782	0.486591	1.23878	0.218876	0.965945	0.988936	84	-4.81192	-4.20914	2.30811	2.75663	0.801796	2.61342	0.921746	248725	1.97447	268601	1.94778	125970	137901	0.0860667	0.518401	0.166023	0.868515	0.865636	0.982526	89	-4.12268	-4.03661	2.52637	2.75663	0.801796	2.75949
ADKDYHFKVDNDENEHQLSLR	Q61937	Npm1	Npm1	IPI00127415;	M33212;AK028253;BC054755;	ENSMUST00000075641;	Nucleophosmin (NPM) (Nucleolar phosphoprotein B23) (Nucleolar protein NO38) (Numatrin)	I52858;	NP_032748.1;	Mm.485384;	mmu:18148;	DNA binding; DNA repair; NF-kappaB binding; cell aging; cell growth; cell volume homeostasis; centrosome; centrosome cycle; cytosol; granular component; large ribosomal subunit; negative regulation of cell proliferation; negative regulation of mRNA splicing, via spliceosome; nuclear speck; positive regulation of cell proliferation; positive regulation of cellular biosynthetic process; positive re…	GO:0003677; GO:0006281; GO:0051059; GO:0007569; GO:0016049; GO:0006884; GO:0005813; GO:0007098; GO:0005829; GO:0001652; GO:0015934; GO:0008285; GO:0048025; GO:0016607; GO:0008284; GO:0031328; GO:0010825; GO:0045860; GO:0008104; GO:0051259; GO:0019843; GO:0006407; GO:0043516; GO:0046599; GO:0032071; GO:0060699; GO:0043023; GO:0042273; GO:0000055; GO:0043024; GO:0042274; GO:0000056; GO:0015935; GO:…		Nucleoplasmin family	Nucleus â€º nucleolus. Nucleus â€º nucleoplasm. Cytoplasm â€º cytoskeleton â€º centrosome.	1.38047	0.575361	2.39931	0.0201946	0.965945	0.988936	50	-3.39895	-2.01849	2.11401	2.90586	1.01464	2.13825	1.4414	143611	1.12808	556689	2.15745	127306	258031	0.453256	0.646032	0.701599	0.486118	0.815695	0.925842	51	-4.32017	-3.86692	2.43872	2.90586	1.01464	2.66944
ADKLAEEHGS	P56480	Atp5b	Atp5b	IPI00468481;	AF030559;AK003460;AK010314;AK084009;AK145684;AK148891;AK150599;AK151081;AK151600;AK152788;AK152976;AK153099;AK159444;AK159737;AK159978;AK160199;AK160608;AK164383;AK166525;AK166603;AK166979;AK167119;AK167160;AK167728;AK167764;AK168692;AK168941;AK169184;BC018392;BC037127;BC046616;DQ403100;	ENSMUST00000026459;	ATP synthase subunit beta, mitochondrial (EC 3.6.3.14)		NP_058054.2;	Mm.238973;	mmu:11947;	ADP biosynthetic process; ATP binding; ATP hydrolysis coupled proton transport; ATP synthesis coupled proton transport; angiogenesis; calcium ion binding; cell surface; eukaryotic cell surface binding; hydrogen ion transporting ATP synthase activity, rotational mechanism; hydrogen-exporting ATPase activity, phosphorylative mechanism; lipid metabolic process; lipoprotein particle receptor activity…	GO:0006172; GO:0005524; GO:0015991; GO:0015986; GO:0001525; GO:0005509; GO:0009986; GO:0043499; GO:0046933; GO:0008553; GO:0006629; GO:0030228; GO:0042645; GO:0005753; GO:0000275; GO:0006933; GO:0005886; GO:0046961; GO:0051453		ATPase alpha/beta chains family	Mitochondrion. Mitochondrion inner membrane.	0.402134	0.20787	1.93455	0.0536431	0.965945	0.988936	472	-1.36585	-0.96372	2.33333	4.06961	2.35255	3.855	2.91741	1.00082e+06	1.55055	1.48777e+06	1.85326	645457	802783	0.402872	0.194867	2.06742	0.0392098	0.550801	0.625177	499	-1.17733	-0.774459	2.24732	4.06961	2.35255	3.83575
ADLEEVVKVCPSLR	Q8C159	Ttc22	Ttc22	IPI00224059;	AK028895;	ENSMUST00000047922;	Tetratricopeptide repeat protein 22 (TPR repeat protein 22)		NP_808335.1;	Mm.41945;	mmu:230576;						0.679405	1.19085	0.570519	0.576251	0.965945	0.988936	16	-1.13722	-0.45781	2.52618	2.77812	2.44292	2.24616	4.90632	270248	0.995411	432122	1.2531	271494	344842	1.69488	0.901475	1.88011	0.0773411	0.63764	0.723743	17	-1.13722	0.557661	1.96472	2.77812	2.44292	0.640886
ADMGGAATICSAIVSAAK	Q9CPY7	Lap3 Lapep	Lap3	IPI00331436;IPI00828469;	AF334160;CT010237;CT010301;AK005334;AK008600;AK010502;AK011604;AK166958;AK169032;BC016536;	ENSMUST00000046122;	Cytosol aminopeptidase (EC 3.4.11.1) (Leucine aminopeptidase 3) (LAP-3) (Leucyl aminopeptidase) (Proline aminopeptidase) (EC 3.4.11.5) (Prolyl aminopeptidase)		NP_077754.3;	Mm.286830;	mmu:66988;	aminopeptidase activity; manganese ion binding; metalloexopeptidase activity; mitochondrion; nucleus; peptidase activity; proteolysis; trans-Golgi network	GO:0004177; GO:0030145; GO:0008235; GO:0005739; GO:0005634; GO:0008233; GO:0006508; GO:0005802		Peptidase M17 family	Cytoplasm.	0.0270847	0.218364	0.124035	0.901349	0.970836	0.993943	404	-0.939819	-0.912734	2.26931	3.58139	1.51868	3.37171	1.4254	882166	2.73658	680315	2.69156	322361	252759	-0.498379	0.229855	-2.16823	0.0306938	0.504351	0.572456	426	-2.09087	-2.58925	2.45418	3.58139	1.51868	3.59468
ADMVIEAVFEDLGVK	Q8BMS1	Hadha	Hadha	IPI00223092;	AK029017;AK170478;AK170683;BC027156;BC037009;BC046978;BC058569;	ENSMUST00000156859;	Trifunctional enzyme subunit alpha, mitochondrial (TP-alpha) [Includes: Long-chain enoyl-CoA hydratase (EC 4.2.1.17); Long chain 3-hydroxyacyl-CoA dehydrogenase (EC 1.1.1.211)]		NP_849209.1;	Mm.200497;	mmu:97212;	3-hydroxyacyl-CoA dehydrogenase activity; NAD binding; acetyl-CoA C-acyltransferase activity; enoyl-CoA hydratase activity; fatty acid beta-oxidation; fatty-acyl-CoA binding; long-chain-3-hydroxyacyl-CoA dehydrogenase activity; long-chain-enoyl-CoA hydratase activity; mitochondrial fatty acid beta-oxidation multienzyme complex; mitochondrial inner membrane; mitochondrial nucleoid; nucleolus; resp…	GO:0003857; GO:0051287; GO:0003988; GO:0004300; GO:0006635; GO:0000062; GO:0016509; GO:0016508; GO:0016507; GO:0005743; GO:0042645; GO:0005730; GO:0042493; GO:0032868	Lipid metabolism; fatty acid beta-oxidation.	Enoyl-CoA hydratase/isomerase family; 3-hydroxyacyl-CoA dehydrogenase family	Mitochondrion matrix.	0.0085657	0.182985	0.0468109	0.962682	0.973091	0.996252	524	-1.48736	-1.4788	2.16124	3.28845	0.990394	3.3367	0.999121	312325	2.15725	225090	1.7452	144779	128977	0.273276	0.184527	1.48095	0.139187	0.680905	0.77285	554	-1.89686	-1.62358	2.23917	3.28845	0.990394	3.44934
ADNFEYSDPVDGSISK	Q9D0F9	Pgm1 Pgm2	Pgm1	IPI00555140;	AK011485;AK147982;CR536609;BC008527;	ENSMUST00000058351;	Phosphoglucomutase-1 (PGM 1) (EC 5.4.2.2) (Glucose phosphomutase 1) (Phosphoglucomutase-2)		NP_082408.3;	Mm.217764;	mmu:72157;	cytosol; galactose catabolic process; glucose metabolic process; glycogen biosynthetic process; magnesium ion binding; phosphoglucomutase activity	GO:0005829; GO:0019388; GO:0006006; GO:0005978; GO:0000287; GO:0004614		Phosphohexose mutase family	Cytoplasm.	-0.00434975	0.204515	-0.0212686	0.983042	0.974597	0.997794	389	-0.849129	-0.853478	2.08063	2.84458	1.40825	2.8286	1.40751	293487	1.40579	212853	1.26579	208771	168158	-0.390208	0.199155	-1.95932	0.0507491	0.581765	0.660324	412	-0.886662	-1.27687	2.08162	2.84458	1.40825	3.04021
ADPLGLEAEKDGVPVFK	Q8R0Y6	Aldh1l1 Fthfd	Aldh1l1	IPI00153317;	BC025939;BC028817;BC030722;BC030723;BC030727;BC030730;	ENSMUST00000032175;ENSMUST00000130418;	Cytosolic 10-formyltetrahydrofolate dehydrogenase (10-FTHFDH) (FDH) (EC 1.5.1.6) (Aldehyde dehydrogenase family 1 member L1)		NP_081682.1;	Mm.30035;	mmu:107747;	10-formyltetrahydrofolate catabolic process; biosynthetic process; formyltetrahydrofolate dehydrogenase activity; hydroxymethyl-, formyl- and related transferase activity; methylation; methyltransferase activity; mitochondrion; one-carbon metabolic process; oxidoreductase activity, acting on the aldehyde or oxo group of donors, NAD or NADP as acceptor	GO:0009258; GO:0009058; GO:0016155; GO:0016742; GO:0032259; GO:0008168; GO:0005739; GO:0006730; GO:0016620		GART family; Aldehyde dehydrogenase family, ALDH1L subfamily	Cytoplasm.	-0.263588	0.129206	-2.04005	0.0416133	0.965945	0.988936	978	-0.293782	-0.55737	2.08739	3.13438	3.12142	3.42325	2.6177	903657	1.5811	835400	1.74323	571537	479225	-0.166717	0.126667	-1.31618	0.188403	0.710145	0.806039	1038	-0.087015	-0.253732	2.10245	3.13438	3.12142	3.363
ADRDESSPYAAMLAAQDVAQR	P62264	Rps14	Rps14	IPI00322562;	AK003148;AK011213;AK012425;AK012584;AK019233;AK028106;AK146976;AK168237;BC042940;BC081449;BC062874;	ENSMUST00000025511;ENSMUST00000118551;ENSMUST00000122279;	40S ribosomal protein S14		NP_065625.2;	Mm.43778;	mmu:20044;	RNA binding; cytosolic small ribosomal subunit; erythrocyte differentiation; mRNA 5'-UTR binding; maturation of SSU-rRNA; mitochondrion; negative regulation of transcription from RNA polymerase II promoter; nucleolus; ribosomal small subunit assembly; structural constituent of ribosome; translation; translation regulator activity	GO:0003723; GO:0022627; GO:0030218; GO:0048027; GO:0030490; GO:0005739; GO:0000122; GO:0005730; GO:0000028; GO:0003735; GO:0006412; GO:0045182		Ribosomal protein S11P family		-0.89089	0.413658	-2.15369	0.0332987	0.965945	0.988936	118	-1.31077	-2.20166	2.32165	2.26195	2.74237	2.57394	1.50022	700894	1.4955	349100	1.58746	468668	219911	-0.474398	0.377654	-1.25617	0.211396	0.730002	0.828577	125	-0.795391	-1.26979	2.17766	2.26195	2.74237	2.32006
ADTDDAPVPAPAGDQKDVPASEK	Q02819	Nucb1 Nuc Nucb	Nucb1	IPI00132314;	M96823;AK004886;AK007976;AK140710;AK160981;AK164088;BC072554;	ENSMUST00000033096;	Nucleobindin-1 (CALNUC)	JC1224;	NP_001157134.1;NP_032775.1;	Mm.258923;	mmu:18220;	DNA binding; Golgi apparatus; calcium ion binding; endoplasmic reticulum-Golgi intermediate compartment; membrane; microtubule cytoskeleton	GO:0003677; GO:0005794; GO:0005509; GO:0005793; GO:0016020; GO:0015630		Nucleobindin family	Golgi apparatus â€º cis-Golgi network membrane; Peripheral membrane protein; Lumenal side. Cytoplasm.	-0.36857	0.476877	-0.772884	0.44176	0.965945	0.988936	84	-2.66933	-3.0379	2.26202	2.56141	0.753766	2.29704	0.609825	905693	4.1757	129246	2.40874	216896	53657	-0.992517	0.516722	-1.9208	0.0579588	0.604162	0.685745	89	-3.41821	-4.41073	2.51819	2.56141	0.753766	2.63787
ADVDAATLAR	P31001	Des	Des	IPI00130102;	BC031760;Z18892;	ENSMUST00000027409;	Desmin	A54104;	NP_034173.1;	Mm.6712;	mmu:13346;	Z disc; cytoskeleton; fascia adherens; muscle organ development; neuromuscular junction; sarcolemma; structural constituent of cytoskeleton; type III intermediate filament	GO:0030018; GO:0005856; GO:0005916; GO:0007517; GO:0031594; GO:0042383; GO:0005200; GO:0045098		Intermediate filament family	Cytoplasm.	1.02579	0.934099	1.09816	0.280327	0.965945	0.988936	32	-2.09648	-1.07069	2.8023	3.55256	0.613961	4.35157	0.883207	450941	3.38945	557702	3.36031	133043	165967	-0.325508	0.842719	-0.386259	0.701711	0.841472	0.955099	34	-3.6864	-4.01191	2.59744	3.55256	0.613961	3.7352
ADVDLIVQDLK	Q9JLI6	Scly Scl	Scly	IPI00228218;IPI00830189;	AF175407;AK036533;AK036750;BC019879;BC021389;	ENSMUST00000027532;	Selenocysteine lyase (mSCL) (EC 4.4.1.16)		NP_057926.2;	Mm.25724;	mmu:50880;	cytosol; pyridoxal phosphate binding; selenocysteine lyase activity; transferase activity	GO:0005829; GO:0030170; GO:0009000; GO:0016740		Class-V pyridoxal-phosphate-dependent aminotransferase family	Cytoplasm â€º cytosol.	0.46509	0.518445	0.897087	0.376171	0.965945	0.988936	33	-4.7521	-4.28701	1.55533	2.01782	0.514534	2.04414	0.591379	174763	2.49447	121126	1.83242	70060	66101.7	0.232744	0.61967	0.375594	0.709485	0.842839	0.956651	35	-4.36042	-4.12768	1.90995	2.01782	0.514534	1.98999
ADVLLEPFR	O09174	Amacr Macr1	Amacr	IPI00114331;	AK048249;AK002401;U89906;	ENSMUST00000070877;	Alpha-methylacyl-CoA racemase (EC 5.1.99.4) (2-methylacyl-CoA racemase)		NP_032563.2;	Mm.2787;	mmu:17117;	alpha-methylacyl-CoA racemase activity; bile acid biosynthetic process; fatty acid metabolic process; isoprenoid catabolic process; mitochondrion; peroxisome	GO:0008111; GO:0006699; GO:0006631; GO:0008300; GO:0005739; GO:0005777	Lipid metabolism; bile acid biosynthesis. Lipid metabolism; fatty acid metabolism.	CaiB/BaiF CoA-transferase family	Peroxisome. Mitochondrion.	-0.24637	0.204315	-1.20584	0.229421	0.965945	0.988936	185	-1.43063	-1.677	1.43748	2.08863	1.16645	2.31306	1.1393	332929	1.64806	202312	1.42891	202013	141585	-0.517405	0.238278	-2.17143	0.0310996	0.505031	0.573227	196	-1.60437	-2.12177	1.72237	2.08863	1.16645	2.58703
ADWSSLSR	P19783	Cox4i1 Cox4 Cox4a	Cox4i1	IPI00117978;	X54691;M37831;M58034;M37829;AK012583;AK019276;AK150447;	ENSMUST00000034276;	Cytochrome c oxidase subunit 4 isoform 1, mitochondrial (Cytochrome c oxidase polypeptide IV) (Cytochrome c oxidase subunit IV isoform 1) (COX IV-1)	S12142;	NP_034071.1;	Mm.386758;	mmu:12857;	cytochrome-c oxidase activity; mitochondrial inner membrane; nucleus; response to nutrient	GO:0004129; GO:0005743; GO:0005634; GO:0007584		Cytochrome c oxidase IV family	Mitochondrion inner membrane.	-0.421552	0.411636	-1.02409	0.307888	0.965945	0.988936	118	-4.53995	-4.9615	2.3103	2.83331	1.12694	3.48334	1.18654	367085	1.7334	375850	1.65705	211771	226819	-0.0287984	0.376861	-0.0764165	0.93921	0.877319	0.995787	125	-3.41022	-3.43902	2.17308	2.83331	1.12694	3.31909
ADYNLTR	Q9Z1Q9	Vars Bat6 G7a Vars2	Vars	IPI00130353;	AF087680;AF087141;AF109905;AF109906;	ENSMUST00000087315;	Valine--tRNA ligase (EC 6.1.1.9) (Protein G7a) (Valyl-tRNA synthetase) (ValRS)		NP_035820.3;	Mm.28420;	mmu:22321;	ATP binding; aminoacyl-tRNA editing activity; mitochondrion; regulation of translational fidelity; valine-tRNA ligase activity; valyl-tRNA aminoacylation	GO:0005524; GO:0002161; GO:0005739; GO:0006450; GO:0004832; GO:0006438		Class-I aminoacyl-tRNA synthetase family		0.00214667	0.489648	0.0043841	0.996509	0.97636	0.999599	117	-7.71599	-7.71384	2.74814	3.09785	0.685333	3.30726	0.728156	236754	2.46011	283234	2.97946	96237.4	95062.4	-0.867037	0.503305	-1.72269	0.0874379	0.668427	0.758688	124	-8.67326	-9.5403	2.9022	3.09785	0.685333	3.52842
AEAAARAEAAAP	Q8K4G1	Ltbp4	Ltbp4	IPI00124265;IPI00170216;IPI00399512;	AF410798;AF410799;BC059016;	ENSMUST00000038618;ENSMUST00000121175;	Latent-transforming growth factor beta-binding protein 4 (LTBP-4)		NP_001107021.1;NP_783572.2;	Mm.272251;	mmu:108075;	calcium ion binding; extracellular space; hormone secretion; proteinaceous extracellular matrix; regulation of proteolysis; transforming growth factor beta receptor signaling pathway	GO:0005509; GO:0005615; GO:0046879; GO:0005578; GO:0030162; GO:0007179		LTBP family	Secreted â€º extracellular space â€º extracellular matrix.	0.247357	0.54062	0.457542	0.65028	0.965945	0.988936	33	-3.86651	-3.61915	1.62186	1.76909	0.38937	1.5386	0.358138	25387.9	1.03188	21057.7	1.08259	24603.4	19451.2	0.597703	0.625998	0.954801	0.346227	0.788624	0.895115	35	-3.27568	-2.67798	1.92946	1.76909	0.38937	2.22184
AEACFVNCVER	Q9WVA2	Timm8a1 Ddp1 Tim8a Timm8a	Timm8a1	IPI00125776;	AF150081;AB031055;AK011402;AK088903;AK090079;AK165573;BC004796;BC094631;	ENSMUST00000052902;ENSMUST00000054213;	Mitochondrial import inner membrane translocase subunit Tim8 A (Deafness dystonia protein 1 homolog)	JC7322;	NP_038926.1;	Mm.214504;	mmu:30058;	metal ion binding; mitochondrial inner membrane; mitochondrial intermembrane space protein transporter complex; protein import into mitochondrial inner membrane	GO:0046872; GO:0005743; GO:0042719; GO:0045039		Small Tim family	Mitochondrion inner membrane; Peripheral membrane protein; Intermembrane side.	-0.111446	0.422975	-0.263481	0.793818	0.969439	0.992513	33	-2.08244	-2.19388	1.26892	1.03221	0.942309	1.91928	1.59032	135454	0.805448	93823.7	0.645686	168173	145309	0.118944	0.300986	0.395181	0.695108	0.838886	0.952164	35	-1.93559	-1.81665	0.927701	1.03221	0.942309	1.57083
AEAETMYQIK	P11679	Krt8 Krt2-8	Krt8	IPI00322209;	X12789;X15662;M21836;M21836;M22831;D90360;AK077597;AK145546;AK145679;AK145777;AK146948;AK147044;AK166737;AK166768;AK166854;AK166960;AK166993;AK167120;AK167269;AK167471;AK168522;AK168540;AK168561;AK168726;AK168910;AK169136;AK169691;BC094009;BC106154;	ENSMUST00000023952;	Keratin, type II cytoskeletal 8 (Cytokeratin endo A) (Cytokeratin-8) (CK-8) (Keratin-8) (K8) (Type-II keratin Kb8)	JS0658;JT0407;S05474;	NP_112447.2;	Mm.358618;	mmu:16691;	Z disc; apoptotic process; cell differentiation involved in embryonic placenta development; cell morphogenesis involved in differentiation; intermediate filament; keratin filament; nuclear matrix; nucleoplasm; response to other organism; sarcolemma; structural molecule activity; tumor necrosis factor-mediated signaling pathway	GO:0030018; GO:0006915; GO:0060706; GO:0000904; GO:0005882; GO:0045095; GO:0016363; GO:0005654; GO:0051707; GO:0042383; GO:0005198; GO:0033209		Intermediate filament family	Cytoplasm. Nucleus â€º nucleoplasm. Nucleus matrix.	0.0405639	0.20532	0.197565	0.843489	0.969439	0.992513	390	-3.82498	-3.78442	2.08882	3.27512	1.12805	3.34843	1.16964	336350	1.97818	335557	1.96925	170030	170399	-0.373891	0.214802	-1.74063	0.0824985	0.648739	0.736341	410	-4.7525	-5.12639	2.24517	3.27512	1.12805	3.56475
AEALALLPCGLGMAFSQSHVMASR	Q91ZG2	Mpped1 D15Bwg0669e	Mpped1	IPI00131155;	AK048421;AK158740;AK165755;AL513354;BC057550;	ENSMUST00000046168;ENSMUST00000109470;	Metallophosphoesterase domain-containing protein 1 (EC 3.1.-.-)		NP_766198.1;	Mm.36395;	mmu:223726;	hydrolase activity	GO:0016787		UPF0046 family		-0.946404	0.977777	-0.967914	0.347492	0.965945	0.988936	16	-4.321	-5.26741	2.07418	1.86752	0.432196	2.26203	0.42944	41532.4	1.23245	51887.6	1.95562	33699	26532.6	-1.79459	0.765116	-2.34552	0.0313914	0.506771	0.575202	17	-4.321	-6.1156	1.66753	1.86752	0.432196	1.46209
AECSAEQCYK	P06801	Me1 Mod-1 Mod1	Me1	IPI00128857;	J02652;M26756;AK004980;AK077968;	ENSMUST00000034989;	NADP-dependent malic enzyme (NADP-ME) (EC 1.1.1.40) (Malic enzyme 1)	DEMSMX;	NP_001185862.1;NP_032641.2;	Mm.148155;	mmu:17436;	NAD binding; NADP binding; cytosol; malate dehydrogenase (oxaloacetate-decarboxylating) (NADP+) activity; malate dehydrogenase (oxaloacetate-decarboxylating) activity; malate metabolic process; manganese ion binding; mitochondrion; protein tetramerization; response to hormone stimulus	GO:0051287; GO:0050661; GO:0005829; GO:0004473; GO:0016619; GO:0006108; GO:0030145; GO:0005739; GO:0051262; GO:0009725		Malic enzymes family	Cytoplasm.	-0.0818388	0.291358	-0.280888	0.779064	0.969439	0.992513	217	-10.6965	-10.7783	2.22846	4.2762	1.1738	3.68766	1.00741	492634	2.03964	267772	1.86644	241530	143467	-0.455622	0.29041	-1.56889	0.118053	0.677589	0.769086	229	-10.9624	-11.418	2.28207	4.2762	1.1738	3.94123
AEDAAEHYLDLLAMLLGGSETR	Q9EQR6	Fancg	Fancg	IPI00111471;	AF112439;AY049715;AL672276;	ENSMUST00000030165;	Fanconi anemia group G protein homolog (Protein FACG)		NP_001156705.1;NP_444311.1;	Mm.23122;	mmu:60534;	DNA repair; Fanconi anaemia nuclear complex; mitochondrion; mitochondrion organization; ovarian follicle development; response to DNA damage stimulus; response to radiation; spermatid development	GO:0006281; GO:0043240; GO:0005739; GO:0007005; GO:0001541; GO:0006974; GO:0009314; GO:0007286			Nucleus.	-1.05396	0.977123	-1.07863	0.296745	0.965945	0.988936	16	0.347451	-0.706505	2.07279	1.26054	3.62795	2.6465	3.74591	318095	0.650365	428623	1.06043	489103	404196	-2.98166	1.11886	-2.6649	0.0163268	0.478942	0.543615	17	0.347451	-2.63421	2.43851	1.26054	3.62795	3.12865
AEDEPEEAGLGPR	Q569Y3	Znhit2	Znhit2	IPI00135628;	BC092256;		0			Mm.2310;							-1.67407	1.16804	-1.43323	0.171044	0.965945	0.988936	16	-2.66549	-4.33956	2.47778	2.18342	0.819143	2.74071	0.631564	177874	1.58086	93066.6	1.5318	112517	60756.3	-1.21117	1.04536	-1.15862	0.26263	0.76884	0.87266	17	-2.66549	-3.87667	2.27831	2.18342	0.819143	2.3537
AEEADEQANAHLTK	P13541	Myh3 Myhse	Myh3	IPI00380895;	AL645988;AL596129;AL596129;AL645988;AK132623;M11154;	ENSMUST00000007301;ENSMUST00000108689;ENSMUST00000165221;	Myosin-3 (Myosin heavy chain 3)	A24733;	NP_001093105.1;	Mm.340090;	mmu:17883;	ATP binding; contractile fiber; motor activity; myofibril; myosin complex; myosin filament	GO:0005524; GO:0043292; GO:0003774; GO:0030016; GO:0016459; GO:0032982			Cytoplasm â€º myofibril.	2.57986	1.00153	2.57591	0.0203097	0.965945	0.988936	16	-4.35818	-1.77832	2.12458	2.20289	0.50546	2.04327	1.14899	86263.5	1.92079	209639	1.02199	44910.4	205127	1.71107	1.23469	1.38583	0.183711	0.710145	0.806039	17	-4.35818	-2.64711	2.69095	2.20289	0.50546	3.05392
AEEQEPELTSTPNFVVEVTK	Q8R5L1	C1qbp DN-393H17.2-001 mCG_21176 RP23-83I13.1-001	C1qbp	IPI00132799;	BC038075;AF300619;AL596136;CR936847;CH466596;	ENSMUST00000078528;	0		NP_031599.2;	Mm.30049;	mmu:12261;	extracellular space; membrane; mitochondrial matrix; mitochondrion; nucleus	GO:0005615; GO:0016020; GO:0005759; GO:0005739; GO:0005634				-0.205093	1.27717	-0.160583	0.874432	0.969439	0.992513	16	-3.82217	-4.02726	2.7093	2.69931	0.706226	2.71924	0.675209	36636.1	0.929202	57553.6	1.34714	39427.5	42722.8	0.00228095	1.06777	0.00213619	0.99832	0.880976	0.999938	17	-3.82217	-3.81989	2.32714	2.69931	0.706226	1.92988
AEEYEFLTPMEEAPK	Q99PT1	Arhgdia C87222 Gdi1	Arhgdia	IPI00322312;	AB055070;AK075656;AK077343;AK143516;AK156819;AK165241;AK170553;AK170718;AK172140;AL663030;BC004732;BC086755;	ENSMUST00000067936;ENSMUST00000106197;	Rho GDP-dissociation inhibitor 1 (Rho GDI 1) (GDI-1) (Rho-GDI alpha)		NP_598557.3;	Mm.30016;Mm.474783;	mmu:192662;	GTPase activator activity; Rho GDP-dissociation inhibitor activity; Rho protein signal transduction; cytoplasm; immunological synapse; positive regulation of GTPase activity; regulation of protein localization	GO:0005096; GO:0005094; GO:0007266; GO:0005737; GO:0001772; GO:0043547; GO:0032880		Rho GDI family	Cytoplasm.	-0.224196	0.393109	-0.570315	0.569731	0.965945	0.988936	101	-0.258196	-0.482392	2.04266	3.29915	1.71253	3.73927	1.73865	2.20187e+06	3.16338	702833	1.89094	696050	371684	-0.25871	0.414104	-0.624747	0.533467	0.821118	0.931997	107	-0.813649	-1.07236	2.21071	3.29915	1.71253	3.60285
AEFGFDLSHIPR	Q9DBB8	Dhdh	Dhdh	IPI00172146;	AK005050;AK154452;BC116414;	ENSMUST00000011526;	Trans-1,2-dihydrobenzene-1,2-diol dehydrogenase (EC 1.3.1.20) (D-xylose 1-dehydrogenase) (D-xylose-NADP dehydrogenase) (EC 1.1.1.179) (Dimeric dihydrodiol dehydrogenase)		NP_082179.1;	Mm.34208;	mmu:71755;	D-xylose 1-dehydrogenase (NADP+) activity; D-xylose catabolic process; nucleotide binding; trans-1,2-dihydrobenzene-1,2-diol dehydrogenase activity	GO:0047837; GO:0042843; GO:0000166; GO:0047115		Gfo/Idh/MocA family		0.355683	0.448209	0.793565	0.43025	0.965945	0.988936	67	-0.0207949	0.334888	1.90159	3.01123	1.13548	2.88907	1.25817	337495	1.74298	401841	1.77845	193631	225950	-0.0185168	0.447884	-0.0413428	0.967139	0.880069	0.998908	71	-0.39971	-0.418227	1.95228	3.01123	1.13548	2.79645
AEFGPPGPGPGSR	Q8VCT3	Rnpep	Rnpep	IPI00122529;	AK159195;AK159445;AK159625;CH466520;BC019200;	ENSMUST00000077340;	Aminopeptidase B (AP-B) (EC 3.4.11.6) (Arginine aminopeptidase) (Arginyl aminopeptidase) (Cytosol aminopeptidase IV)		NP_001153096.1;NP_663392.2;	Mm.291048;	mmu:215615;	Golgi apparatus; aging; aminopeptidase activity; cobalt ion binding; copper ion binding; external side of plasma membrane; extracellular region; extracellular space; leukotriene biosynthetic process; metalloaminopeptidase activity; negative regulation of blood pressure; peptide binding; plasma membrane; proteolysis; retina development in camera-type eye; secretory granule; zinc ion binding	GO:0005794; GO:0007568; GO:0004177; GO:0050897; GO:0005507; GO:0009897; GO:0005576; GO:0005615; GO:0019370; GO:0070006; GO:0045776; GO:0042277; GO:0005886; GO:0006508; GO:0060041; GO:0030141; GO:0008270		Peptidase M1 family	Secreted.	-0.123555	0.574195	-0.215179	0.830149	0.969439	0.992513	84	-3.10236	-3.22591	2.72365	2.96863	0.886092	3.27501	0.942773	138816	1.61514	67524.7	1.09305	85946.6	61776.7	-0.107655	0.534416	-0.201444	0.840822	0.861783	0.978153	87	-3.49957	-3.60723	2.60442	2.96863	0.886092	2.68172
AEGKII	Q569Z5	Ddx46 Kiaa0801	Ddx46	IPI00468896;IPI00660556;	AK129220;BC026492;BC092240;	ENSMUST00000172272;	Probable ATP-dependent RNA helicase DDX46 (EC 3.6.4.13) (DEAD box protein 46)		NP_666087.3;	Mm.202725;	mmu:212880;	ATP binding; ATP-dependent helicase activity; Cajal body; RNA binding; RNA splicing; mRNA processing; nuclear speck; nucleolus	GO:0005524; GO:0008026; GO:0015030; GO:0003723; GO:0008380; GO:0006397; GO:0016607; GO:0005730		DEAD box helicase family, DDX46/PRP5 subfamily	Nucleus speckle. Nucleus â€º Cajal body.	-0.292423	0.820894	-0.356225	0.72401	0.969439	0.992513	32	-4.64829	-4.94071	2.46268	2.20632	0.39902	3.09968	0.538818	13188.2	1.0114	12775.4	1.00292	13039.5	12738.3	-0.883964	0.892701	-0.990213	0.329065	0.788327	0.894778	34	-5.30692	-6.19088	2.75149	2.20632	0.39902	3.43792
AEGLASLLDILK	O08808	Diaph1 Diap1	Diaph1	IPI00808370;	U96963;	ENSMUST00000115634;	Protein diaphanous homolog 1 (Diaphanous-related formin-1) (DRF1) (p140mDIA) (mDIA1)	T31065;	NP_031884.1;	Mm.195916;	mmu:13367;	Rho GTPase binding; actin binding; actin filament polymerization; cytoplasm; cytoskeleton; neuron projection; neuron projection development; profilin binding; regulation of cell shape; regulation of microtubule-based process; ruffle membrane; sensory perception of sound	GO:0017048; GO:0003779; GO:0030041; GO:0005737; GO:0005856; GO:0043005; GO:0031175; GO:0005522; GO:0008360; GO:0032886; GO:0032587; GO:0007605		Formin homology family, Diaphanous subfamily	Cell membrane. Cell projection â€º ruffle membrane. Cytoplasm â€º cytoskeleton.	0.8475	1.4354	0.590426	0.563152	0.965945	0.988936	16	-8.7566	-7.9091	3.04495	3.45385	0.394428	2.57184	0.325175	3489.29	1.36016	3614.74	1.21809	2565.35	2967.55	-2.15475	1.41266	-1.52531	0.145569	0.686066	0.778708	17	-8.7566	-10.9114	3.07882	3.45385	0.394428	2.69293
AEGSDVANAVLDGADCIMLSGETAKGDYPLEAVR	P52480	Pkm Pk3 Pkm2 Pykm	Pkm	IPI00407130;IPI00845840;	D38379;X97047;AK002341;AK135397;AK151724;AK153483;AK155110;AK155655;AK170892;AK168943;AK171023;AK171033;BC016619;BC094663;	ENSMUST00000034834;ENSMUST00000163694;	Pyruvate kinase isozymes M1/M2 (EC 2.7.1.40) (Pyruvate kinase muscle isozyme)	S55921;	NP_001240812.1;NP_035229.2;	Mm.326167;Mm.488724;	mmu:18746;	ATP binding; flagellum; glycolysis; magnesium ion binding; mitochondrion; nucleus; plasma membrane; potassium ion binding; programmed cell death; pyruvate kinase activity	GO:0005524; GO:0019861; GO:0006096; GO:0000287; GO:0005739; GO:0005634; GO:0005886; GO:0030955; GO:0012501; GO:0004743	Carbohydrate degradation; glycolysis; pyruvate from D-glyceraldehyde 3-phosphate: step 5/5.	Pyruvate kinase family	Cytoplasm. Nucleus.	-0.0928682	0.298567	-0.311047	0.756115	0.969439	0.992513	185	-6.15337	-6.24624	2.1006	2.88335	0.815356	3.18841	0.886537	478451	2.65782	878843	3.71528	180016	236548	0.65325	0.271992	2.40172	0.017247	0.478942	0.543615	197	-5.4377	-4.78445	1.96607	2.88335	0.815356	2.62347
AEIVPVTTTVLDDKGDKK	Q921H8	Acaa1a Acaa1	Acaa1a	IPI00121833;	AY273811;AY304542;BC012400;	ENSMUST00000039784;	3-ketoacyl-CoA thiolase A, peroxisomal (EC 2.3.1.16) (Acetyl-CoA acyltransferase A) (Beta-ketothiolase A) (Peroxisomal 3-oxoacyl-CoA thiolase A)		NP_570934.1;	Mm.205266;	mmu:113868;	acetyl-CoA C-acetyltransferase activity; fatty acid metabolic process; mitochondrion; peroxisome	GO:0003985; GO:0006631; GO:0005739; GO:0005777	Lipid metabolism; fatty acid metabolism.	Thiolase family	Peroxisome.	0.111511	0.37699	0.295794	0.768117	0.969439	0.992513	84	-0.601408	-0.489896	1.78822	3.1455	0.912861	2.99973	0.899672	98256.3	1.14784	147866	1.63976	85600.9	90175	-0.218298	0.4792	-0.455546	0.649826	0.830777	0.942961	89	-1.02088	-1.23918	2.33533	3.1455	0.912861	3.8097
AEIYNSVDQVKR	Q8VCR2	Hsd17b13 Scdr9	Hsd17b13	IPI00122464;IPI00407769;IPI00943415;	AY101768;AL714024;CH466529;BC019427;	ENSMUST00000048118;ENSMUST00000112803;	17-beta-hydroxysteroid dehydrogenase 13 (17-beta-HSD 13) (EC 1.1.-.-) (Alcohol dehydrogenase PAN1B-like) (Short-chain dehydrogenase/reductase 9)		NP_932147.2;	Mm.284944;	mmu:243168;	extracellular region; nucleotide binding; oxidoreductase activity	GO:0005576; GO:0000166; GO:0016491		Short-chain dehydrogenases/reductases (SDR) family	Secreted.	0.47533	0.594886	0.799028	0.426149	0.965945	0.988936	101	-7.83063	-7.3553	3.09112	4.14168	0.940557	4.41909	1.12499	178489	1.83302	575312	2.76623	97374.4	207976	0.640885	0.551825	1.16139	0.248067	0.762372	0.865318	107	-8.47374	-7.83286	2.94594	4.14168	0.940557	3.56759
AEKDVP	Q7TN22	Txndc16 Kiaa1344	Txndc16	IPI00469979;IPI00757908;	AK173153;AK017582;AK046466;BC027108;BC052488;	ENSMUST00000022377;ENSMUST00000123879;ENSMUST00000139526;	Thioredoxin domain-containing protein 16		NP_766185.1;	Mm.28129;	mmu:70561;	cell redox homeostasis; extracellular region	GO:0045454; GO:0005576			Secreted.	0.879522	1.17809	0.746567	0.466154	0.965945	0.988936	16	-2.68912	-1.8096	2.4991	2.42921	0.903347	2.5671	1.4186	185810	1.61222	68259.4	0.788067	115251	86616.3	1.07664	1.05333	1.02214	0.321043	0.788327	0.894778	17	-2.68912	-1.61248	2.29567	2.42921	0.903347	2.16372
AELGMNDSPSQSPPVK	Q9QXG4	Acss2 Acas2 Acecs1	Acss2	IPI00330302;	AF216873;AK053877;AL844852;BC051432;	ENSMUST00000029135;	Acetyl-coenzyme A synthetase, cytoplasmic (EC 6.2.1.1) (Acetate--CoA ligase) (Acetyl-CoA synthetase) (ACS) (AceCS) (Acyl-CoA synthetase short-chain family member 2) (Acyl-activating enzyme)		NP_062785.2;	Mm.255026;	mmu:60525;	ATP binding; acetate-CoA ligase activity; acetyl-CoA biosynthetic process; cytoplasm; nucleus	GO:0005524; GO:0003987; GO:0006085; GO:0005737; GO:0005634		ATP-dependent AMP-binding enzyme family	Cytoplasm.	-0.672537	0.389865	-1.72505	0.0871364	0.965945	0.988936	118	-6.54643	-7.21896	2.18811	2.42121	0.624339	2.77476	0.609762	54314.9	1.2849	55001.8	1.67687	42271.6	32800.2	-0.0476103	0.390056	-0.12206	0.903047	0.868676	0.985977	125	-5.05639	-5.104	2.24917	2.42121	0.624339	2.68711
AELKMDEKGMEGAAGSGAQTLPMETPR	Q7TMF5	Serpina12	Serpina12	IPI00131951;	AY326419;AK014346;AK014589;	ENSMUST00000043915;	Serpin A12 (Visceral adipose tissue-derived serine protease inhibitor) (Vaspin) (Visceral adipose-specific serpin)		NP_080811.1;	Mm.20286;	mmu:68054;	extracellular region; glucose metabolic process; regulation of proteolysis; serine-type endopeptidase inhibitor activity	GO:0005576; GO:0006006; GO:0030162; GO:0004867		Serpin family	Secreted.	0.788217	1.54469	0.510276	0.617284	0.965945	0.988936	15	-4.63869	-3.85047	3.27678	2.90328	0.625884	3.46725	0.900474	27375.1	0.973841	115856	1.44392	28110.4	80237.4	0.24394	1.46437	0.166583	0.869663	0.865636	0.982526	17	-4.63869	-4.39475	3.19153	2.90328	0.625884	3.41968
AEMDAAVESCKR	Q9EQ20	Aldh6a1	Aldh6a1	IPI00461964;	AF297860;AK033587;AK147146;AK155814;AK169915;AK170305;AK171581;AK171896;BC033440;	ENSMUST00000085192;	Methylmalonate-semialdehyde dehydrogenase [acylating], mitochondrial (MMSDH) (Malonate-semialdehyde dehydrogenase [acylating]) (EC 1.2.1.18) (EC 1.2.1.27) (Aldehyde dehydrogenase family 6 member A1)		NP_598803.1;	Mm.247510;	mmu:104776;	beta-alanine catabolic process; brown fat cell differentiation; malonate-semialdehyde dehydrogenase (acetylating) activity; methylmalonate-semialdehyde dehydrogenase (acylating) activity; mitochondrion; nucleus; thiolester hydrolase activity; thymine catabolic process; valine catabolic process	GO:0019484; GO:0050873; GO:0018478; GO:0004491; GO:0005739; GO:0005634; GO:0016790; GO:0006210; GO:0006574		Aldehyde dehydrogenase family	Mitochondrion.	0.0909168	0.206257	0.440794	0.659588	0.965945	0.988936	422	-5.94229	-5.85137	2.18768	3.03619	3.15681	3.13538	3.53701	844898	1.64236	995389	1.87205	514441	531712	-0.228336	0.209774	-1.08849	0.276968	0.77345	0.877892	446	-6.25823	-6.48656	2.28596	3.03619	3.15681	3.51915
AEMQQILQGLDK	Q91YI0	Asl	Asl	IPI00314788;	AK076453;AK140160;AK148764;AK168739;BC016670;	ENSMUST00000159619;ENSMUST00000160129;ENSMUST00000161094;	Argininosuccinate lyase (ASAL) (EC 4.3.2.1) (Arginosuccinase)		NP_598529.1;	Mm.23869;	mmu:109900;	aging; ammonia assimilation cycle; arginine biosynthetic process via ornithine; argininosuccinate lyase activity; argininosuccinate metabolic process; cell body fiber; cellular response to ammonium ion; cellular response to cAMP; cellular response to dexamethasone stimulus; cellular response to glucagon stimulus; cellular response to hypoxia; cellular response to interferon-gamma; cellular respon…	GO:0007568; GO:0019676; GO:0042450; GO:0004056; GO:0000053; GO:0070852; GO:0071242; GO:0071320; GO:0071549; GO:0071377; GO:0071456; GO:0071346; GO:0071356; GO:0060539; GO:0005783; GO:0006475; GO:0001822; GO:0001889; GO:0007626; GO:0007494; GO:0005741; GO:0005634; GO:0043204; GO:0048471; GO:0009791; GO:0001101; GO:0014075; GO:0042493; GO:0060416; GO:0032496; GO:0007584; GO:0010043; GO:0000050	Amino-acid biosynthesis; L-arginine biosynthesis; L-arginine from L-ornithine and carbamoyl phosphate: step 3/3. Nitrogen metabolism; urea cycle; L-arginine and fumarate from (N(omega)-L-arginino)succinate: step 1/1.	Lyase 1 family, Argininosuccinate lyase subfamily		0.0999504	0.225449	0.44334	0.657777	0.965945	0.988936	373	-1.25033	-1.15038	2.24319	2.97889	1.89108	2.76417	1.87366	630912	1.63253	725396	1.86437	386463	389083	-0.328635	0.213646	-1.53822	0.124795	0.677589	0.769086	395	-1.3616	-1.69024	2.184	2.97889	1.89108	3.05342
AENEALAMQK	Q61335	Bcap31 Bap31	Bcap31	IPI00230422;	X81816;AK008043;AK011500;AL805924;CH466650;BC002106;	ENSMUST00000002091;	B-cell receptor-associated protein 31 (BCR-associated protein 31) (Bap31) (p28)	S71116;	NP_036190.2;	Mm.17;	mmu:27061;	Golgi membrane; apoptotic process; endoplasmic reticulum membrane; endoplasmic reticulum-Golgi intermediate compartment membrane; immune response; integral to membrane; intracellular protein transport; plasma membrane; spermatogenesis; vesicle-mediated transport	GO:0000139; GO:0006915; GO:0005789; GO:0033116; GO:0006955; GO:0016021; GO:0006886; GO:0005886; GO:0007283; GO:0016192		BCAP29/BCAP31 family	Endoplasmic reticulum membrane; Multi-pass membrane protein. Endoplasmic reticulum-Golgi intermediate compartment membrane; Multi-pass membrane protein.	0.187255	1.09607	0.170842	0.86649	0.969439	0.992513	16	-2.85422	-2.66697	2.32512	2.17544	0.762182	2.46574	0.924546	127122	1.29982	161286	1.54548	97800	104360	-2.49336	1.16297	-2.14395	0.0467888	0.568139	0.644857	17	-2.85422	-5.34759	2.53464	2.17544	0.762182	2.80975
AENGKLVINGKPITIFQERDPTNIK	P16858	Gapdh Gapd	Gapdh	IPI00273646;	M32599;AK002273;AK081405;AK140794;AK144690;AK146435;AK147738;AK147891;AK160399;AK160753;AK164415;AK168217;AL662926;BC082592;BC083065;BC083079;BC083080;BC083149;BC085274;BC085275;BC085315;BC091768;BC092252;BC092264;BC092267;BC092294;BC093508;BC094037;BC095932;BC096440;BC096590;BC110311;BC145810;BC145812;DQ403054;	ENSMUST00000104945;ENSMUST00000109588;ENSMUST00000117757;ENSMUST00000118875;	Glyceraldehyde-3-phosphate dehydrogenase (GAPDH) (EC 1.2.1.12) (Peptidyl-cysteine S-nitrosylase GAPDH) (EC 2.6.99.-)	DEMSG;	NP_032110.1;XP_001476757.1;	Mm.304088;Mm.309092;Mm.317779;Mm.343110;Mm.392463;Mm.458138;Mm.458416;	mmu:100042025;mmu:14433;	NAD binding; NADP binding; cytosol; glyceraldehyde-3-phosphate dehydrogenase (NAD+) (phosphorylating) activity; glycolysis; microtubule binding; microtubule cytoskeleton; microtubule cytoskeleton organization; negative regulation of translation; neuron apoptotic process; nucleus; peptidyl-cysteine S-nitrosylase activity; peptidyl-cysteine S-trans-nitrosylation; protein stabilization	GO:0051287; GO:0050661; GO:0005829; GO:0004365; GO:0006096; GO:0008017; GO:0015630; GO:0000226; GO:0017148; GO:0051402; GO:0005634; GO:0035605; GO:0035606; GO:0050821	Carbohydrate degradation; glycolysis; pyruvate from D-glyceraldehyde 3-phosphate: step 1/5.	Glyceraldehyde-3-phosphate dehydrogenase family	Cytoplasm â€º cytosol. Nucleus. Cytoplasm â€º cytoskeleton.	-0.939379	0.252781	-3.71618	0.000242952	0.315714	0.323229	288	-3.68744	-4.62682	2.21093	2.94214	78.0316	3.17107	3.51687	2.16676e+06	1.69772	923850	1.53967	1.27627e+06	600030	-0.660904	0.253534	-2.60677	0.00958917	0.405282	0.460009	305	-2.37265	-3.03355	2.27828	2.94214	78.0316	3.18262
AEPAKIDAFR	P09411	Pgk1 Pgk-1	Pgk1	IPI00555069;	M15668;AK145846;AK167710;AK167459;AK167441;AK133877;AK164440;BX469914;BC083355;BC108372;M18735;X55309;X15339;	ENSMUST00000081593;ENSMUST00000085735;	Phosphoglycerate kinase 1 (EC 2.7.2.3)	A25567;	NP_032854.2;	Mm.336204;Mm.336205;	mmu:18655;	ATP binding; cytoplasm; glycolysis; phosphoglycerate kinase activity	GO:0005524; GO:0005737; GO:0006096; GO:0004618	Carbohydrate degradation; glycolysis; pyruvate from D-glyceraldehyde 3-phosphate: step 2/5.	Phosphoglycerate kinase family	Cytoplasm.	-0.307346	0.203936	-1.50707	0.132514	0.965945	0.988936	438	-2.73037	-3.03771	2.20591	3.33889	1.8652	3.5961	1.73014	645134	1.63959	502184	1.60683	393473	312531	-0.290738	0.211101	-1.37724	0.169101	0.6966	0.790664	464	-2.76487	-3.05561	2.34598	3.33889	1.8652	3.52592
AEPPQCTSLAWSADGQTLFAGYTDNLVR	P68040	Gnb2l1 Gnb2-rs1	Gnb2l1	IPI00317740;	D29802;X75313;AK002493;AK012242;AK017772;AK051226;AK159797;AK160528;AK160739;AK161234;AK166417;AK166786;AK166800;AK166889;AK166945;AK168086;AK168096;AK168196;AK168349;AL645849;CH466575;BC046760;AF295529;	ENSMUST00000020640;	Guanine nucleotide-binding protein subunit beta-2-like 1 (12-3) (Receptor for activated C kinase) (Receptor of activated protein kinase C 1) (RACK1) (p205)	S38398;	NP_032169.1;	Mm.5305;	mmu:14694;	SH2 domain binding; apoptotic process; cell cycle; cytoskeleton; dendrite; gastrulation; intracellular signal transduction; ion channel inhibitor activity; midbody; negative regulation of Wnt receptor signaling pathway; negative regulation of cell growth; negative regulation of phagocytosis; negative regulation of translation; neuronal cell body; nucleus; perikaryon; perinuclear region of cytopla…	GO:0042169; GO:0006915; GO:0007049; GO:0005856; GO:0030425; GO:0007369; GO:0035556; GO:0008200; GO:0030496; GO:0030178; GO:0030308; GO:0050765; GO:0017148; GO:0043025; GO:0005634; GO:0043204; GO:0048471; GO:0001891; GO:0043547; GO:0043065; GO:0030335; GO:2000543; GO:2001244; GO:0032436; GO:0032464; GO:0001934; GO:0005080; GO:0008104; GO:0030292; GO:0004872; GO:0030971; GO:0051726; GO:0051302; GO:…		WD repeat G protein beta family	Cell membrane; Peripheral membrane protein. Cytoplasm. Cytoplasm â€º perinuclear region. Cytoplasm â€º cytoskeleton. Nucleus. Perikaryon. Cell projection â€º dendrite.	0.299927	0.2796	1.0727	0.284934	0.965945	0.988936	169	-3.38541	-3.08548	1.87561	2.24793	1.48258	2.15928	1.77528	227612	1.12191	279794	1.15258	202878	242754	0.276854	0.260766	1.0617	0.289803	0.781021	0.886486	179	-3.64025	-3.36339	1.7972	2.24793	1.48258	2.07977
AESFFQTK	Q8R146	Apeh	Apeh	IPI00279218;IPI00387245;	CH466560;BC025494;BC026594;BC034199;	ENSMUST00000081309;	Acylamino-acid-releasing enzyme (AARE) (EC 3.4.19.1) (Acyl-peptide hydrolase) (APH) (Acylaminoacyl-peptidase)		NP_666338.2;	Mm.219639;	mmu:235606;	cytoplasm; proteolysis; serine-type endopeptidase activity	GO:0005737; GO:0006508; GO:0004252		Peptidase S9C family	Cytoplasm.	-0.0836033	0.424848	-0.196784	0.844335	0.969439	0.992513	118	-3.62692	-3.71052	2.38445	2.60612	0.837096	2.71287	0.848595	99062.5	1.22059	104830	1.44193	81159.2	72701.2	-0.600747	0.444124	-1.35266	0.178627	0.708419	0.80408	124	-3.96034	-4.56109	2.56094	2.60612	0.837096	3.35268
AESMLQQADK	Q99K51	Pls3	Pls3	IPI00115528;	AB182243;AK160501;AL805920;AL805920;CH466576;BC005459;	ENSMUST00000033547;ENSMUST00000114057;ENSMUST00000114059;ENSMUST00000137192;	Plastin-3 (T-plastin)		NP_001159925.1;NP_001159926.1;NP_663604.1;	Mm.28777;	mmu:102866;	calcium ion binding; cytoplasm	GO:0005509; GO:0005737			Cytoplasm.	0.182851	0.73588	0.24848	0.804823	0.969439	0.992513	48	-1.25548	-1.07263	2.7038	2.72406	1.16955	2.61449	1.21814	641469	2.24194	369131	1.65371	286122	223214	-0.293418	0.795587	-0.368806	0.713769	0.843074	0.956917	52	-2.6706	-2.96402	3.00328	2.72406	1.16955	3.08616
AETANILCGGPNR	E9Q4I8	Sbf2	Sbf2	IPI00988600;		ENSMUST00000167652;	0					phosphatase regulator activity; phosphatidylinositol binding; protein tetramerization; vacuolar membrane	GO:0019208; GO:0035091; GO:0051262; GO:0005774				-1.86206	1.15638	-1.61025	0.126894	0.965945	0.988936	16	-1.19498	-3.05704	2.45306	0.806884	0.675227	3.374	1.10368	78294.7	0.583051	68636.1	0.842569	134285	81460.5	-3.29243	1.18621	-2.77558	0.0129537	0.46169	0.524034	17	-1.19498	-4.48741	2.58529	0.806884	0.675227	3.46571
AEVVGKPSPEFFK	Q9D7I5	Lhpp	Lhpp	IPI00110351;IPI00856607;	AK009207;AK140229;BC065789;	ENSMUST00000033241;	Phospholysine phosphohistidine inorganic pyrophosphate phosphatase (EC 3.1.3.-) (EC 3.6.1.1)		NP_083885.1;	Mm.276721;	mmu:76429;	cytosol; inorganic diphosphatase activity; magnesium ion binding; nucleus; phosphohistidine phosphatase activity; protein dephosphorylation	GO:0005829; GO:0004427; GO:0000287; GO:0005634; GO:0008969; GO:0006470		HAD-like hydrolase superfamily	Cytoplasm. Nucleus.	1.14039	0.683512	1.66843	0.101481	0.965945	0.988936	50	-4.69683	-3.55644	2.51138	3.08789	0.643859	1.93581	0.529558	41660.4	1.26571	89688.9	1.82062	32914.6	49262.9	0.153902	0.741694	0.2075	0.83643	0.860372	0.976552	52	-5.26067	-5.10677	2.79983	3.08789	0.643859	2.41155
AFAACLEAIKLPK	Q91XD4	Ftcd	Ftcd	IPI00129011;	BC010813;BC024078;	ENSMUST00000001183;	Formimidoyltransferase-cyclodeaminase (Formiminotransferase-cyclodeaminase) (FTCD) [Includes: Glutamate formimidoyltransferase (EC 2.1.2.5) (Glutamate formiminotransferase) (Glutamate formyltransferase); Formimidoyltetrahydrofolate cyclodeaminase (EC 4.3.1.4) (Formiminotetrahydrofolate cyclodeaminase)]		NP_543121.1;	Mm.36278;	mmu:14317;	Golgi apparatus; centriole; cytoskeleton organization; folic acid binding; formimidoyltetrahydrofolate cyclodeaminase activity; glutamate formimidoyltransferase activity; histidine catabolic process; histidine catabolic process to glutamate and formamide; histidine catabolic process to glutamate and formate; tetrahydrofolate interconversion	GO:0005794; GO:0005814; GO:0007010; GO:0005542; GO:0030412; GO:0030409; GO:0006548; GO:0019556; GO:0019557; GO:0035999	Amino-acid degradation; L-histidine degradation into L-glutamate; L-glutamate from N-formimidoyl-L-glutamate (transferase route): step 1/1. One-carbon metabolism; tetrahydrofolate interconversion.	Cyclodeaminase/cyclohydrolase family; Formiminotransferase family	Cytoplasm â€º cytoskeleton â€º centrosome â€º centriole. Golgi apparatus.	-0.0797018	0.192724	-0.413554	0.679528	0.965945	0.988936	271	-1.50989	-1.58959	1.63532	2.4336	2.38606	2.7345	2.48676	518531	1.49466	343846	1.18802	346923	289427	-0.0641538	0.183737	-0.349161	0.727224	0.844605	0.958656	287	-1.31317	-1.37732	1.60178	2.4336	2.38606	2.64885
AFAAGADIK	Q8BH95	Echs1	Echs1	IPI00454049;	AK040391;AK044954;AK088018;AK167404;BC002178;BC057971;BC072658;	ENSMUST00000026538;	Enoyl-CoA hydratase, mitochondrial (EC 4.2.1.17) (Enoyl-CoA hydratase 1) (Short-chain enoyl-CoA hydratase) (SCEH)		NP_444349.1;	Mm.24452;	mmu:93747;	enoyl-CoA hydratase activity; fatty acid beta-oxidation; mitochondrial matrix; mitochondrion	GO:0004300; GO:0006635; GO:0005759; GO:0005739	Lipid metabolism; fatty acid beta-oxidation.	Enoyl-CoA hydratase/isomerase family	Mitochondrion matrix.	-0.0370365	0.266282	-0.139088	0.889519	0.97019	0.993282	203	-2.59949	-2.63653	1.95676	3.08277	1.27064	2.85257	1.15807	341580	1.57757	231188	1.54931	216523	149220	-0.100314	0.280759	-0.357297	0.721223	0.843349	0.95723	213	-2.69116	-2.79147	2.11968	3.08277	1.27064	3.19735
AFAAQEDLEK	P26043	Rdx	Rdx	IPI00308324;	X60672;AK162204;	ENSMUST00000000590;ENSMUST00000163153;	Radixin (ESP10)	A41129;	NP_001098086.1;NP_033067.2;	Mm.245746;	mmu:19684;	Golgi apparatus; actin filament capping; apical part of cell; apical protein localization; cleavage furrow; cytoskeleton; extrinsic to membrane; filopodium; focal adhesion; lamellipodium; microvillus assembly; nucleolus; plasma membrane; ruffle; stereocilium	GO:0005794; GO:0051693; GO:0045177; GO:0045176; GO:0032154; GO:0005856; GO:0019898; GO:0030175; GO:0005925; GO:0030027; GO:0030033; GO:0005730; GO:0005886; GO:0001726; GO:0032420			Cell membrane; Peripheral membrane protein; Cytoplasmic side. Cytoplasm â€º cytoskeleton. Cleavage furrow.	-0.519998	0.40325	-1.28952	0.199216	0.965945	0.988936	149	-2.86584	-3.38584	2.56626	2.54933	1.14784	3.05366	1.10257	2.0549e+06	4.91468	763160	3.51335	418115	217217	-0.408096	0.370631	-1.10108	0.272524	0.771611	0.875805	159	-2.58323	-2.99133	2.42332	2.54933	1.14784	2.73688
AFADAMEVIPSTLAENAGLNPISTVTELR	P80315	Cct4 Cctd	Cct4	IPI00116277;	L25913;Z31554;AB022157;BC054773;	ENSMUST00000173867;	T-complex protein 1 subunit delta (TCP-1-delta) (A45) (CCT-delta)	S43060;	NP_033967.1;	Mm.296985;Mm.394074;Mm.441628;	mmu:12464;	ATP binding; binding of sperm to zona pellucida; centrosome; chaperonin-containing T-complex; melanosome; microtubule; nucleus; protein folding; sperm part; zona pellucida receptor complex	GO:0005524; GO:0007339; GO:0005813; GO:0005832; GO:0042470; GO:0005874; GO:0005634; GO:0006457; GO:0097223; GO:0002199		TCP-1 chaperonin family	Cytoplasm. Melanosome. Cytoplasm â€º cytoskeleton â€º centrosome.	0.0653846	0.449948	0.145316	0.884709	0.969439	0.992513	118	-3.64972	-3.58434	2.52533	2.76604	0.80702	2.74408	0.816183	554726	3.25993	297649	2.47843	170165	120096	-0.18033	0.449521	-0.40116	0.688988	0.83552	0.948343	125	-4.53761	-4.71794	2.59207	2.76604	0.80702	2.87935
AFAISGDLQ	A2ARW1	OTTMUSG00000016578 Gm14410 RP23-360A2.8-001	OTTMUSG00000016578	IPI00755871;	AL845491;	ENSMUST00000133301;	0					intracellular; nucleic acid binding; regulation of transcription, DNA-dependent; zinc ion binding	GO:0005622; GO:0003676; GO:0006355; GO:0008270				0.441485	0.808443	0.546093	0.592536	0.965945	0.988936	16	-3.94835	-3.50687	1.71497	1.73234	0.438749	1.69742	0.484026	22192.5	0.781778	8212.57	0.426367	28387.2	19261.7	0.615065	0.862661	0.712986	0.485527	0.815695	0.925842	17	-3.94835	-3.33329	1.88013	1.73234	0.438749	1.99773
AFAIWSG	Q9DA37	Samd8	Samd8	IPI00117921;	AK006211;AK075749;AY294423;	ENSMUST00000022292;	Sphingomyelin synthase-related protein 1 (SMSr) (EC 2.7.8.-) (Ceramide phosphoethanolamine synthase) (CPE synthase) (Sterile alpha motif domain-containing protein 8) (SAM domain-containing protein 8)		NP_080559.1;	Mm.102765;	mmu:67630;	integral to endoplasmic reticulum membrane; regulation of ceramide biosynthetic process; sphingomyelin biosynthetic process; transferase activity	GO:0030176; GO:2000303; GO:0006686; GO:0016740		Sphingomyelin synthase family	Endoplasmic reticulum membrane; Multi-pass membrane protein.	1.73395	0.938663	1.84726	0.0832859	0.965945	0.988936	16	-9.87329	-8.13934	1.9912	1.40926	0.142734	2.43799	0.299531	584.873	1.17345	7764.71	1.85598	498.42	4183.62	1.82572	1.06629	1.71222	0.105036	0.677589	0.769086	17	-9.87329	-8.04757	2.32393	1.40926	0.142734	2.89959
AFALNFQQTIAGK	O08601	Mttp Mtp	Mttp	IPI00309073;IPI00943405;	L47970;EU553486;AK146553;CH466532;BC012686;	ENSMUST00000029805;ENSMUST00000098580;	Microsomal triglyceride transfer protein large subunit		NP_001156929.1;NP_032668.2;	Mm.2941;	mmu:17777;	Golgi apparatus; basolateral plasma membrane; brush border membrane; cholesterol homeostasis; cholesterol metabolic process; endoplasmic reticulum; lipid binding; lipid transporter activity; lipoprotein transport; membrane-bounded vesicle; microvillus membrane; protein lipidation; response to calcium ion; rough endoplasmic reticulum; triglyceride metabolic process	GO:0005794; GO:0016323; GO:0031526; GO:0042632; GO:0008203; GO:0005783; GO:0008289; GO:0005319; GO:0042953; GO:0031988; GO:0031528; GO:0006497; GO:0051592; GO:0005791; GO:0006641			Endoplasmic reticulum. Endoplasmic reticulum. Golgi apparatus.	0.154425	0.332071	0.465036	0.642411	0.965945	0.988936	200	0.0473996	0.201825	2.44022	3.3062	1.81841	3.32002	2.02081	498920	1.63037	614666	1.86225	306017	330066	-0.320003	0.348054	-0.919406	0.358928	0.791838	0.898763	212	-0.0239577	-0.343961	2.62775	3.3062	1.81841	3.46784
AFCAGGDIK	Q8QZS1	Hibch	Hibch	IPI00154047;	AK076038;BC026437;	ENSMUST00000044478;	3-hydroxyisobutyryl-CoA hydrolase, mitochondrial (EC 3.1.2.4) (3-hydroxyisobutyryl-coenzyme A hydrolase) (HIB-CoA hydrolase) (HIBYL-CoA-H)		NP_666220.1;	Mm.222063;	mmu:227095;	3-hydroxyisobutyryl-CoA hydrolase activity; mitochondrion; valine catabolic process	GO:0003860; GO:0005739; GO:0006574	Amino-acid degradation; L-valine degradation.	Enoyl-CoA hydratase/isomerase family	Mitochondrion.	-0.357207	0.489926	-0.729104	0.467383	0.965945	0.988936	118	-6.79181	-7.14902	2.7497	2.9652	0.952649	3.34615	0.964367	174200	1.46194	170542	1.6117	119156	105815	-0.5381	0.514503	-1.04586	0.297642	0.78619	0.892353	125	-6.0263	-6.5644	2.96677	2.9652	0.952649	3.47247
AFDNDVDALCNLR	Q99MN9	Pccb	Pccb	IPI00606510;	AF327060;AK004976;AK050366;	ENSMUST00000035116;	Propionyl-CoA carboxylase beta chain, mitochondrial (PCCase subunit beta) (EC 6.4.1.3) (Propanoyl-CoA:carbon dioxide ligase subunit beta)		NP_080111.1;	Mm.335385;	mmu:66904;	ATP binding; mitochondrial matrix; mitochondrion; propionyl-CoA carboxylase activity	GO:0005524; GO:0005759; GO:0005739; GO:0004658	Metabolic intermediate metabolism; propanoyl-CoA degradation; succinyl-CoA from propanoyl-CoA: step 1/3.	AccD/PCCB family	Mitochondrion matrix.	-0.342206	0.26321	-1.30013	0.195166	0.965945	0.988936	186	-0.230961	-0.573167	1.85185	1.98299	0.942526	2.50655	1.02471	146565	1.12824	192314	1.71022	129906	112450	-0.378976	0.251505	-1.50683	0.133464	0.677589	0.769086	196	-0.441199	-0.820175	1.81799	1.98299	0.942526	2.36915
AFDNEVNAFLDNMFGPR	Q9JLJ4	Elovl2 Ssc2	Elovl2	IPI00268157;	AF170908;AK014803;AK029855;	ENSMUST00000021793;ENSMUST00000117096;	Elongation of very long chain fatty acids protein 2 (EC 2.3.1.199) (3-keto acyl-CoA synthase Elovl2) (ELOVL fatty acid elongase 2) (ELOVL FA elongase 2) (Very-long-chain 3-oxoacyl-CoA synthase 2)		NP_062296.1;	Mm.2567;	mmu:54326;	endoplasmic reticulum membrane; fatty acid elongase activity; fatty acid elongation, polyunsaturated fatty acid; integral to membrane; very long-chain fatty acid biosynthetic process	GO:0005789; GO:0009922; GO:0034626; GO:0016021; GO:0042761		ELO family	Endoplasmic reticulum membrane; Multi-pass membrane protein.	1.44116	1.46098	0.986436	0.338602	0.965945	0.988936	16	-5.02371	-3.58255	3.0992	3.56686	0.710004	2.54709	0.710973	117138	1.84133	99568.4	1.19024	63615.8	83654.1	-1.02785	1.5193	-0.67653	0.507805	0.815695	0.925842	17	-5.02371	-6.05156	3.31123	3.56686	0.710004	3.05681
AFEEAEKNAPAIIFIDELDAIAPK	Q01853	Vcp	Vcp	IPI00622235;	Z14044;AK028264;AK030751;AK149931;AK151109;AK151418;AK153249;AK159177;AK159509;AK167794;AK169140;AL672276;BC043053;BC049114;	ENSMUST00000030164;	Transitional endoplasmic reticulum ATPase (TER ATPase) (EC 3.6.4.6) (15S Mg(2+)-ATPase p97 subunit) (Valosin-containing protein) (VCP)	S25197;	NP_033529.3;	Mm.245976;	mmu:269523;	ATP binding; ATPase activity; ER to Golgi vesicle-mediated transport; ER-associated protein catabolic process; activation of cysteine-type endopeptidase activity involved in apoptotic process; aggresome assembly; cytosol; double-strand break repair; endoplasmic reticulum; lipid binding; nucleus; polyubiquitin binding; positive regulation of proteasomal ubiquitin-dependent protein catabolic proces…	GO:0005524; GO:0016887; GO:0006888; GO:0030433; GO:0006919; GO:0070842; GO:0005829; GO:0006302; GO:0005783; GO:0008289; GO:0005634; GO:0031593; GO:0032436; GO:0031334; GO:0000502; GO:0018279; GO:0043234; GO:0051260; GO:0016567; GO:0030970; GO:0035861; GO:0019985		AAA ATPase family	Cytoplasm â€º cytosol. Nucleus. Endoplasmic reticulum.	0.294701	0.184164	1.60021	0.110136	0.965945	0.988936	540	-2.64071	-2.346	2.20996	2.90136	1.59604	2.93665	1.93222	774640	2.39175	381338	1.45263	323880	262517	-0.045531	0.184278	-0.247079	0.804936	0.855932	0.971511	572	-3.6539	-3.69943	2.27193	2.90136	1.59604	3.17788
AFEEEQALR	P49429	Hpd	Hpd	IPI00554931;	D29987;AK149416;BC013343;X59530;	ENSMUST00000031398;	4-hydroxyphenylpyruvate dioxygenase (EC 1.13.11.27) (4-hydroxyphenylpyruvic acid oxidase) (4HPPD) (HPD) (HPPDase) (F Alloantigen) (F protein)	A60236;	NP_032303.1;	Mm.439709;	mmu:15445;	4-hydroxyphenylpyruvate dioxygenase activity; Golgi membrane; L-phenylalanine catabolic process; endoplasmic reticulum membrane; metal ion binding; tyrosine catabolic process	GO:0003868; GO:0000139; GO:0006559; GO:0005789; GO:0046872; GO:0006572	Amino-acid degradation; L-phenylalanine degradation; acetoacetate and fumarate from L-phenylalanine: step 3/6.	4HPPD family	Cytoplasm. Membrane; Peripheral membrane protein.	0.110124	0.242333	0.454432	0.649825	0.965945	0.988936	321	1.22182	1.33194	2.24076	2.98919	3.97694	2.6343	4.21647	959438	1.58072	1.12843e+06	1.90135	606963	593487	0.0846598	0.23492	0.360378	0.718788	0.843349	0.95723	341	1.11964	1.2043	2.23174	2.98919	3.97694	2.65905
AFEPATGR	Q9JLJ2	Aldh9a1	Aldh9a1	IPI00124372;	AF170919;BC003297;		4-trimethylaminobutyraldehyde dehydrogenase (TMABADH) (EC 1.2.1.47) (Aldehyde dehydrogenase family 9 member A1) (EC 1.2.1.3)		NP_064377.2;	Mm.330055;Mm.474999;	mmu:56752;	4-trimethylammoniobutyraldehyde dehydrogenase activity; NAD binding; amine binding; aminobutyraldehyde dehydrogenase activity; carnitine biosynthetic process; carnitine metabolic process; cellular aldehyde metabolic process; cytosol; kidney development; liver development; mitochondrion; neurotransmitter biosynthetic process; oxidoreductase activity, acting on the aldehyde or oxo group of donors, …	GO:0047105; GO:0051287; GO:0043176; GO:0019145; GO:0045329; GO:0009437; GO:0006081; GO:0005829; GO:0001822; GO:0001889; GO:0005739; GO:0042136; GO:0016620; GO:0005886	Amine and polyamine biosynthesis; carnitine biosynthesis.	Aldehyde dehydrogenase family	Cytoplasm.	-0.0468101	0.202818	-0.230798	0.817673	0.969439	0.992513	234	-1.38361	-1.43042	1.60982	2.18307	2.55566	2.58653	2.85842	578133	1.43606	601384	1.54332	402583	389668	-0.222578	0.201259	-1.10593	0.269825	0.770007	0.873984	249	-2.46773	-2.6903	1.64121	2.18307	2.55566	2.60557
AFFSEVER	P50580	Pa2g4 Ebp1 Plfap	Pa2g4	IPI00119305;	X84789;U43918;BC046532;	ENSMUST00000026425;	Proliferation-associated protein 2G4 (IRES-specific cellular trans-acting factor 45 kDa) (ITAF45) (Mpp1) (Proliferation-associated protein 1) (Protein p38-2G4)	S54181;	NP_035249.1;	Mm.4742;	mmu:18813;	DNA binding; RNA binding; cytoplasm; negative regulation of transcription, DNA-dependent; nucleolus; nucleus; rRNA processing; regulation of translation; ribonucleoprotein complex; sequence-specific DNA binding transcription factor activity; transcription, DNA-dependent	GO:0003677; GO:0003723; GO:0005737; GO:0045892; GO:0005730; GO:0005634; GO:0006364; GO:0006417; GO:0030529; GO:0003700; GO:0006351		Peptidase M24 family	Cytoplasm. Nucleus â€º nucleolus.	-0.379987	0.45093	-0.842675	0.401115	0.965945	0.988936	118	-2.73263	-3.11261	2.53084	3.41295	0.912695	3.67859	0.892991	483120	3.46956	345181	3.2667	139245	105667	-0.721634	0.478723	-1.50741	0.134269	0.677589	0.769086	123	-2.82439	-3.54602	2.76045	3.41295	0.912695	3.35693
AFGENAVVQLISLQK	Q99KC8	Vwa5a Loh11cr2a	Vwa5a	IPI00221817;	AY366502;AK019914;AK041397;AK053665;AK054497;AK136934;AK161193;BC004727;BC065153;	ENSMUST00000001544;ENSMUST00000118144;	von Willebrand factor A domain-containing protein 5A (Loss of heterozygosity 11 chromosomal region 2 gene A protein homolog)		NP_001139429.1;NP_766355.3;	Mm.290950;	mmu:67776;						-0.572102	0.919455	-0.622219	0.538074	0.965945	0.988936	33	-3.09206	-3.66416	2.75837	2.42061	0.696121	3.29409	0.813479	93824.1	1.3736	137149	1.5804	68305.4	86781.4	-0.276927	0.879519	-0.314862	0.754736	0.850498	0.965344	35	-3.46325	-3.74017	2.71086	2.42061	0.696121	2.90283
AFGYYGPLR	P84104	Srsf3 Sfrs3 Srp20 X16	Srsf3	IPI00129323;IPI00221826;	X53824;X91656;X91656;AK011657;AK078891;AK134177;AK135298;AK145089;AK145715;AK146010;AK146253;AK150912;AK153209;BC068111;BC071196;BC083316;	ENSMUST00000037776;ENSMUST00000130216;	Serine/arginine-rich splicing factor 3 (Pre-mRNA-splicing factor SRP20) (Protein X16) (Splicing factor, arginine/serine-rich 3)	S14016;	NP_038691.1;	Mm.473125;Mm.6787;	mmu:20383;	RNA binding; RNA splicing; insulin receptor signaling pathway; mRNA processing; nuclear speck; nucleotide binding	GO:0003723; GO:0008380; GO:0008286; GO:0006397; GO:0016607; GO:0000166		Splicing factor SR family	Nucleus.	-0.292529	0.574749	-0.508968	0.612472	0.965945	0.988936	66	-0.836521	-1.12905	2.43845	3.01857	1.43327	3.57863	1.56647	623974	2.22295	347435	1.56282	280696	222313	-0.268811	0.553429	-0.485719	0.628728	0.830777	0.942961	68	-0.512492	-0.781303	2.41234	3.01857	1.43327	3.25086
AFHGLAGGTGVAFSEVVK	Q3TNA1	Xylb	Xylb	IPI00153294;	AK143476;AK165440;AK165518;BC025442;BC138244;BC138247;	ENSMUST00000039610;	Xylulose kinase (Xylulokinase) (EC 2.7.1.17)		NP_001028381.1;NP_001186497.1;	Mm.219497;	mmu:102448;	ATP binding; D-xylose metabolic process; xylulokinase activity	GO:0005524; GO:0042732; GO:0004856		FGGY kinase family		-0.429149	0.325754	-1.3174	0.189498	0.965945	0.988936	168	-2.00074	-2.42989	2.18522	2.1444	1.00176	2.77779	1.07005	131453	1.08961	110380	1.08008	120642	102196	-0.0982166	0.270658	-0.362881	0.717126	0.843074	0.956917	177	-1.92299	-2.02121	1.86538	2.1444	1.00176	2.3033
AFIAHGGTNGIYEAIYHGIPIVGIPLFGDQPDNINHIVAK	Q8R084	Ugt2b1 mCG_1792	Ugt2b1	IPI00153143;	BC027200;AK050435;CH466524;	ENSMUST00000031183;	0		NP_690024.1;	Mm.26741;	mmu:71773;	biphenyl catabolic process; cellular response to ethanol; cellular response to glucocorticoid stimulus; cellular response to growth hormone stimulus; cellular response to testosterone stimulus; glucuronosyltransferase activity; response to lipopolysaccharide	GO:0070980; GO:0071361; GO:0071385; GO:0071378; GO:0071394; GO:0015020; GO:0032496		UDP-glycosyltransferase family		-0.0234603	0.885354	-0.0264982	0.97902	0.974523	0.997718	33	-6.77054	-6.794	2.65606	3.49063	0.804331	3.71237	0.850825	240919	1.94278	71052	1.12246	124008	63300.5	0.893508	0.833628	1.07183	0.291132	0.781021	0.886486	35	-5.70062	-4.80711	2.56942	3.49063	0.804331	3.37488
AFIVLNPEFLSHDQEQLIK	Q91VA0	Acsm1 Bucs1 Lae Macs1	Acsm1	IPI00126625;IPI00654116;	AB059428;AK149550;AK149586;BC016414;BC022149;	ENSMUST00000047929;	Acyl-coenzyme A synthetase ACSM1, mitochondrial (EC 6.2.1.2) (Acyl-CoA synthetase medium-chain family member 1) (Butyrate--CoA ligase 1) (Butyryl-coenzyme A synthetase 1) (Lipoate-activating enzyme) (Middle-chain acyl-CoA synthetase 1)		NP_473435.1;	Mm.486454;	mmu:117147;	ATP binding; GTP binding; acyl-CoA ligase activity; butyrate-CoA ligase activity; fatty acid biosynthetic process; fatty acid ligase activity; metal ion binding; mitochondrial matrix	GO:0005524; GO:0005525; GO:0003996; GO:0047760; GO:0006633; GO:0015645; GO:0046872; GO:0005759		ATP-dependent AMP-binding enzyme family	Mitochondrion matrix.	0.241464	0.263611	0.915987	0.360294	0.965945	0.988936	356	-0.617941	-0.376476	2.56259	3.48358	2.78344	3.11725	3.08616	1.14897e+06	2.24651	836633	1.76122	511448	475031	-0.135217	0.259253	-0.521562	0.602283	0.830777	0.942961	375	-1.76961	-1.90483	2.58929	3.48358	2.78344	3.36317
AFIVLSPAYASHDPEALTR	Q8BGA8	Acsm5 Macs3	Acsm5	IPI00221556;IPI00867824;	AK040650;AK050132;AK050219;AK050288;AK050458;AK080219;AK149591;BC095985;	ENSMUST00000066465;	Acyl-coenzyme A synthetase ACSM5, mitochondrial (EC 6.2.1.2)		NP_848873.1;	Mm.185183;	mmu:272428;	ATP binding; butyrate-CoA ligase activity; fatty acid metabolic process; metal ion binding; mitochondrial matrix	GO:0005524; GO:0047760; GO:0006631; GO:0046872; GO:0005759		ATP-dependent AMP-binding enzyme family	Mitochondrion matrix.	0.0402351	0.317442	0.126748	0.899309	0.970836	0.993943	151	-1.82802	-1.78778	2.02019	2.5372	1.09799	2.14715	0.948039	601581	3.52098	92582.4	1.04038	170856	88989.2	0.00772467	0.324769	0.0237852	0.981054	0.880069	0.998908	160	-1.48422	-1.47649	2.12345	2.5372	1.09799	2.44754
AFKAAALI	O35385	Ppef2	Ppef2	IPI00129962;	AF023458;BC027049;	ENSMUST00000031359;	Serine/threonine-protein phosphatase with EF-hands 2 (PPEF-2) (EC 3.1.3.16)		NP_035278.1;	Mm.87155;	mmu:19023;	calcium ion binding; detection of stimulus involved in sensory perception; iron ion binding; manganese ion binding; negative regulation of MAPK cascade; negative regulation of peptidyl-threonine phosphorylation; protein serine/threonine phosphatase activity; visual perception	GO:0005509; GO:0050906; GO:0005506; GO:0030145; GO:0043409; GO:0010801; GO:0004722; GO:0007601		PPP phosphatase family		0.153712	0.758402	0.202679	0.84063	0.969439	0.992513	33	-6.93132	-6.77761	2.27521	3.2298	0.643809	2.94555	0.605708	61490	1.55974	84495.2	1.66311	39423.3	50805.7	-0.404479	0.725839	-0.557257	0.580898	0.826353	0.937938	35	-6.95189	-7.35637	2.23718	3.2298	0.643809	2.13232
AFLIEEQK	Q9D1R9	Rpl34	Rpl34	IPI00466153;	AK003177;AK146252;CH466532;CH466532;BC028517;BC058118;BC100360;	ENSMUST00000062601;ENSMUST00000079085;	60S ribosomal protein L34		NP_001005859.1;NP_001186279.1;NP_081000.1;XP_001481222.1;	Mm.140568;Mm.391636;	mmu:100043876;mmu:619547;mmu:68436;	ribosome; structural constituent of ribosome; translation	GO:0005840; GO:0003735; GO:0006412		Ribosomal protein L34e family		-0.915019	0.682907	-1.33989	0.18634	0.965945	0.988936	50	-2.92007	-3.83509	2.50916	1.22399	0.44703	3.36307	0.920615	181162	2.35333	63370.4	1.19089	76981.5	53212.7	-0.714182	0.457314	-1.56169	0.124313	0.677589	0.769086	53	-3.07126	-3.78544	1.72632	1.22399	0.44703	2.06844
AFLWQR	Q9DD20	Mettl7b	Mettl7b	IPI00173179;	AK002239;BC024898;	ENSMUST00000026398;	Methyltransferase-like protein 7B (EC 2.1.1.-)		NP_082129.2;	Mm.337232;	mmu:71664;	methyltransferase activity	GO:0008168		Methyltransferase superfamily		0.441252	0.383624	1.15022	0.252379	0.965945	0.988936	118	-5.77293	-5.33168	2.15309	3.21523	1.00529	2.96567	1.07566	238539	1.56948	172881	1.41629	151987	122067	0.626863	0.440428	1.4233	0.157139	0.686066	0.778708	125	-5.29379	-4.66693	2.53963	3.21523	1.00529	3.17418
AFQFVETHGEVCPANWTPESPTIKPSPT	P20108	Prdx3 Aop1 Mer5	Prdx3	IPI00116192;	M28723;AF211938;AF211933;AF211934;AF211935;AF211936;AF211937;AK002448;BC005626;	ENSMUST00000025961;	Thioredoxin-dependent peroxide reductase, mitochondrial (EC 1.11.1.15) (Antioxidant protein 1) (AOP-1) (PRX III) (Perioredoxin-3) (Protein MER5)	JQ0064;	NP_031478.1;	Mm.29821;	mmu:11757;	IkappaB kinase complex; cysteine-type endopeptidase inhibitor activity involved in apoptotic process; early endosome; hydrogen peroxide catabolic process; maternal placenta development; mitochondrion; mitochondrion organization; myeloid cell differentiation; negative regulation of kinase activity; negative regulation of neuron apoptotic process; peroxidase activity; peroxiredoxin activity; positi…	GO:0008385; GO:0043027; GO:0005769; GO:0042744; GO:0001893; GO:0005739; GO:0007005; GO:0030099; GO:0033673; GO:0043524; GO:0004601; GO:0051920; GO:0051092; GO:0008284; GO:0051881; GO:0032496		AhpC/TSA family	Mitochondrion.	0.58523	0.367974	1.59041	0.11382	0.965945	0.988936	152	-4.50552	-3.92029	2.34177	3.37062	1.21648	2.97695	1.36209	357271	1.67853	325531	1.51328	212848	215117	-0.000423408	0.396504	-0.00106785	0.999149	0.880976	0.999938	160	-4.45108	-4.4515	2.59248	3.37062	1.21648	3.41575
AFSDPFVEAEKSNLAYDIVQLPTGLTGIK	Q61316	Hspa4 Apg2 Hsp110	Hspa4	IPI00331556;	D85904;		Heat shock 70 kDa protein 4 (Heat shock 70-related protein APG-2)			Mm.239865;		ATP binding; cytoplasm; response to stress	GO:0005524; GO:0005737; GO:0006950		Heat shock protein 70 family	Cytoplasm.	0.531135	0.428931	1.23828	0.217762	0.965945	0.988936	135	-4.79513	-4.26399	2.57358	3.26588	1.09326	2.60186	1.05933	117097	1.12963	280297	1.88474	103660	148719	0.21817	0.401742	0.54306	0.587934	0.826604	0.938224	143	-5.06679	-4.84862	2.4765	3.26588	1.09326	2.46008
AFSGYLGPDESK	Q9R0P3	Esd Es10 Sid478	Esd	IPI00109142;	AB025408;AK007527;AK010683;AK021209;AK079131;AK088115;BC046766;	ENSMUST00000022573;	S-formylglutathione hydrolase (FGH) (EC 3.1.2.12) (Esterase 10) (Esterase D) (Sid 478)		NP_058599.1;	Mm.38055;	mmu:13885;	Golgi apparatus; S-formylglutathione hydrolase activity; carboxylesterase activity; cytoplasmic membrane-bounded vesicle; formaldehyde catabolic process; hydrolase activity, acting on ester bonds; nucleus	GO:0005794; GO:0018738; GO:0004091; GO:0016023; GO:0046294; GO:0016788; GO:0005634		Esterase D family	Cytoplasm. Cytoplasmic vesicle.	-0.00312156	0.249678	-0.0125023	0.990035	0.97636	0.999599	236	-1.0799	-1.08302	1.98176	3.20977	2.65759	2.89958	2.47135	929857	1.69612	687544	1.66272	548226	413504	-0.375004	0.265138	-1.41437	0.158492	0.686066	0.778708	251	-1.01459	-1.38959	2.16214	3.20977	2.65759	3.45361
AFSPTTVNTGR	P61620	Sec61a1 Sec61a	Sec61a1	IPI00226882;	AB032902;AF222743;AF145253;AK088473;AK153055;AK159349;BC003707;	ENSMUST00000032168;	Protein transport protein Sec61 subunit alpha isoform 1 (Sec61 alpha-1)		NP_058602.1;	Mm.28375;Mm.489945;	mmu:53421;	endoplasmic reticulum membrane; integral to membrane; phagocytic vesicle membrane; protein transport; response to interferon-gamma; ribosome binding	GO:0005789; GO:0016021; GO:0030670; GO:0015031; GO:0034341; GO:0043022		SecY/SEC61-alpha family	Endoplasmic reticulum membrane; Multi-pass membrane protein.	-0.68316	1.39892	-0.488349	0.632365	0.965945	0.988936	15	-4.24325	-4.92641	2.96755	3.09965	0.730491	2.60391	0.528562	64002.6	1.42851	19765.5	1.48097	44803.8	13346.3	-0.0319223	1.45997	-0.0218651	0.98281	0.880069	0.998908	17	-4.24325	-4.27517	3.18192	3.09965	0.730491	3.24515
AFTSQASATMHLPATIGDYTDFYSSR	P35505	Fah	Fah	IPI00310035;	M84145;Z11774;AK143759;AK158808;BC010767;	ENSMUST00000032865;	Fumarylacetoacetase (FAA) (EC 3.7.1.2) (Beta-diketonase) (Fumarylacetoacetate hydrolase)	A40219;A56825;	NP_034306.2;	Mm.3798;	mmu:14085;	L-phenylalanine catabolic process; arginine catabolic process; fumarylacetoacetase activity; metal ion binding; tyrosine catabolic process	GO:0006559; GO:0006527; GO:0004334; GO:0046872; GO:0006572	Amino-acid degradation; L-phenylalanine degradation; acetoacetate and fumarate from L-phenylalanine: step 6/6.	FAH family		0.271367	0.281567	0.963774	0.336222	0.965945	0.988936	219	-1.41196	-1.14059	2.15358	2.89284	1.51374	2.56626	1.5493	248524	1.18753	175773	0.991754	209279	177235	-0.596138	0.300502	-1.98381	0.0484611	0.578249	0.656332	231	-1.65814	-2.25428	2.36138	2.89284	1.51374	3.41662
AFVAIGDYNGHVGLGVK	P25444	Rps2 Llrep3 Rps4	Rps2	IPI00318492;	M20632;AF283559;BC002186;	ENSMUST00000054289;ENSMUST00000170335;ENSMUST00000170715;	40S ribosomal protein S2 (40S ribosomal protein S4) (Protein LLRep3)	A31139;	NP_032529.2;	Mm.157452;Mm.308628;Mm.328846;Mm.389704;Mm.390980;Mm.440520;	mmu:16898;	RNA binding; small ribosomal subunit; structural constituent of ribosome; translation	GO:0003723; GO:0015935; GO:0003735; GO:0006412		Ribosomal protein S5P family		0.07224	0.376949	0.191644	0.848483	0.969439	0.992513	84	-2.27565	-2.20341	1.78802	2.21084	1.00925	2.38489	1.12583	168833	1.18952	180988	1.24325	141934	145577	0.196708	0.355286	0.55366	0.5812	0.826353	0.937938	89	-2.61542	-2.41872	1.73145	2.21084	1.00925	2.09899
AFVDSCLQLHETK	P51174	Acadl	Acadl	IPI00119114;	U21489;AK005140;AK018319;CU302198;BC027412;AH006178;	ENSMUST00000027153;	Long-chain specific acyl-CoA dehydrogenase, mitochondrial (LCAD) (EC 1.3.8.8)		NP_031407.2;	Mm.2445;	mmu:11363;	carnitine catabolic process; carnitine metabolic process, CoA-linked; fatty acid beta-oxidation using acyl-CoA dehydrogenase; fatty-acyl-CoA binding; flavin adenine dinucleotide binding; long-chain fatty acid catabolic process; long-chain-acyl-CoA dehydrogenase activity; mitochondrial matrix; mitochondrial membrane; mitochondrion; negative regulation of fatty acid biosynthetic process; negative r…	GO:0042413; GO:0019254; GO:0033539; GO:0000062; GO:0050660; GO:0042758; GO:0004466; GO:0005759; GO:0031966; GO:0005739; GO:0045717; GO:0046322; GO:0016401; GO:0051289; GO:0090181; GO:0001659	Lipid metabolism; mitochondrial fatty acid beta-oxidation.	Acyl-CoA dehydrogenase family	Mitochondrion matrix.	-0.011631	0.457793	-0.0254067	0.979775	0.974523	0.997718	115	-1.99616	-2.00779	2.56936	4.608	1.44451	4.6018	1.41736	679654	2.00965	542820	1.84529	338194	294165	0.2068	0.423415	0.488409	0.626123	0.830777	0.942961	124	-2.05698	-1.85018	2.44153	4.608	1.44451	3.72384
AFYNNVLGEYEEYITK	P29758	Oat	Oat	IPI00129178;	X64837;BC008119;	ENSMUST00000084500;	Ornithine aminotransferase, mitochondrial (EC 2.6.1.13) (Ornithine--oxo-acid aminotransferase)	XNMSO;	NP_058674.1;	Mm.13694;	mmu:18242;	L-proline biosynthetic process; mitochondrial matrix; mitochondrion; ornithine-oxo-acid transaminase activity; pyridoxal phosphate binding	GO:0055129; GO:0005759; GO:0005739; GO:0004587; GO:0030170	Amino-acid biosynthesis; L-proline biosynthesis; L-glutamate 5-semialdehyde from L-ornithine: step 1/1.	Class-III pyridoxal-phosphate-dependent aminotransferase family	Mitochondrion matrix.	0.0647628	0.267197	0.242378	0.808672	0.969439	0.992513	269	-4.86448	-4.79972	2.26724	3.37083	1.37744	3.25868	1.37033	417158	1.57384	462379	1.6961	265058	272613	-0.24856	0.258953	-0.959864	0.337937	0.788624	0.895115	285	-5.32313	-5.57169	2.2575	3.37083	1.37744	3.28882
AGAESDGQFQFTGIKK	Q78IK2	Usmg5 Dapit	Usmg5	IPI00624653;	AJ290947;BC087919;	ENSMUST00000096014;	Up-regulated during skeletal muscle growth protein 5 (Diabetes-associated protein in insulin-sensitive tissues)		NP_075700.2;XP_003086413.1;	Mm.29722;	mmu:100504912;mmu:66477;	integral to membrane; mitochondrial proton-transporting ATP synthase complex	GO:0016021; GO:0005753			Mitochondrion membrane; Single-pass membrane protein.	0.296412	0.670552	0.442041	0.661343	0.965945	0.988936	33	-2.94324	-2.64683	2.01165	2.2395	1.03898	2.30851	1.24175	243090	1.43333	252964	1.37685	169598	183727	0.380269	0.712206	0.533931	0.596765	0.829713	0.941752	35	-2.43238	-2.05211	2.19517	2.2395	1.03898	2.28656
AGAGSATLSMAYAGAR	P08249	Mdh2 Mor1	Mdh2	IPI00323592;	M16229;X07295;X07296;X07297;X07298;X07299;X07300;X07301;AK002305;AK167809;AK160553;AK135162;BC023482;DQ402950;	ENSMUST00000019323;	Malate dehydrogenase, mitochondrial (EC 1.1.1.37)	DEMSMM;	NP_032643.2;	Mm.297096;	mmu:17448;	L-malate dehydrogenase activity; NADH metabolic process; cellular carbohydrate metabolic process; internal protein amino acid acetylation; malate dehydrogenase (NADP+) activity; malate metabolic process; mitochondrial inner membrane; mitochondrial matrix; nucleotide binding; nucleus; oxaloacetate metabolic process; plasma membrane; tricarboxylic acid cycle	GO:0030060; GO:0006734; GO:0044262; GO:0006475; GO:0046554; GO:0006108; GO:0005743; GO:0005759; GO:0000166; GO:0005634; GO:0006107; GO:0005886; GO:0006099		LDH/MDH superfamily, MDH type 1 family	Mitochondrion matrix.	-0.293822	0.165999	-1.77002	0.0776219	0.965945	0.988936	339	-0.180942	-0.474764	1.5748	3.46332	3.53701	4.09827	3.21941	751015	1.36285	688626	1.41599	551063	486322	0.0332317	0.177273	0.18746	0.851406	0.863291	0.979865	357	-0.331495	-0.298264	1.72785	3.46332	3.53701	3.58586
AGAIAPCEVTVPAQNTGLGPEK	P14869	Rplp0 Arbp	Rplp0	IPI00314950;	X15267;AK010267;AK012606;AK029816;AK081678;BC003833;BC011106;BC011291;	ENSMUST00000086519;	60S acidic ribosomal protein P0 (60S ribosomal protein L10E)	R5MS10;	NP_031501.1;	Mm.371545;Mm.5286;	mmu:11837;	cellular response to interleukin-4; cytoplasm; nucleus; ribonucleoprotein complex; ribosome; ribosome biogenesis; structural constituent of ribosome; translational elongation	GO:0071353; GO:0005737; GO:0005634; GO:0030529; GO:0005840; GO:0042254; GO:0003735; GO:0006414		Ribosomal protein L10P family	Nucleus. Cytoplasm.	0.848273	0.289361	2.93154	0.00507493	0.965945	0.988936	50	1.02871	1.87698	1.06318	1.93013	1.82855	1.17779	5.68211	183276	0.820854	224294	0.818503	223275	274030	0.454931	0.350941	1.29632	0.200482	0.713808	0.810196	53	0.616612	1.07154	1.32477	1.93013	1.82855	1.72779
AGALAGIGGPG	Q6PAJ3	Gareml Fam59b Gm444	Gareml	IPI00420675;IPI00776204;	BC060268;BC113782;BC113783;	ENSMUST00000058045;	GRB2-associated and regulator of MAPK protein-like (GRB2-associated and regulator of MAPK1-like)		NP_001161351.1;	Mm.332287;	mmu:242915;				GAREM family		1.46076	0.813657	1.7953	0.0915159	0.965945	0.988936	16	-7.37508	-5.91432	1.72603	1.61286	0.21869	1.83222	0.309794	3115.56	0.974849	4513.33	0.68833	3195.94	6556.93	1.8652	0.841734	2.21591	0.0425818	0.550801	0.625177	15	-7.37508	-5.50988	1.83452	1.61286	0.21869	1.85939
AGASIVGVNCHFD	O35490	Bhmt	Bhmt	IPI00130950;	AH009623;AF033381;AK145668;AK149457;AK166754;AK166818;BC037004;BC093510;BC110307;	ENSMUST00000091776;ENSMUST00000099309;	Betaine--homocysteine S-methyltransferase 1 (EC 2.1.1.5)		NP_057877.1;	Mm.329582;Mm.423099;	mmu:12116;	amino-acid betaine catabolic process; betaine-homocysteine S-methyltransferase activity; cytoplasm; homocysteine S-methyltransferase activity; metal ion binding; methionine biosynthetic process; zinc ion binding	GO:0006579; GO:0047150; GO:0005737; GO:0008898; GO:0046872; GO:0009086; GO:0008270	Amine and polyamine degradation; betaine degradation; sarcosine from betaine: step 1/2. Amino-acid biosynthesis; L-methionine biosynthesis via de novo pathway; L-methionine from L-homocysteine (BhmT route): step 1/1.		Cytoplasm.	-0.243001	0.191242	-1.27064	0.204502	0.965945	0.988936	457	-4.28239	-4.52539	2.108	3.30009	7.49228	3.50731	5.17959	2.46516e+06	2.07831	3.49785e+06	2.69216	1.18614e+06	1.29927e+06	-0.307963	0.199292	-1.54529	0.12293	0.677589	0.769086	484	-3.77213	-4.0801	2.25693	3.30009	7.49228	3.73263
AGATVYITGR	Q99L04	Dhrs1 D14ertd484e	Dhrs1	IPI00331549;	AK003958;AK146317;AK168115;AK168147;BC003930;	ENSMUST00000002403;	Dehydrogenase/reductase SDR family member 1 (EC 1.1.-.-)		NP_081095.2;	Mm.21623;	mmu:52585;	endoplasmic reticulum; mitochondrial inner membrane; nucleotide binding; oxidoreductase activity	GO:0005783; GO:0005743; GO:0000166; GO:0016491		Short-chain dehydrogenases/reductases (SDR) family		0.305431	0.557911	0.547454	0.585536	0.965945	0.988936	83	-2.70213	-2.3967	2.64641	3.28018	1.06644	3.05689	1.10137	354523	1.75467	277992	1.70534	202045	163012	-0.891487	0.611748	-1.45728	0.14864	0.686066	0.778708	87	-5.51885	-6.41034	2.98129	3.28018	1.06644	3.82594
AGCECLNESDEHGFDNCLRK	Q8CDN6	Txnl1 Trp32 Txnl	Txnl1	IPI00266281;	AF052660;AK029807;AK150326;AK167954;AK168712;BC061123;	ENSMUST00000025476;	Thioredoxin-like protein 1 (32 kDa thioredoxin-related protein)		NP_058072.2;	Mm.19169;	mmu:53382;	cell redox homeostasis; cytoplasm; electron carrier activity; electron transport chain; glycerol ether metabolic process; nucleus; proteasome complex; protein disulfide oxidoreductase activity	GO:0045454; GO:0005737; GO:0009055; GO:0022900; GO:0006662; GO:0005634; GO:0000502; GO:0015035			Cytoplasm. Nucleus.	0.518094	0.504309	1.02733	0.307213	0.965945	0.988936	84	-5.61034	-5.09225	2.39215	3.35392	1.08496	2.52039	0.979474	218214	1.59292	201017	1.45898	136990	137779	-0.139284	0.531452	-0.262082	0.793871	0.855906	0.971482	88	-5.4031	-5.54238	2.58998	3.35392	1.08496	2.54165
AGDEFVEK	Q61425	Hadh Hadhsc Mschad Schad	Hadh	IPI00121105;	D29639;AF375597;AF375596;AK132260;AK148486;AK167024;AK168238;AK168877;AK169261;BC028833;BC064712;	ENSMUST00000029610;	Hydroxyacyl-coenzyme A dehydrogenase, mitochondrial (HCDH) (EC 1.1.1.35) (Medium and short-chain L-3-hydroxyacyl-coenzyme A dehydrogenase) (Short-chain 3-hydroxyacyl-CoA dehydrogenase)	JC4210;	NP_032238.2;	Mm.260164;	mmu:15107;	3-hydroxyacyl-CoA dehydrogenase activity; NAD+ binding; fatty acid beta-oxidation; mitochondrial inner membrane; mitochondrial matrix; negative regulation of insulin secretion; nucleus; response to activity; response to drug; response to insulin stimulus	GO:0003857; GO:0070403; GO:0006635; GO:0005743; GO:0005759; GO:0046676; GO:0005634; GO:0014823; GO:0042493; GO:0032868	Lipid metabolism; fatty acid beta-oxidation.	3-hydroxyacyl-CoA dehydrogenase family	Mitochondrion matrix.	-0.132387	0.334798	-0.395425	0.692983	0.969439	0.992513	186	-3.01988	-3.15227	2.35551	2.46087	0.850657	2.6887	0.888742	483141	3.14506	134288	1.20579	153619	111368	-0.665357	0.375419	-1.7723	0.0778898	0.63764	0.723743	197	-3.79346	-4.45882	2.71369	2.46087	0.850657	3.22461
AGDEIICMDEVYGGTNR	Q8VCN5	Cth	Cth	IPI00122344;	AY083352;AY262829;CH466532;BC019483;	ENSMUST00000118539;	Cystathionine gamma-lyase (EC 4.4.1.1) (Cysteine-protein sulfhydrase) (Gamma-cystathionase)		NP_666065.1;	Mm.28301;	mmu:107869;	L-cysteine desulfhydrase activity; L-cystine L-cysteine-lyase (deaminating); cystathionine beta-lyase activity; cystathionine gamma-lyase activity; cysteine biosynthetic process; cytoplasm; glutathione metabolic process; homocysteine metabolic process; hydrogen sulfide biosynthetic process; negative regulation of apoptotic process; negative regulation of cell growth; negative regulation of cell p…	GO:0080146; GO:0044540; GO:0004121; GO:0004123; GO:0019344; GO:0005737; GO:0006749; GO:0050667; GO:0070814; GO:0043066; GO:0030308; GO:0008285; GO:0005634; GO:0043123; GO:0051092; GO:0051289; GO:0044524; GO:0018272; GO:0030170	Amino-acid biosynthesis; L-cysteine biosynthesis; L-cysteine from L-homocysteine and L-serine: step 2/2.	Trans-sulfuration enzymes family	Cytoplasm.	-0.275008	0.190473	-1.44382	0.149772	0.965945	0.988936	319	-4.50464	-4.77965	1.76123	2.48167	4.41176	2.85631	3.22805	616708	1.23591	656434	1.46628	498991	447687	-0.290862	0.208246	-1.39673	0.163415	0.696396	0.790433	337	-3.90255	-4.19341	1.97833	2.48167	4.41176	3.15804
AGDFGAAFVER	Q8K010	Oplah	Oplah	IPI00169473;	BC025120;BC034522;	ENSMUST00000023222;ENSMUST00000171340;	5-oxoprolinase (EC 3.5.2.9) (5-oxo-L-prolinase) (5-OPase) (Pyroglutamase)		NP_694762.1;	Mm.322738;	mmu:75475;	5-oxoprolinase (ATP-hydrolyzing) activity; ATP binding; glutathione metabolic process	GO:0017168; GO:0005524; GO:0006749		Oxoprolinase family		0.474082	0.252461	1.87784	0.061363	0.965945	0.988936	303	-1.5549	-1.08082	2.27215	2.83441	0.89749	2.486	0.922662	352595	2.86395	204148	1.76141	123115	115900	0.790679	0.230768	3.42629	0.000691484	0.118607	0.134623	321	-1.34769	-0.557011	2.13383	2.83441	0.89749	2.28431
AGDLGVDLTSK	Q9DCW4	Etfb	Etfb	IPI00121440;	AK002407;AK150293;BC069877;BC049237;	ENSMUST00000004729;	Electron transfer flavoprotein subunit beta (Beta-ETF)		NP_080971.2;	Mm.30200;	mmu:110826;	electron carrier activity; electron transport chain; mitochondrial electron transfer flavoprotein complex	GO:0009055; GO:0022900; GO:0017133		ETF beta-subunit/FixA family	Mitochondrion matrix.	-0.358788	0.256347	-1.39962	0.162704	0.965945	0.988936	288	1.89336	1.53457	2.24212	2.45978	10.2073	3.29641	5.49614	552713	0.989697	581871	1.10318	558467	527448	-0.116854	0.214529	-0.544703	0.586357	0.826523	0.938131	304	1.98248	1.86563	1.92778	2.45978	10.2073	2.76745
AGDMENAENILTVMK	Q6PB66	Lrpprc Lrp130	Lrpprc	IPI00420706;	AB027124;BC059862;AK013955;	ENSMUST00000112308;	Leucine-rich PPR motif-containing protein, mitochondrial (130 kDa leucine-rich protein) (LRP 130) (mLRP130)		NP_082509.2;	Mm.217027;	mmu:72416;	RNA binding; beta-tubulin binding; condensed nuclear chromosome; cytoskeleton; mRNA transport; microtubule; mitochondrial nucleoid; mitochondrion; nuclear inner membrane; nuclear outer membrane; nucleoplasm; perinuclear region of cytoplasm; regulation of transcription, DNA-dependent; single-stranded DNA binding; transcription, DNA-dependent	GO:0003723; GO:0048487; GO:0000794; GO:0005856; GO:0051028; GO:0005874; GO:0042645; GO:0005739; GO:0005637; GO:0005640; GO:0005654; GO:0048471; GO:0006355; GO:0003697; GO:0006351			Mitochondrion. Nucleus. Nucleus â€º nucleoplasm. Nucleus inner membrane. Nucleus outer membrane.	0.425697	0.501849	0.848257	0.398735	0.965945	0.988936	83	-2.19382	-1.76813	2.38048	2.90615	0.681172	2.36726	0.614909	63017.3	1.2804	64345.6	1.29246	49216.9	49785.3	0.376549	0.492641	0.764348	0.446705	0.803395	0.91188	88	-2.56532	-2.18877	2.40084	2.90615	0.681172	2.35664
AGEGGGVIQGSASEATLVALLAAR	O88533	Ddc	Ddc	IPI00131814;	AF071068;	ENSMUST00000066237;ENSMUST00000109659;ENSMUST00000178704;	Aromatic-L-amino-acid decarboxylase (AADC) (EC 4.1.1.28) (DOPA decarboxylase) (DDC)		NP_001177377.1;NP_057881.1;	Mm.12906;	mmu:13195;	amino acid binding; aromatic-L-amino-acid decarboxylase activity; axon; cellular amino acid metabolic process; cellular response to alkaloid; cellular response to drug; cellular response to growth factor stimulus; circadian rhythm; dopamine biosynthetic process; isoquinoline alkaloid metabolic process; multicellular organismal aging; neuronal cell body; phytoalexin metabolic process; pyridoxal ph…	GO:0016597; GO:0004058; GO:0030424; GO:0006520; GO:0071312; GO:0035690; GO:0071363; GO:0007623; GO:0042416; GO:0033076; GO:0010259; GO:0043025; GO:0052314; GO:0030170; GO:0046684; GO:0009636; GO:0042427; GO:0008021; GO:0015842	Catecholamine biosynthesis; dopamine biosynthesis; dopamine from L-tyrosine: step 2/2.	Group II decarboxylase family		-0.354978	0.467305	-0.759628	0.449603	0.965945	0.988936	84	-4.22835	-4.58333	2.21662	1.91252	0.741837	2.89343	0.986488	159890	1.56073	207242	1.78579	102446	116050	-1.11702	0.467285	-2.39044	0.0189606	0.482234	0.547352	88	-3.99318	-5.1102	2.27726	1.91252	0.741837	2.94516
AGELTEDEVER	P62270	Rps18	Rps18	IPI00317590;	M76763;M76762;AF100956;AF110520;AK050626;BC081459;BC081458;	ENSMUST00000008812;	40S ribosomal protein S18 (Ke-3) (Ke3)	I76666;	NP_035426.1;	Mm.298745;Mm.324762;Mm.440079;	mmu:20084;	cytosol; rRNA binding; ribosome biogenesis; small ribosomal subunit; structural constituent of ribosome; translation	GO:0005829; GO:0019843; GO:0042254; GO:0015935; GO:0003735; GO:0006412		Ribosomal protein S13P family	Cytoplasm.	-0.15946	0.410603	-0.388354	0.698579	0.969439	0.992513	100	-2.51871	-2.67817	2.13356	2.6431	0.696272	3.16581	0.814747	344137	3.3305	718236	3.36533	103329	213422	-0.62364	0.412475	-1.51195	0.133496	0.677589	0.769086	107	-3.37288	-3.99652	2.20201	2.6431	0.696272	3.1403
AGEMTEVLPNQR	Q99J08	Sec14l2	Sec14l2	IPI00114818;	BC005759;	ENSMUST00000003681;	SEC14-like protein 2 (Alpha-tocopherol-associated protein) (TAP)		NP_653103.1;	Mm.253922;	mmu:67815;	cytosol; enzyme activator activity; integral to membrane; lipid binding; nucleus; positive regulation of cholesterol biosynthetic process; regulation of transcription, DNA-dependent; transcription, DNA-dependent; transferase activity, transferring alkyl or aryl (other than methyl) groups; transporter activity	GO:0005829; GO:0008047; GO:0016021; GO:0008289; GO:0005634; GO:0045542; GO:0006355; GO:0006351; GO:0016765; GO:0005215			Cytoplasm. Nucleus.	0.0825926	0.282685	0.292172	0.770379	0.969439	0.992513	270	-0.208477	-0.125885	2.39866	3.19104	1.22543	3.26792	1.30457	624396	2.65915	387646	1.94099	234810	199716	0.250584	0.282389	0.887374	0.375626	0.797421	0.9051	285	-0.24899	0.00159482	2.46181	3.19104	1.22543	3.0768
AGFFCLSLL	Q9CPY8	Atp8b3 mCG_13387	Atp8b3	IPI00132190;	BC049570;AK006684;AK018868;AK018877;CH466553;		0			Mm.52511;							1.0655	1.13594	0.93799	0.362194	0.965945	0.988936	16	-7.27202	-6.20651	2.4097	2.50862	0.344969	2.30654	0.371632	9547.01	1.53437	27534.8	1.85571	6222.12	14837.9	-0.950111	1.66334	-0.571206	0.575334	0.826353	0.937938	17	-7.27202	-8.22213	3.62517	2.50862	0.344969	4.37731
AGFLDTVQALLEFQ	Q60772	Cdkn2c	Cdkn2c	IPI00120297;	U19596;BC027026;	ENSMUST00000063531;ENSMUST00000097921;	Cyclin-dependent kinase 4 inhibitor C (Cyclin-dependent kinase 6 inhibitor) (p18-INK4c) (p18-INK6)	B57379;	NP_031697.1;	Mm.1912;	mmu:12580;	G1/S transition of mitotic cell cycle; cell cycle arrest; cyclin-dependent protein kinase inhibitor activity; cytoplasm; induction of apoptosis; negative regulation of cell growth; negative regulation of cell proliferation; nucleus; oligodendrocyte differentiation; regulation of cyclin-dependent protein kinase activity	GO:0000082; GO:0007050; GO:0004861; GO:0005737; GO:0006917; GO:0030308; GO:0008285; GO:0005634; GO:0048709; GO:0000079		CDKN2 cyclin-dependent kinase inhibitor family		-1.11896	0.990067	-1.13019	0.275056	0.965945	0.988936	16	-3.93114	-5.0501	2.10025	1.8311	0.465793	2.33863	0.463085	15700.4	0.631147	19998.3	1.01247	24876	19752	-0.771026	1.141	-0.675745	0.508291	0.815695	0.925842	17	-3.93114	-4.70217	2.48676	1.8311	0.465793	2.94416
AGGGPLTAALGFSR	F2Z421	2610002J02Rik	2610002J02Rik	IPI00343118;		ENSMUST00000148406;	0										-2.31765	1.30283	-1.77894	0.0942529	0.965945	0.988936	16	-5.40042	-7.71807	2.76372	2.46397	0.456256	3.034	0.393104	16739.7	1.14055	10946.7	1.84631	14676.8	5928.96	-1.03412	1.54311	-0.670155	0.511761	0.815695	0.925842	17	-5.40042	-6.43454	3.36313	2.46397	0.456256	3.98858
AGGILQEDITEACLILGVK	Q99K67	Aass Lorsdh	Aass	IPI00387491;	AJ224761;BC005420;	ENSMUST00000031707;	Alpha-aminoadipic semialdehyde synthase, mitochondrial (LKR/SDH) [Includes: Lysine ketoglutarate reductase (LKR) (LOR) (EC 1.5.1.8); Saccharopine dehydrogenase (SDH) (EC 1.5.1.9)]		NP_038958.2;	Mm.18651;	mmu:30956;	L-lysine catabolic process; L-lysine catabolic process to acetyl-CoA via saccharopine; generation of precursor metabolites and energy; mitochondrion; nucleotide binding; saccharopine dehydrogenase (NAD+, L-glutamate-forming) activity; saccharopine dehydrogenase (NADP+, L-lysine-forming) activity	GO:0019477; GO:0033512; GO:0006091; GO:0005739; GO:0000166; GO:0047131; GO:0047130	Amino-acid degradation; L-lysine degradation via saccharopine pathway; glutaryl-CoA from L-lysine: step 1/6. Amino-acid degradation; L-lysine degradation via saccharopine pathway; glutaryl-CoA from L-lysine: step 2/6.	AlaDH/PNT family; Saccharopine dehydrogenase family	Mitochondrion.	0.100411	0.220956	0.45444	0.649745	0.965945	0.988936	424	-2.27023	-2.16982	2.3436	2.72681	1.20688	3.04688	1.41126	693391	2.85704	677361	2.70242	242696	250650	-0.198803	0.214474	-0.926933	0.354461	0.791206	0.898045	447	-2.64591	-2.84472	2.33718	2.72681	1.20688	3.04802
AGGLATTGDKDILDIVPTEIHQK	Q9QXD6	Fbp1 Fbp	Fbp1	IPI00228630;	AJ132693;AK002216;AK149527;BC011480;BC051392;	ENSMUST00000092888;	Fructose-1,6-bisphosphatase 1 (FBPase 1) (EC 3.1.3.11) (D-fructose-1,6-bisphosphate 1-phosphohydrolase 1)		NP_062268.1;	Mm.423078;	mmu:14121;	AMP binding; cellular response to drug; cellular response to insulin stimulus; cellular response to magnesium ion; cytosol; fructose 1,6-bisphosphate 1-phosphatase activity; fructose 6-phosphate metabolic process; gluconeogenesis; metal ion binding; monosaccharide binding; negative regulation of Ras protein signal transduction; negative regulation of cell growth; negative regulation of glycolysis…	GO:0016208; GO:0035690; GO:0032869; GO:0071286; GO:0005829; GO:0042132; GO:0006002; GO:0006094; GO:0046872; GO:0048029; GO:0046580; GO:0030308; GO:0045820; GO:0051289; GO:0006111	Carbohydrate biosynthesis; gluconeogenesis.	FBPase class 1 family		-0.0526532	0.161276	-0.32648	0.744245	0.969439	0.992513	372	5.06742	5.01476	1.60467	2.65593	56.4901	2.60038	28.1488	3.46994e+06	2.6989	2.96415e+06	2.67966	1.28569e+06	1.10616e+06	-0.27778	0.184808	-1.50308	0.133618	0.677589	0.769086	395	5.03301	4.75523	1.8892	2.65593	56.4901	2.8883
AGGLGINLTSA	Q04692	Smarcad1 Etl1 Kiaa1122	Smarcad1	IPI00223926;IPI00556837;	X69942;AK122454;BC042442;AK134442;AK147884;	ENSMUST00000031984;	SWI/SNF-related matrix-associated actin-dependent regulator of chromatin subfamily A containing DEAD/H box 1 (EC 3.6.4.12) (ATP-dependent helicase SMARCAD1) (Enhancer trap locus homolog 1) (Etl-1)	A56559;	NP_001240321.1;NP_031984.1;	Mm.99113;	mmu:13990;	ATP binding; ATP-dependent chromatin remodeling; DNA binding; DNA double-strand break processing; chromosome separation; helicase activity; heterochromatin; histone H3 deacetylation; histone H4 deacetylation; nuclear replication fork; nucleus; regulation of DNA recombination; site of double-strand break	GO:0005524; GO:0043044; GO:0003677; GO:0000729; GO:0051304; GO:0004386; GO:0000792; GO:0070932; GO:0070933; GO:0043596; GO:0005634; GO:0000018; GO:0035861		SNF2/RAD54 helicase family	Nucleus. Chromosome.	1.21528	1.44772	0.839447	0.413586	0.965945	0.988936	16	-3.5087	-2.29342	3.07107	3.6139	1.02998	2.40887	1.05034	140853	1.38088	80597.8	0.930578	102003	86610.4	0.680472	1.65836	0.410329	0.686689	0.834287	0.946944	17	-3.5087	-2.82822	3.6143	3.6139	1.02998	3.60519
AGGSGSGSAMEEYSVSENSWSNFK	P30933	Svs5 Svp5	Svs5	IPI00135709;	X63161;X57139;	ENSMUST00000017148;	Seminal vesicle secretory protein 5 (SVS protein F) (Seminal vesicle secretory protein V) (SVS V)	I55688;S29540;	NP_033327.1;	Mm.140154;	mmu:20944;	extracellular space	GO:0005615		SVP2/SVP5/SVP6 family	Secreted â€º extracellular space.	0.0689965	0.342928	0.201198	0.840893	0.969439	0.992513	117	-7.94113	-7.87214	1.92468	2.51995	0.320336	2.30133	0.294031	9026.37	2.10035	17063.3	3.43832	4297.56	4962.68	0.671966	0.457892	1.46752	0.144746	0.686066	0.778708	125	-7.80858	-7.13661	2.64033	2.51995	0.320336	3.25448
AGHFDKEIVPVLVSSR	Q8CAY6	Acat2	Acat2	IPI00228253;	AK013275;AK037249;AK166813;AK167234;BC004823;BC012496;M35797;	ENSMUST00000007005;	Acetyl-CoA acetyltransferase, cytosolic (EC 2.3.1.9) (Cytosolic acetoacetyl-CoA thiolase)	A53174;	NP_033364.2;	Mm.439711;	mmu:110460;	acetyl-CoA C-acetyltransferase activity; mitochondrion	GO:0003985; GO:0005739		Thiolase family	Cytoplasm.	-0.175657	0.288069	-0.609773	0.542523	0.965945	0.988936	271	1.65386	1.4782	2.44435	2.85013	2.30509	3.03473	2.14907	538983	1.48864	591730	1.61366	362065	366699	-0.110379	0.277074	-0.398373	0.690652	0.836097	0.948998	287	1.95004	1.83966	2.41547	2.85013	2.30509	2.94154
AGHMVPSDQGEMALK	Q920A5	Scpep1 Risc	Scpep1	IPI00310323;	AF330052;AK014680;AK050181;AK153225;AL646096;AL929426;AL929426;AL646096;	ENSMUST00000000287;	Retinoid-inducible serine carboxypeptidase (EC 3.4.16.-) (Serine carboxypeptidase 1)		NP_083299.3;	Mm.34126;	mmu:74617;	cytosol; extracellular region; proteolysis; retinoic acid metabolic process; serine-type carboxypeptidase activity	GO:0005829; GO:0005576; GO:0006508; GO:0042573; GO:0004185		Peptidase S10 family	Secreted.	-0.0293004	0.536045	-0.0546603	0.95654	0.973091	0.996252	83	-4.96958	-4.99888	2.54269	2.24295	0.624986	3.12632	0.85916	161116	2.41349	479574	3.62234	66756.4	132394	-0.519756	0.478511	-1.08619	0.280394	0.77345	0.877892	87	-5.44477	-5.96453	2.33197	2.24295	0.624986	3.02264
AGHSLE	Q6X1Y6	Asic3 Accn3 Drasic	Asic3	IPI00469087;IPI00648689;	AY261387;	ENSMUST00000049346;	Acid-sensing ion channel 3 (ASIC3) (Amiloride-sensitive cation channel 3) (Dorsal root ASIC) (DRASIC)		NP_892045.2;	Mm.299636;	mmu:171209;	cation channel activity; cytoplasm; detection of chemical stimulus involved in sensory perception of pain; detection of mechanical stimulus involved in sensory perception of pain; detection of temperature stimulus involved in sensory perception of pain; enterobactin transporter activity; integral to plasma membrane; ligand-gated sodium channel activity; response to acid; response to heat; sodium …	GO:0005261; GO:0005737; GO:0050968; GO:0050966; GO:0050965; GO:0042931; GO:0005887; GO:0015280; GO:0001101; GO:0009408; GO:0035725		Amiloride-sensitive sodium channel (TC 1.A.6) family, ASIC3 subfamily	Cell membrane; Multi-pass membrane protein. Cytoplasm.	0.390975	0.305992	1.27773	0.219573	0.965945	0.988936	16	-0.697603	-0.306628	0.649107	0.778888	1.11652	0.485812	1.58437	86707.1	0.467246	249790	0.977579	185571	255519	0.804179	0.323109	2.48888	0.0234759	0.493638	0.560296	17	-0.697603	0.106576	0.7042	0.778888	1.11652	0.628364
AGIFQSAK	Q9CPQ1	Cox6c	Cox6c	IPI00131771;	AK012602;AK013459;BC024666;BC094413;	ENSMUST00000014457;ENSMUST00000153512;	Cytochrome c oxidase subunit 6C (Cytochrome c oxidase polypeptide VIc)	S16083;	NP_444301.1;	Mm.548;	mmu:12864;	cytochrome-c oxidase activity; integral to membrane; mitochondrial inner membrane	GO:0004129; GO:0016021; GO:0005743		Cytochrome c oxidase subunit 6c family	Mitochondrion inner membrane.	0.0734008	0.614162	0.119514	0.905226	0.970836	0.993943	67	-0.955862	-0.882461	2.60567	3.69099	1.14997	4.27005	1.36151	135041	1.07761	345510	1.5923	125316	216988	-0.046442	0.635431	-0.0730874	0.941942	0.877648	0.996161	71	-1.22778	-1.27423	2.76978	3.69099	1.14997	4.15691
AGIFTGGSLL	A1L314	Mpeg1	Mpeg1	IPI00658632;	BC129843;BC129844;L20315;		Macrophage-expressed gene 1 protein (Macrophage gene 1 protein) (Mpg-1) (Protein MPS1)	I52603;	NP_034951.1;	Mm.3999;	mmu:17476;	integral to membrane	GO:0016021			Membrane; Single-pass type I membrane protein.	-1.097	1.51591	-0.723657	0.479724	0.965945	0.988936	16	-7.30614	-8.40314	3.21574	3.07952	0.421498	3.34642	0.398234	17395.2	1.61752	16457.5	1.94429	10754.2	8464.54	-0.295808	1.64516	-0.179805	0.859432	0.86419	0.980885	17	-7.30614	-7.60195	3.58555	3.07952	0.421498	3.97326
AGIPKEEVKEVYMGNVIQGGEGQAPTR	Q8QZT1	Acat1	Acat1	IPI00154054;	AJ510150;AK032097;AK081715;AK169771;BC024763;	ENSMUST00000034547;	Acetyl-CoA acetyltransferase, mitochondrial (EC 2.3.1.9) (Acetoacetyl-CoA thiolase)		NP_659033.1;	Mm.293233;	mmu:110446;	acetyl-CoA C-acetyltransferase activity; adipose tissue development; brain development; coenzyme binding; liver development; metal ion binding; metanephric proximal convoluted tubule development; mitochondrial inner membrane; mitochondrial matrix; protein homooligomerization; response to hormone stimulus; response to organic cyclic compound; response to starvation	GO:0003985; GO:0060612; GO:0007420; GO:0050662; GO:0001889; GO:0046872; GO:0072229; GO:0005743; GO:0005759; GO:0051260; GO:0009725; GO:0014070; GO:0042594		Thiolase family	Mitochondrion.	0.17916	0.214096	0.836821	0.403186	0.965945	0.988936	406	1.7596	1.93876	2.22495	3.41694	2.85465	3.42813	3.43298	786857	1.46587	775877	1.46223	536784	530611	-0.116784	0.21777	-0.536274	0.592047	0.828024	0.939836	430	2.04373	1.92694	2.32514	3.41694	2.85465	3.53778
AGLEPSGLGPLPK	Q3UNU4	Gm7092	Gm7092	IPI00653912;	AK143993;		Uncharacterized protein C19orf69 homolog		NP_001034332.2;	Mm.423112;	mmu:632778;						-1.07637	2.33438	-0.461096	0.650936	0.965945	0.988936	16	-3.22267	-4.29905	4.95196	4.08084	1.26629	5.69128	1.32385	383810	1.43259	534119	1.64215	267914	325256	-6.53995	1.41503	-4.62178	0.000243501	0.0790607	0.0897366	17	-3.22267	-9.76263	3.08399	4.08084	1.26629	1.76423
AGLLDGDR	Q9JIL4	Pdzk1 Cap70 Nherf3	Pdzk1	IPI00228883;	AF474247;AF220100;AK006269;AK029752;AK029764;AK012070;AK014879;BC013512;	ENSMUST00000058865;ENSMUST00000107069;ENSMUST00000107070;ENSMUST00000153256;	Na(+)/H(+) exchange regulatory cofactor NHE-RF3 (NHERF-3) (CFTR-associated protein of 70 kDa) (Na(+)/H(+) exchanger regulatory factor 3) (Na/Pi cotransporter C-terminal-associated protein 1) (NaPi-Cap1) (PDZ domain-containing protein 1) (Sodium-hydrogen exchanger regulatory factor 3)		NP_001139473.1;NP_067492.2;	Mm.489677;	mmu:59020;	brush border membrane; carnitine transport; cytoplasm; establishment of protein localization to plasma membrane; positive regulation of ion transmembrane transport	GO:0031526; GO:0015879; GO:0005737; GO:0090002; GO:0034767		NHER family	Cytoplasm. Membrane; Peripheral membrane protein.	-0.150574	0.418116	-0.360125	0.719408	0.969439	0.992513	116	-2.32432	-2.4749	2.34667	2.83345	0.890694	2.98001	0.884779	339766	2.3152	205657	1.95673	146755	105102	-0.153294	0.431331	-0.355397	0.722896	0.84382	0.957764	124	-3.26848	-3.42177	2.48718	2.83345	0.890694	2.801
AGLPAKAA	Q6VH22	Ift172 Kiaa1179 Wim	Ift172	IPI00762129;IPI00890239;	AY339616;AK006007;BC051928;BC060948;BC066096;AK122461;	ENSMUST00000041565;	Intraflagellar transport protein 172 homolog (Protein wimple)		NP_080574.5;	Mm.293023;	mmu:67661;	cilium; cilium assembly; determination of left/right symmetry; dorsal/ventral pattern formation; microtubule basal body; microtubule-based flagellum; neural tube formation; protein processing; smoothened signaling pathway	GO:0005929; GO:0042384; GO:0007368; GO:0009953; GO:0005932; GO:0009434; GO:0001841; GO:0016485; GO:0007224		IFT172 family	Cell projection â€º cilium.	0.492676	0.83036	0.593328	0.557132	0.965945	0.988936	32	-4.05435	-3.56168	2.49108	3.51971	0.489476	3.76125	0.548797	30867.6	1.99565	22742.4	1.47578	15467.5	15410.4	0.625707	0.682931	0.916208	0.365828	0.794427	0.901701	35	-3.84896	-3.22325	2.10493	3.51971	0.489476	3.4365
AGLREGQESPASPPEWK	Q9DBT9	Dmgdh	Dmgdh	IPI00120123;	AK004755;CT030023;AC131739;BC024126;	ENSMUST00000048001;	Dimethylglycine dehydrogenase, mitochondrial (EC 1.5.8.4) (ME2GLYDH)		NP_083048.1;	Mm.21789;	mmu:74129;	amino-acid betaine catabolic process; aminomethyltransferase activity; dimethylglycine dehydrogenase activity; flavin adenine dinucleotide binding; folic acid binding; glycine catabolic process; mitochondrion	GO:0006579; GO:0004047; GO:0047865; GO:0050660; GO:0005542; GO:0006546; GO:0005739	Amine and polyamine degradation; betaine degradation; sarcosine from betaine: step 2/2.	GcvT family	Mitochondrion.	0.0142386	0.160358	0.0887929	0.929272	0.971236	0.994353	689	-6.10014	-6.0859	2.17815	3.29007	1.5826	2.96876	1.42356	860845	2.50891	563645	2.02614	343114	278187	-0.162681	0.162111	-1.00352	0.315944	0.788327	0.894778	732	-5.76202	-5.9247	2.26231	3.29007	1.5826	3.22757
AGLSPYVK	Q3TJM4	Cenpt	Cenpt	IPI00225036;	AK089172;AK090340;AK143613;AK164039;AK167376;BC022690;BC121824;	ENSMUST00000040776;	Centromere protein T (CENP-T)		NP_796124.1;	Mm.334775;	mmu:320394;	DNA binding; cell division; chromosome segregation; chromosome, centromeric region; condensed chromosome kinetochore; kinetochore assembly; mitosis; mitotic cell cycle; nucleus	GO:0003677; GO:0051301; GO:0007059; GO:0000775; GO:0000777; GO:0051382; GO:0007067; GO:0000278; GO:0005634			Nucleus. Chromosome â€º centromere. Chromosome â€º centromere â€º kinetochore.	-2.45866	1.51575	-1.62208	0.124324	0.965945	0.988936	16	-1.41665	-3.87531	3.21539	1.32712	0.936803	4.34928	1.12231	87720	0.657323	70054.3	0.785932	133450	89135.4	-0.816451	0.769153	-1.06149	0.303314	0.788327	0.894778	17	-1.41665	-2.2331	1.67633	1.32712	0.936803	1.93072
AGMIFYR	P50431	Shmt1 Shmt	Shmt1	IPI00118059;	AF237702;AL596215;BC026055;X94478;X94479;	ENSMUST00000018744;	Serine hydroxymethyltransferase, cytosolic (SHMT) (EC 2.1.2.1) (Glycine hydroxymethyltransferase) (Serine methylase)	JC4959;	NP_033197.2;	Mm.364956;	mmu:20425;	L-allo-threonine aldolase activity; L-serine catabolic process; amino acid binding; cytosol; folic acid metabolic process; glycine biosynthetic process from serine; glycine hydroxymethyltransferase activity; mitochondrion; nucleus; protein homotetramerization; purine nucleobase biosynthetic process; pyridoxal phosphate binding; tetrahydrofolate interconversion	GO:0008732; GO:0006565; GO:0016597; GO:0005829; GO:0046655; GO:0019264; GO:0004372; GO:0005739; GO:0005634; GO:0051289; GO:0009113; GO:0030170; GO:0035999	One-carbon metabolism; tetrahydrofolate interconversion.	SHMT family	Cytoplasm.	-0.132838	0.228538	-0.581253	0.561501	0.965945	0.988936	304	-1.4638	-1.59664	2.05684	2.65964	1.97178	2.83346	1.92802	435092	1.30717	591923	1.83946	332849	321792	-0.227861	0.227926	-0.999714	0.318199	0.788327	0.894778	322	-1.66245	-1.89031	2.10755	2.65964	1.97178	2.85435
AGNFYVPAEPK	P14148	Rpl7	Rpl7	IPI00311236;	M29015;M29016;M85235;BC025909;BC051261;X57960;X57961;	ENSMUST00000058437;	60S ribosomal protein L7	A37055;	NP_035421.2;	Mm.319659;Mm.379004;Mm.397450;	mmu:19989;	DNA binding; cytosolic large ribosomal subunit; mRNA binding; protein homodimerization activity; rRNA processing; ribosomal large subunit biogenesis; structural constituent of ribosome; translation	GO:0003677; GO:0022625; GO:0003729; GO:0042803; GO:0006364; GO:0042273; GO:0003735; GO:0006412		Ribosomal protein L30P family		0.244276	0.492723	0.495768	0.621384	0.965945	0.988936	82	-2.21754	-1.97326	2.33719	3.39591	1.28111	2.91813	1.21262	330040	1.85385	187115	1.21253	178030	154317	-0.430667	0.54562	-0.789317	0.432048	0.803395	0.91188	88	-2.71029	-3.14096	2.65902	3.39591	1.28111	3.60311
AGNLGGGVVTIER	P67984	Rpl22	Rpl22	IPI00222546;	D17653;BC007139;BC021344;	ENSMUST00000103191;ENSMUST00000139685;	60S ribosomal protein L22 (Heparin-binding protein HBp15)	JC2119;	NP_033105.1;XP_003086606.1;	Mm.307846;	mmu:100504863;mmu:19934;	RNA binding; alpha-beta T cell differentiation; cytosolic large ribosomal subunit; heparin binding; ribosome; structural constituent of ribosome; translation	GO:0003723; GO:0046632; GO:0022625; GO:0008201; GO:0005840; GO:0003735; GO:0006412		Ribosomal protein L22e family		0.285276	0.658693	0.433095	0.666809	0.965945	0.988936	50	1.1843	1.46958	2.42019	3.92144	1.2788	3.61175	1.29862	1.39666e+06	3.26459	273821	1.40846	427823	194411	-0.738076	0.543478	-1.35806	0.180198	0.710145	0.806039	53	0.494519	-0.243557	2.05158	3.92144	1.2788	3.68009
AGNLKPGDTIIEPTSGNTGIGLALAAAVK	Q91WT9	Cbs	Cbs	IPI00128378;IPI00269811;	AK077669;BC013472;BC013480;BC026595;	ENSMUST00000067801;ENSMUST00000078509;ENSMUST00000118504;	Cystathionine beta-synthase (EC 4.2.1.22) (Beta-thionase) (Serine sulfhydrase)		NP_001258282.1;NP_659104.1;NP_835742.1;	Mm.206417;	mmu:12411;	L-cysteine catabolic process; L-serine catabolic process; blood vessel remodeling; cartilage development involved in endochondral bone morphogenesis; cerebellum morphogenesis; cystathionine beta-synthase activity; cysteine biosynthetic process; cysteine biosynthetic process from serine; cysteine biosynthetic process via cystathionine; cytosol; endochondral ossification; heme binding; homocysteine…	GO:0019448; GO:0006565; GO:0001974; GO:0060351; GO:0021587; GO:0004122; GO:0019344; GO:0006535; GO:0019343; GO:0005829; GO:0001958; GO:0020037; GO:0043418; GO:0050667; GO:0070814; GO:0060135; GO:0046872; GO:0072341; GO:0005730; GO:0043506; GO:0050880; GO:0030823; GO:0051593; GO:0006801; GO:0019346	Amino-acid biosynthesis; L-cysteine biosynthesis; L-cysteine from L-homocysteine and L-serine: step 1/2.	Cysteine synthase/cystathionine beta-synthase family	Nucleus. Cytoplasm.	0.416258	0.338151	1.23098	0.219644	0.965945	0.988936	220	-2.20415	-1.78789	2.58636	3.24998	0.995025	3.14242	1.10262	184058	1.39272	226672	1.39283	132157	162742	0.18191	0.333199	0.545952	0.585621	0.826523	0.938131	233	-2.10887	-1.92696	2.61832	3.24998	0.995025	3.37997
AGNVVYGEPIAAGLGTDGR	Q9EQF5	Dpys	Dpys	IPI00318577;	AF249296;AF227731;AK004822;AK004899;BC037086;	ENSMUST00000022915;ENSMUST00000110306;	Dihydropyrimidinase (DHP) (DHPase) (EC 3.5.2.2) (Dihydropyrimidine amidohydrolase) (Hydantoinase)		NP_001157938.1;NP_073559.3;	Mm.275974;	mmu:64705;	amino acid binding; beta-alanine metabolic process; cytosol; dihydropyrimidinase activity; metal ion binding; protein homotetramerization; thymine binding; thymine catabolic process; uracil binding; uracil catabolic process; zinc ion binding	GO:0016597; GO:0019482; GO:0005829; GO:0004157; GO:0046872; GO:0051289; GO:0002059; GO:0006210; GO:0002058; GO:0006212; GO:0008270		DHOase family, Hydantoinase/dihydropyrimidinase subfamily		-0.169971	0.315871	-0.538103	0.591963	0.965945	0.988936	82	-1.31063	-1.4806	1.49831	1.38081	0.549704	2.10402	0.778923	100606	1.21169	231171	2.0897	83029.2	110624	-0.694841	0.379555	-1.83067	0.0705339	0.63764	0.723743	88	-1.80538	-2.50022	1.84972	1.38081	0.549704	2.55796
AGNWAAIYQDIR	P35821	Ptpn1	Ptpn1	IPI00123039;	L40595;U24700;Z23057;BC005729;BC010191;	ENSMUST00000029053;	Tyrosine-protein phosphatase non-receptor type 1 (EC 3.1.3.48) (Protein-tyrosine phosphatase 1B) (PTP-1B) (Protein-tyrosine phosphatase HA2) (PTP-HA2)	JN0317;	NP_035331.3;	Mm.277916;	mmu:19246;	actin cytoskeleton reorganization; cytoplasmic vesicle; cytosol; early endosome; endoplasmic reticulum membrane; endoplasmic reticulum unfolded protein response; insulin receptor signaling pathway; plasma membrane; protein tyrosine phosphatase activity; regulation of endocytosis; regulation of insulin receptor signaling pathway; regulation of signal transduction; zinc ion binding	GO:0031532; GO:0031410; GO:0005829; GO:0005769; GO:0005789; GO:0030968; GO:0008286; GO:0005886; GO:0004725; GO:0030100; GO:0046626; GO:0009966; GO:0008270		Protein-tyrosine phosphatase family, Non-receptor class 1 subfamily	Endoplasmic reticulum membrane; Peripheral membrane protein; Cytoplasmic side.	0.0327253	1.75778	0.0186174	0.985377	0.975604	0.998825	16	-2.51287	-2.48015	3.72882	4.02244	1.60073	3.41002	1.37493	140446	1.02604	54820.4	0.754988	136881	72610.9	1.56911	1.33959	1.17133	0.257621	0.76884	0.87266	17	-2.51287	-0.943766	2.91957	4.02244	1.60073	1.29377
AGPIWDLR	Q7TMK9	Syncrip Hnrpq Nsap1 Nsap1l	Syncrip	IPI00406117;IPI00406118;	AF093821;AB035725;AK034845;AK077588;AK078158;BC004001;BC041148;BC050079;BC055863;BC058807;BC080309;BC108363;AF408434;	ENSMUST00000069221;ENSMUST00000173801;ENSMUST00000174282;	Heterogeneous nuclear ribonucleoprotein Q (hnRNP Q) (Glycine- and tyrosine-rich RNA-binding protein) (GRY-RBP) (NS1-associated protein 1) (Synaptotagmin-binding, cytoplasmic RNA-interacting protein) (pp68)		NP_062640.2;NP_062770.1;	Mm.260545;	mmu:56403;	CRD-mediated mRNA stability complex; CRD-mediated mRNA stabilization; RNA splicing; catalytic step 2 spliceosome; histone pre-mRNA 3'end processing complex; mRNA processing; nucleotide binding; poly(A) RNA binding	GO:0070937; GO:0070934; GO:0008380; GO:0071013; GO:0071204; GO:0006397; GO:0000166; GO:0008143			Nucleus. Cytoplasm.	0.67201	0.505243	1.33007	0.188005	0.965945	0.988936	67	-2.02475	-1.35274	2.14357	3.31372	0.944887	2.62328	0.925322	205314	1.61699	164981	1.38853	126973	118817	0.223854	0.528775	0.423345	0.673323	0.834256	0.946909	71	-2.36213	-2.13827	2.30488	3.31372	0.944887	2.41777
AGPNIYELR	O55125	Nipsnap1	Nipsnap1	IPI00115824;	AJ001260;BC010837;	ENSMUST00000038570;	Protein NipSnap homolog 1 (NipSnap1)		NP_032724.1;	Mm.293716;	mmu:18082;	mitochondrial inner membrane; neurotransmitter binding; sensory perception of pain; synaptic membrane	GO:0005743; GO:0042165; GO:0019233; GO:0097060		NipSnap family		0.732549	0.522207	1.40279	0.163806	0.965945	0.988936	99	-0.207925	0.524625	2.71347	3.78277	1.12563	3.55793	1.35183	695123	2.80963	471603	1.98829	247408	237191	1.16399	0.497856	2.33801	0.0212637	0.493638	0.560296	106	0.142372	1.30637	2.65783	3.78277	1.12563	3.48887
AGQAVDDFIEK	Q9DCD0	Pgd	Pgd	IPI00466919;	AK002894;AK145602;AK150210;AK153409;AK155027;AK166733;AK166947;AK167215;AK168251;	ENSMUST00000084124;	6-phosphogluconate dehydrogenase, decarboxylating (EC 1.1.1.44)		NP_001074743.1;	Mm.252080;	mmu:110208;	NADP binding; cytoplasm; pentose biosynthetic process; pentose-phosphate shunt; pentose-phosphate shunt, oxidative branch; phosphogluconate dehydrogenase (decarboxylating) activity	GO:0050661; GO:0005737; GO:0019322; GO:0006098; GO:0009051; GO:0004616	Carbohydrate degradation; pentose phosphate pathway; D-ribulose 5-phosphate from D-glucose 6-phosphate (oxidative stage): step 3/3.	6-phosphogluconate dehydrogenase family	Cytoplasm.	-0.203005	0.377403	-0.5379	0.591668	0.965945	0.988936	117	-0.586849	-0.789854	2.11817	3.67818	1.10245	3.36719	0.977377	238572	1.52017	147386	1.39216	156938	105869	0.190788	0.341615	0.558488	0.577518	0.826353	0.937938	124	-0.403832	-0.213043	1.96985	3.67818	1.10245	3.04012
AGQEDPVQ	Q91VR8	Brk1	Brk1	IPI00127176;	AK020128;AK150689;AK163236;AK166585;BC010582;	ENSMUST00000035725;	Protein BRICK1 (BRK1)		NP_598698.1;	Mm.485793;	mmu:101314;	actin cytoskeleton organization; cell motility; cytoplasm; cytoskeleton; in utero embryonic development; positive regulation of cell proliferation	GO:0030036; GO:0048870; GO:0005737; GO:0005856; GO:0001701; GO:0008284		BRK1 family	Cytoplasm â€º cytoskeleton.	0.602687	0.404166	1.49119	0.155364	0.965945	0.988936	16	-2.94943	-2.34674	0.857366	1.09478	0.371184	0.521157	0.222077	33230.1	0.706549	24759	0.529366	47031.6	46771.1	0.715114	0.379994	1.88191	0.0770838	0.63764	0.723743	17	-2.94943	-2.23432	0.828177	1.09478	0.371184	0.476007
AGQGCEWMEGGPAFVFEPR	Q9D5J6	Shpk Carkl	Shpk	IPI00108042;	AK015273;AL663116;AL670399;AL670399;AL663116;BC054721;BC056433;	ENSMUST00000006105;	Sedoheptulokinase (SHK) (EC 2.7.1.14) (Carbohydrate kinase-like protein)		NP_083307.1;	Mm.200905;	mmu:74637;	ATP binding; cellular response to interleukin-13; cellular response to interleukin-4; cellular response to lipopolysaccharide; cytoplasm; pentose-phosphate shunt, non-oxidative branch; regulation of inflammatory response; regulation of macrophage activation; sedoheptulokinase activity	GO:0005524; GO:0035963; GO:0071353; GO:0071222; GO:0005737; GO:0009052; GO:0050727; GO:0043030; GO:0050277		FGGY kinase family	Cytoplasm.	-0.381177	0.522029	-0.730183	0.467862	0.965945	0.988936	66	-4.57183	-4.95301	2.21478	2.93363	1.2411	2.12473	0.768494	1.63724e+06	4.30843	77715	0.971609	380008	79985.9	-0.701329	0.529903	-1.3235	0.189974	0.710145	0.806039	70	-5.17643	-5.87776	2.30979	2.93363	1.2411	2.66766
AGQIFLGGSIVR	P17563	Selenbp1 Lpsb	Selenbp1	IPI00623845;	M32032;BC011202;	ENSMUST00000090839;	Selenium-binding protein 1 (56 kDa selenium-binding protein) (SBP56) (SP56)	S27878;	NP_033176.2;	Mm.196558;	mmu:20341;	brown fat cell differentiation; cytosol; membrane; nucleus; protein transport; selenium binding	GO:0050873; GO:0005829; GO:0016020; GO:0005634; GO:0015031; GO:0008430		Selenium-binding protein family	Nucleus. Cytoplasm â€º cytosol. Membrane; Peripheral membrane protein.	-0.292687	0.260128	-1.12517	0.26253	0.965945	0.988936	134	-3.93393	-4.22662	1.56077	2.15665	3.13417	2.04268	2.11189	501469	1.28002	342348	1.22271	391767	279992	-0.307443	0.272442	-1.12847	0.261037	0.76884	0.87266	141	-4.10481	-4.41225	1.67944	2.15665	3.13417	2.30632
AGQITNEALSNIR	Q9QY30	Abcb11 Bsep Spgp	Abcb11	IPI00622875;	AF133903;AL929170;CH466519;AF186585;	ENSMUST00000102709;ENSMUST00000102710;	Bile salt export pump (ATP-binding cassette sub-family B member 11) (Sister of P-glycoprotein)		NP_066302.2;	Mm.439855;	mmu:27413;	ATP binding; ATPase activity, coupled to transmembrane movement of substances; Golgi membrane; apical plasma membrane; canalicular bile acid transmembrane transporter activity; integral to membrane; intercellular canaliculus	GO:0005524; GO:0042626; GO:0000139; GO:0016324; GO:0015126; GO:0016021; GO:0046581		ABC transporter superfamily, ABCB family, Multidrug resistance exporter (TC 3.A.1.201) subfamily	Membrane; Multi-pass membrane protein.	0.535361	0.712364	0.751527	0.454967	0.965945	0.988936	67	-2.68449	-2.14913	3.0223	3.11128	0.924195	2.91982	1.03133	169868	1.588	266886	2.38651	106970	111831	-0.234818	0.689101	-0.34076	0.734291	0.847925	0.962424	71	-3.83177	-4.06659	3.00372	3.11128	0.924195	2.79019
AGSRYEDSNNLGTSHLLR	Q9DB77	Uqcrc2	Uqcrc2	IPI00119138;	AK005151;AK007669;AK077583;AK088103;BC003423;	ENSMUST00000033176;	Cytochrome b-c1 complex subunit 2, mitochondrial (Complex III subunit 2) (Core protein II) (Ubiquinol-cytochrome-c reductase complex core protein 2)	PC7073;	NP_080175.1;	Mm.334206;	mmu:67003;	electron transport chain; metal ion binding; metalloendopeptidase activity; mitochondrial inner membrane; mitochondrial respiratory chain complex III; proteolysis	GO:0022900; GO:0046872; GO:0004222; GO:0005743; GO:0005750; GO:0006508		Peptidase M16 family, UQCRC2/QCR2 subfamily	Mitochondrion inner membrane; Peripheral membrane protein; Matrix side.	0.200836	0.360245	0.557498	0.57811	0.965945	0.988936	135	-4.15875	-3.95791	2.16147	3.17415	1.07333	2.89739	1.05113	332636	1.93052	158218	1.25202	172304	126370	0.0647426	0.377956	0.171296	0.864233	0.864993	0.981796	143	-4.31449	-4.24974	2.32988	3.17415	1.07333	3.21547
AGTAAGSAGR	Q6P4S6	Sik3 Kiaa0999 Qsk	Sik3	IPI00453673;IPI00788421;	AK017789;BC033915;BC063268;BC080688;BC082313;AK129257;		Serine/threonine-protein kinase SIK3 (EC 2.7.11.1) (Salt-inducible kinase 3) (SIK-3) (Serine/threonine-protein kinase QSK)		NP_081774.3;	Mm.219459;	mmu:70661;	ATP binding; cytoplasm; magnesium ion binding; protein serine/threonine kinase activity	GO:0005524; GO:0005737; GO:0000287; GO:0004674		Protein kinase superfamily, CAMK Ser/Thr protein kinase family, SNF1 subfamily	Cytoplasm.	0.550408	0.740066	0.743728	0.467823	0.965945	0.988936	16	-3.97055	-3.42014	1.56992	0.962438	0.242394	2.00075	0.584991	12991.2	0.571716	21033.3	0.801635	22723.2	26238	1.29122	0.544219	2.37261	0.0297258	0.504351	0.572456	17	-3.97055	-2.67933	1.1861	0.962438	0.242394	1.35152
AGTAFYIDQCAVR	Q8CC88	Vwa8 Kiaa0564	Vwa8	IPI00762463;IPI00850133;IPI00929874;	AK030028;AK033642;AK154108;BC019143;AK129164;	ENSMUST00000040990;	von Willebrand factor A domain-containing protein 8		NP_082182.1;NP_776119.2;	Mm.159651;	mmu:219189;	ATP binding; ATP catabolic process; ATPase activity; extracellular region; mitochondrion	GO:0005524; GO:0006200; GO:0016887; GO:0005576; GO:0005739			Secreted.	0.511259	0.872487	0.585979	0.566065	0.965945	0.988936	16	-4.42352	-3.91226	1.85082	1.99229	0.450386	1.69761	0.433921	25245	1.00626	43589.5	1.18292	25088.1	36849	0.268117	1.11827	0.239762	0.813382	0.858129	0.974005	17	-4.42352	-4.1554	2.4372	1.99229	0.450386	2.76779
AGTFQAFEQFGQQLLAHGHYASPEIK	P16546	Sptan1 Spna2 Spta2	Sptan1	IPI00753793;IPI00753815;	AL928926;AL928926;X12801;BC027791;AK011566;	ENSMUST00000046257;ENSMUST00000095083;	Spectrin alpha chain, non-erythrocytic 1 (Alpha-II spectrin) (Fodrin alpha chain)	A43769;PC7076;		Mm.204969;		Z disc; actin filament capping; calcium ion binding; cuticular plate; fascia adherens; lateral plasma membrane; paranode region of axon; protein heterodimerization activity; spectrin binding	GO:0030018; GO:0051693; GO:0005509; GO:0032437; GO:0005916; GO:0016328; GO:0033270; GO:0046982; GO:0030507		Spectrin family	Cytoplasm â€º cytoskeleton. Cytoplasm â€º cell cortex.	-0.692727	0.373254	-1.85592	0.0654018	0.965945	0.988936	152	-4.71665	-5.40938	2.37537	2.45996	0.628332	2.68988	0.583768	131793	2.09181	213310	3.74585	63004.3	56945.7	-0.337623	0.374018	-0.902693	0.368046	0.794427	0.901701	160	-4.01504	-4.35267	2.44546	2.45996	0.628332	2.93446
AGVIGLTQTAAR	P50171	Hsd17b8 H2-Ke6 Hke6	Hsd17b8	IPI00115598;IPI00230550;	U34072;U34072;AF100956;BC086927;	ENSMUST00000045467;	Estradiol 17-beta-dehydrogenase 8 (EC 1.1.1.62) (17-beta-hydroxysteroid dehydrogenase 8) (17-beta-HSD 8) (3-oxoacyl-[acyl-carrier-protein] reductase) (EC 1.1.1.-) (Protein Ke6) (Ke-6) (Testosterone 17-beta-dehydrogenase 8) (EC 1.1.1.239)	A48154;	NP_038571.2;	Mm.275452;	mmu:14979;	3-hydroxyacyl-CoA dehydrogenase activity; androgen metabolic process; estradiol 17-beta-dehydrogenase activity; estrogen biosynthetic process; fatty acid biosynthetic process; mitochondrial envelope; mitochondrial matrix; nucleotide binding; plasma membrane; testosterone 17-beta-dehydrogenase (NAD+) activity; testosterone dehydrogenase (NAD+) activity	GO:0003857; GO:0008209; GO:0004303; GO:0006703; GO:0006633; GO:0005740; GO:0005759; GO:0000166; GO:0005886; GO:0050327; GO:0047035	Steroid biosynthesis; estrogen biosynthesis. Lipid metabolism; fatty acid biosynthesis.	Short-chain dehydrogenases/reductases (SDR) family	Mitochondrion matrix.	-0.177246	0.505684	-0.350508	0.727057	0.969439	0.992513	67	-2.43415	-2.61139	2.14544	2.36417	1.06987	2.00685	0.840739	1.16669e+06	3.30584	332350	2.43825	352918	136307	-0.349387	0.599983	-0.582328	0.56219	0.824849	0.936232	71	-3.46277	-3.81215	2.61527	2.36417	1.06987	2.88876
AGVNTVTTLVENK	P12970	Rpl7a Surf-3 Surf3	Rpl7a	IPI00330363;	M14689;M21455;M21456;M21457;M21458;M21459;M21460;M14692;AK019449;BC016489;BC080663;BC080669;BC080712;BC084678;	ENSMUST00000102898;ENSMUST00000177716;	60S ribosomal protein L7a (Surfeit locus protein 3)	A30241;	NP_038749.1;	Mm.328601;Mm.398371;	mmu:27176;	membrane; polysomal ribosome; ribosome biogenesis	GO:0016020; GO:0042788; GO:0042254		Ribosomal protein L7Ae family		0.735175	0.459276	1.60073	0.112561	0.965945	0.988936	101	1.43638	2.17155	2.38647	3.68919	1.23664	3.5725	1.58915	363041	1.58388	425314	1.55777	229210	273028	0.338403	0.49989	0.676954	0.499938	0.815695	0.925842	104	0.608348	0.946751	2.66868	3.68919	1.23664	3.61387
AGVSISVVHGNLSEEAANQMR	P36552	Cpox Cpo	Cpox	IPI00400301;	D16333;BC017680;AY382578;AB099924;	ENSMUST00000060077;	Coproporphyrinogen-III oxidase, mitochondrial (COX) (Coprogen oxidase) (Coproporphyrinogenase) (EC 1.3.3.3)	A48049;	NP_031783.2;	Mm.291519;	mmu:12892;	coproporphyrinogen oxidase activity; heme biosynthetic process; mitochondrial inner membrane; mitochondrial intermembrane space; mitochondrion; protein homodimerization activity; protoporphyrinogen IX biosynthetic process; response to arsenic-containing substance; response to insecticide; response to iron ion; response to lead ion; response to methylmercury	GO:0004109; GO:0006783; GO:0005743; GO:0005758; GO:0005739; GO:0042803; GO:0006782; GO:0046685; GO:0017085; GO:0010039; GO:0010288; GO:0051597	Porphyrin metabolism; protoporphyrin-IX biosynthesis; protoporphyrinogen-IX from coproporphyrinogen-III (O2 route): step 1/1.	Aerobic coproporphyrinogen-III oxidase family	Mitochondrion intermembrane space.	-0.103539	0.50047	-0.206883	0.836602	0.969439	0.992513	84	-2.34257	-2.44611	2.37394	2.91054	1.03474	2.17296	0.745092	422710	2.32157	121834	1.50758	182079	80814.3	-0.180773	0.579521	-0.311934	0.75582	0.850498	0.965344	89	-2.04071	-2.22148	2.82424	2.91054	1.03474	3.4343
AGVVSGK	Q9CXF4	Tbc1d15	Tbc1d15	IPI00110247;	AK014477;AK078875;AK147085;	ENSMUST00000020339;	TBC1 domain family member 15 (GTPase-activating protein RAB7) (GAP for RAB7) (Rab7-GAP)		NP_079982.3;	Mm.22252;	mmu:66687;	Rab GTPase activator activity; extracellular region; mitochondrion	GO:0005097; GO:0005576; GO:0005739			Cytoplasm.	1.44783	1.03067	1.40475	0.179213	0.965945	0.988936	16	-1.56392	-0.116093	2.18638	2.97085	1.89961	0.85707	7.38264	222952	1.03085	91055.4	0.445432	216280	204421	-0.35845	1.65262	-0.216898	0.83087	0.860194	0.976349	17	-1.56392	-1.92237	3.6018	2.97085	1.89961	4.07324
AHAMFSAEGLPLGSDSLEYAWLIDVQAGSLTAK	A2AAE1	Kiaa1109 Fsa Kiaa1371	Kiaa1109	IPI00755374;IPI00808103;IPI00850947;IPI00885934;IPI01008053;IPI01023158;	AK028716;AK041642;AK052702;AK134811;AK148181;AL691425;AL645759;AL662823;AL662823;AL645759;AL691425;AL645759;AL662823;AL691425;AL645753;AL645806;AL645753;AL645806;AL645806;AL645753;AL645806;AL645753;AK220265;BC027125;BC034738;BC079623;AK173100;	ENSMUST00000057272;ENSMUST00000152564;	Uncharacterized protein KIAA1109 (Fragile site-associated protein homolog)		NP_766267.2;	Mm.207907;	mmu:229227;	adipose tissue development; fat cell differentiation; integral to membrane; lipid metabolic process; lipid storage; nucleus; nucleus localization; regulation of cell growth; spermatogenesis	GO:0060612; GO:0045444; GO:0016021; GO:0006629; GO:0019915; GO:0005634; GO:0051647; GO:0001558; GO:0007283			Membrane; Single-pass membrane protein.	0.775175	1.32299	0.585928	0.566098	0.965945	0.988936	16	-4.40958	-3.63441	2.80648	3.12729	0.709203	2.44391	0.672438	45235	0.998745	92856.3	1.28694	45291.8	72152.6	1.13138	1.391	0.813358	0.427258	0.803194	0.911653	17	-4.40958	-3.2782	3.03162	3.12729	0.709203	2.93579
AHAVAQVDAWQQLQTFFHKQLGSKS	Q9QYR9	Acot2 Mte1	Acot2	IPI00136683;	AF180798;AF180796;AF180797;AK172617;CH466590;	ENSMUST00000021649;	Acyl-coenzyme A thioesterase 2, mitochondrial (Acyl-CoA thioesterase 2) (EC 3.1.2.2) (Acyl coenzyme A thioester hydrolase) (MTE-I) (Very-long-chain acyl-CoA thioesterase)		NP_598949.3;	Mm.371675;	mmu:171210;	acyl-CoA hydrolase activity; acyl-CoA metabolic process; carboxylesterase activity; mitochondrial matrix; mitochondrion; palmitoyl-CoA hydrolase activity	GO:0047617; GO:0006637; GO:0004091; GO:0005759; GO:0005739; GO:0016290		C/M/P thioester hydrolase family	Mitochondrion matrix.	0.76944	0.757239	1.01611	0.314567	0.965945	0.988936	49	-2.62498	-1.85554	2.78227	2.35227	0.599914	3.07545	0.981154	192164	2.44318	680805	2.70568	78653.3	251620	-0.0714714	0.682821	-0.104671	0.917032	0.871639	0.98934	53	-3.65397	-3.72544	2.57759	2.35227	0.599914	2.69577
AHEEMEANATGKEAEDDNISVTIQAEDAITLDFDGDDLLETGK	Q8CH25	Sltm Met	Sltm	IPI00229571;IPI00556695;	AF462146;AK017839;AK045723;AK077578;AK134756;BC019992;	ENSMUST00000049263;	SAFB-like transcription modulator (Modulator of estrogen-induced transcription) (SAF-like transcription modulator)		NP_079966.2;NP_080613.1;	Mm.22379;	mmu:66660;	RNA binding; apoptotic process; nucleotide binding; nucleus; regulation of transcription, DNA-dependent; transcription, DNA-dependent	GO:0003723; GO:0006915; GO:0000166; GO:0005634; GO:0006355; GO:0006351			Nucleus.	NA	NA	NA	NA	NA	NA	NA	NA	NA	NA	NA	NA	NA	NA	NA	NA	NA	NA	NA	NA	NA	NA	NA	NA	NA	NA	NA	NA	NA	NA	NA	NA	NA
AHFGRQ	Q6A078	Cep290 Kiaa0373 Nphp6	Cep290	IPI00762098;IPI00798578;	AK029960;AK172940;		Centrosomal protein of 290 kDa (Cep290) (Bardet-Biedl syndrome 14 protein homolog) (Nephrocystin-6)		NP_666121.2;	Mm.229114;	mmu:216274;	TCTN-B9D complex; cell surface; centrosome; cilium assembly; cytosol; eye photoreceptor cell development; gamma-tubulin complex; hindbrain development; microtubule basal body; nucleus; otic vesicle formation; photoreceptor connecting cilium; positive regulation of transcription, DNA-dependent; pronephros development; protein transport; retina development in camera-type eye; transcription, DNA-dep…	GO:0036038; GO:0009986; GO:0005813; GO:0042384; GO:0005829; GO:0042462; GO:0000930; GO:0030902; GO:0005932; GO:0005634; GO:0030916; GO:0032391; GO:0045893; GO:0048793; GO:0015031; GO:0060041; GO:0006351			Cytoplasm â€º cytoskeleton â€º centrosome. Nucleus. Cell projection â€º cilium. Cytoplasm â€º cytoskeleton â€º cilium basal body.	-0.237614	1.38103	-0.172056	0.865551	0.969439	0.992513	16	-3.75244	-3.99005	2.9296	2.71231	0.722814	3.13185	0.784916	40349.6	0.849715	35339.5	1.23637	47486	28583.2	0.96881	1.01072	0.958536	0.351227	0.788624	0.895115	17	-3.75244	-2.78363	2.20281	2.71231	0.722814	1.61275
AHFSISNSAEDPFIAIHADSKL	P00688	Amy2 Amy2a	Amy2	IPI00133544;	V00718;X02576;X02577;X02578;AK133526;BC094924;BC100579;J00357;J00358;J00361;X02343;M16540;M15965;M11895;M11896;M11891;	ENSMUST00000098667;ENSMUST00000098673;ENSMUST00000179314;ENSMUST00000179568;	Pancreatic alpha-amylase (PA) (EC 3.2.1.1) (1,4-alpha-D-glucan glucanohydrolase)	ALMSP1;ALMSP;ALMSPC;ALMSPA;I49493;I49494;	NP_001036176.1;NP_001153622.1;NP_001153623.1;NP_001153624.1;	Mm.275426;Mm.443376;Mm.462977;	mmu:100043684;mmu:100043686;mmu:100043688;mmu:109959;	alpha-amylase activity; calcium ion binding; carbohydrate catabolic process; chloride ion binding; extracellular space	GO:0004556; GO:0005509; GO:0016052; GO:0031404; GO:0005615		Glycosyl hydrolase 13 family	Secreted â€º extracellular space.	-0.172902	0.339664	-0.509037	0.611464	0.965945	0.988936	152	-3.24266	-3.41556	2.16161	2.96702	0.515942	2.80526	0.473573	62309.1	2.19533	64765.2	3.07013	28382.5	21095.3	0.190199	0.322072	0.590549	0.555651	0.824849	0.936232	161	-3.14311	-2.95291	2.10582	2.96702	0.515942	2.87265
AHGSPGR	Q8CEE7	Rdh13	Rdh13	IPI00229040;	AK028434;AK034180;BC082583;	ENSMUST00000008579;ENSMUST00000119485;	Retinol dehydrogenase 13 (EC 1.1.1.-)		NP_780581.1;	Mm.413106;	mmu:108841;	mitochondrion; nucleotide binding; oxidoreductase activity	GO:0005739; GO:0000166; GO:0016491		Short-chain dehydrogenases/reductases (SDR) family		0.894182	1.30897	0.683117	0.504305	0.965945	0.988936	16	-6.33712	-5.44294	2.77675	2.6242	0.414099	2.92135	0.536723	9627.79	1.32049	7354.2	0.83143	7291.08	8845.24	1.12344	1.20345	0.93351	0.363627	0.794283	0.901539	17	-6.33712	-5.21369	2.62287	2.6242	0.414099	2.61481
AHHCCCCPCCSCCHCPR	Q9D1E4		NA	IPI00110496;	AK003658;AK009095;AL732309;BC117777;BC117778;	ENSMUST00000043379;ENSMUST00000114356;	UPF0574 protein C9orf169 homolog		NP_080691.2;	Mm.46431;	mmu:67859;				UPF0574 family		1.66353	1.13945	1.45993	0.163665	0.965945	0.988936	16	-9.04648	-7.38295	2.41715	2.33492	0.258103	2.49667	0.338167	16796.3	2.83626	59512.1	2.77524	5922	21443.9	-0.106187	1.27911	-0.0830163	0.934808	0.876722	0.995109	17	-9.04648	-9.15267	2.78776	2.33492	0.258103	3.12937
AHHDLGYFYGSSYVAAPDGSR	Q8VC97	Upb1	Upb1	IPI00121639;	BC021388;BC024447;	ENSMUST00000039925;	Beta-ureidopropionase (EC 3.5.1.6) (Beta-alanine synthase) (N-carbamoyl-beta-alanine amidohydrolase)		NP_598756.1;	Mm.441195;	mmu:103149;	beta-alanine biosynthetic process; beta-ureidopropionase activity; cytoplasm; metal ion binding	GO:0019483; GO:0003837; GO:0005737; GO:0046872	Amino-acid biosynthesis; beta-alanine biosynthesis.	CN hydrolase family, BUP subfamily	Cytoplasm.	-0.647055	0.398788	-1.62255	0.107802	0.965945	0.988936	101	-1.73304	-2.38009	2.07216	2.25073	1.13461	2.42972	0.923582	172785	1.07195	143788	1.33419	161188	107771	-0.749207	0.392808	-1.90731	0.0591618	0.604162	0.685745	107	-2.59967	-3.34888	2.09702	2.25073	1.13461	2.52123
AHLMEIQVNGGTVAEK	P27659	Rpl3	Rpl3	IPI00321170;	Y00225;U89417;AK088993;AK144518;AK144816;AK146502;AK149494;AK151596;AK166433;AK166825;AK167787;AK167947;AK168040;AK168059;AK168126;AK168128;AK168224;AK168744;AK169060;AK169235;AK169321;AK170819;CH466550;BC009655;BC083134;BC094059;BC158039;	ENSMUST00000081650;	60S ribosomal protein L3 (J1 protein)		NP_038790.2;	Mm.290771;Mm.396243;Mm.474802;	mmu:27367;	cellular response to interleukin-4; cytosolic large ribosomal subunit; nucleolus; structural constituent of ribosome; translation	GO:0071353; GO:0022625; GO:0005730; GO:0003735; GO:0006412		Ribosomal protein L3P family	Nucleus â€º nucleolus. Cytoplasm.	0.589915	0.366022	1.61169	0.108483	0.965945	0.988936	217	-0.96319	-0.373275	2.79953	3.45607	1.00451	3.20507	1.09765	336120	2.20374	565990	2.45028	152522	230990	-0.617249	0.401406	-1.53772	0.125493	0.677589	0.769086	230	-1.33496	-1.95221	3.1543	3.45607	1.00451	3.83238
AHMVTLDYTVQVPGTGR	Q9QXF8	Gnmt	Gnmt	IPI00467066;	D89664;AF325352;AY054408;BC014283;	ENSMUST00000002846;	Glycine N-methyltransferase (EC 2.1.1.20)		NP_034451.1;	Mm.29395;	mmu:14711;	S-adenosylhomocysteine metabolic process; S-adenosylmethionine metabolic process; cytosol; folic acid binding; glycine N-methyltransferase activity; glycine binding; glycogen metabolic process; methionine metabolic process; nucleus; one-carbon metabolic process; protein homotetramerization; regulation of gluconeogenesis	GO:0046498; GO:0046500; GO:0005829; GO:0005542; GO:0017174; GO:0016594; GO:0005977; GO:0006555; GO:0005634; GO:0006730; GO:0051289; GO:0006111		Class I-like SAM-binding methyltransferase superfamily, Glycine N-methyltransferase family	Cytoplasm.	-0.130809	0.224108	-0.583687	0.559949	0.965945	0.988936	254	2.9334	2.80259	1.84123	3.96209	32.3674	4.05781	16.0249	2.78666e+06	1.39453	2.69572e+06	1.62006	1.99827e+06	1.66396e+06	0.00437017	0.207614	0.0210495	0.983222	0.880069	0.998908	269	3.18331	3.18768	1.75247	3.96209	32.3674	3.95002
AHSHPNRHLQTDSLPDSIK	F6UXT7	Gm9912	Gm9912	IPI00405839;		ENSMUST00000066092;	0										-1.83463	0.958831	-1.9134	0.0737618	0.965945	0.988936	16	0.412868	-1.42176	2.03399	1.05502	2.55533	2.67603	1.88219	267311	0.605265	160928	0.694239	441643	231805	-0.610732	0.59018	-1.03482	0.315249	0.788327	0.894778	17	0.412868	-0.197864	1.28627	1.05502	2.55533	1.45846
AHSIQIMK	P62717	Rpl18a	Rpl18a	IPI00162790;	AK010983;AK146543;AK161942;AK162047;BC037146;	ENSMUST00000054220;	60S ribosomal protein L18a		NP_084027.1;	Mm.379251;Mm.431334;	mmu:76808;	cytosolic large ribosomal subunit; structural constituent of ribosome; translation	GO:0022625; GO:0003735; GO:0006412		Ribosomal protein L18Ae family		-0.44207	0.517597	-0.854082	0.395518	0.965945	0.988936	83	-3.54864	-3.99071	2.45518	3.11786	1.58765	3.77432	1.63674	455158	2.01013	165892	0.955437	226432	173629	-0.430273	0.488568	-0.880684	0.380888	0.798559	0.906391	88	-3.83902	-4.26929	2.38098	3.11786	1.58765	3.62177
AHSNHTDIISFR	Q3UEG6	Agxt2	Agxt2	IPI00128738;	AK149538;BC141248;	ENSMUST00000110542;	Alanine--glyoxylate aminotransferase 2, mitochondrial (AGT 2) (EC 2.6.1.44) ((R)-3-amino-2-methylpropionate--pyruvate transaminase) (EC 2.6.1.40) (Beta-ALAAT II) (Beta-alanine-pyruvate aminotransferase) (D-AIBAT)			Mm.482244;		(R)-3-amino-2-methylpropionate-pyruvate transaminase activity; alanine-glyoxylate transaminase activity; metabolic process; mitochondrion; pyridoxal phosphate binding	GO:0047305; GO:0008453; GO:0008152; GO:0005739; GO:0030170		Class-III pyridoxal-phosphate-dependent aminotransferase family	Mitochondrion.	-0.190505	0.397424	-0.479349	0.632593	0.965945	0.988936	116	-2.42364	-2.61414	2.23054	2.70011	1.19973	2.59193	1.0751	384193	1.85815	256543	1.78333	206761	143856	-0.709531	0.396599	-1.78904	0.0760498	0.63764	0.723743	124	-3.11664	-3.82617	2.2869	2.70011	1.19973	2.66628
AHTMTDDVTFWK	Q68FD5	Cltc	Cltc	IPI00169916;	AL592222;BC079897;	ENSMUST00000103186;	Clathrin heavy chain 1		NP_001003908.1;	Mm.479526;	mmu:67300;	Myb complex; clathrin coat of coated pit; clathrin coat of trans-Golgi network vesicle; intracellular protein transport; melanosome; membrane coat; mitochondrion; receptor internalization; spindle; spindle assembly involved in mitosis; structural molecule activity; transferrin transport	GO:0031523; GO:0030132; GO:0030130; GO:0006886; GO:0042470; GO:0030117; GO:0005739; GO:0031623; GO:0005819; GO:0090307; GO:0005198; GO:0033572		Clathrin heavy chain family	Cytoplasmic vesicle membrane; Peripheral membrane protein; Cytoplasmic side. Membrane â€º coated pit; Peripheral membrane protein; Cytoplasmic side. Melanosome.	0.350112	0.247289	1.4158	0.157854	0.965945	0.988936	305	-3.69713	-3.34702	2.2256	2.76014	1.21456	2.82113	1.46748	553226	2.17296	428350	1.73993	254596	246188	0.167548	0.238623	0.702144	0.483095	0.815695	0.925842	323	-3.05758	-2.89004	2.20645	2.76014	1.21456	2.61346
AHTSLGIEK	O08614	Utrn utrophin	Utrn	IPI00353420;	Y12229;		0			Mm.331784;		calcium ion binding; zinc ion binding	GO:0005509; GO:0008270				0.607056	1.27191	0.477278	0.639618	0.965945	0.988936	16	-3.90834	-3.30129	2.69814	2.81438	0.720095	2.57665	0.7805	27847	0.748836	37241.1	0.836211	37187.1	44535.5	-0.438604	1.17534	-0.373172	0.713918	0.843074	0.956917	16	-3.90834	-4.34695	2.56159	2.81438	0.720095	2.12416
AHVYVEEVPWK	P25688	Uox	Uox	IPI00223367;	M27695;BC019771;	ENSMUST00000029837;	Uricase (EC 1.7.3.3) (Urate oxidase)	B36227;	NP_033500.1;	Mm.10865;	mmu:22262;	mitochondrion; peroxisome; purine nucleobase metabolic process; urate catabolic process; urate oxidase activity	GO:0005739; GO:0005777; GO:0006144; GO:0019628; GO:0004846	Purine metabolism; urate degradation; (S)-allantoin from urate: step 1/3.	Uricase family	Peroxisome.	-0.208186	0.290971	-0.715489	0.475018	0.965945	0.988936	235	-1.4658	-1.67399	2.30951	3.58068	1.49539	3.7483	1.44018	392365	1.44479	358036	1.55505	271572	230241	-0.345739	0.318579	-1.08525	0.278868	0.77345	0.877892	247	-2.0361	-2.38184	2.59793	3.58068	1.49539	3.71004
AIADYLR	P63005	Pafah1b1 Lis-1 Lis1 Pafaha	Pafah1b1	IPI00227864;IPI00309207;	U95116;U95120;U95119;U95120;U95119;L25109;AY189217;AY189218;BC014831;BC026141;	ENSMUST00000021091;ENSMUST00000102520;	Platelet-activating factor acetylhydrolase IB subunit alpha (Lissencephaly-1 protein) (LIS-1) (PAF acetylhydrolase 45 kDa subunit) (PAF-AH 45 kDa subunit) (PAF-AH alpha) (PAFAH alpha)		NP_038653.1;	Mm.397111;	mmu:18472;	acrosome assembly; actin cytoskeleton organization; adult locomotory behavior; ameboidal cell migration; astral microtubule; axon part; brain morphogenesis; cell cortex; centrosome; cerebral cortex neuron differentiation; corpus callosum morphogenesis; cytosol; establishment of centrosome localization; establishment of mitotic spindle orientation; growth cone; hippocampus development; kinesin com…	GO:0001675; GO:0030036; GO:0008344; GO:0001667; GO:0000235; GO:0033267; GO:0048854; GO:0005938; GO:0005813; GO:0021895; GO:0021540; GO:0005829; GO:0051660; GO:0000132; GO:0030426; GO:0021766; GO:0005871; GO:0000776; GO:0021819; GO:0007611; GO:0016042; GO:0005875; GO:0008017; GO:0000226; GO:0031023; GO:0007067; GO:0031512; GO:0046329; GO:0010977; GO:0007405; GO:0050885; GO:0001764; GO:0043025; GO:…		WD repeat LIS1/nudF family	Cytoplasm â€º cytoskeleton. Cytoplasm â€º cytoskeleton â€º centrosome. Cytoplasm â€º cytoskeleton â€º spindle. Nucleus membrane.	0.91651	0.499435	1.83509	0.0700316	0.965945	0.988936	84	-4.93464	-4.01813	2.36903	3.04152	0.638319	1.96571	0.510789	43590.3	1.29316	32712.8	1.04153	33708.4	31408.6	0.420674	0.525909	0.799898	0.425949	0.803194	0.911653	87	-5.08013	-4.65946	2.56296	3.04152	0.638319	2.60119
AIAGIINQPYYNYQAGPDAALGR	Q9Z0S1	Bpnt1	Bpnt1	IPI00318545;	AF125043;AK008714;AK151931;AK152009;BC011036;	ENSMUST00000027916;	3'(2'),5'-bisphosphate nucleotidase 1 (EC 3.1.3.7) (Bisphosphate 3'-nucleotidase 1) (PAP-inositol 1,4-phosphatase) (PIP)		NP_035924.2;	Mm.227549;	mmu:23827;	3'(2'),5'-bisphosphate nucleotidase activity; magnesium ion binding; phosphatidylinositol phosphorylation	GO:0008441; GO:0000287; GO:0046854		Inositol monophosphatase family		-1.21017	0.626365	-1.93205	0.0590297	0.965945	0.988936	50	-3.3893	-4.59947	2.30141	2.03152	0.663483	3.01447	0.705624	82174.4	1.13979	151168	2.20079	72096.3	68688.2	-0.0275852	0.607225	-0.0454283	0.963937	0.880069	0.998908	53	-2.30333	-2.33092	2.29222	2.03152	0.663483	2.93016
AIAQSSVIFNPCLFGR	Q8VCC2	Ces1 Ces1g	Ces1	IPI00115867;	Y12887;BC021150;BC026897;	ENSMUST00000044602;	Liver carboxylesterase 1 (EC 3.1.1.1) (Acyl-coenzyme A:cholesterol acyltransferase) (Carboxylesterase 1G) (ES-x)		NP_067431.2;	Mm.22720;	mmu:12623;	carboxylesterase activity; endoplasmic reticulum lumen; methyl indole-3-acetate esterase activity; methyl jasmonate esterase activity; methyl salicylate esterase activity; retinyl-palmitate esterase activity	GO:0004091; GO:0005788; GO:0080030; GO:0080032; GO:0080031; GO:0050253		Type-B carboxylesterase/lipase family	Endoplasmic reticulum lumen.	-0.028482	0.234152	-0.121639	0.903282	0.970836	0.993943	251	-3.2794	-3.30788	1.92375	3.23941	1.83321	2.98978	1.70244	459609	1.35498	423412	1.46835	339201	288360	-0.150605	0.26105	-0.57692	0.564476	0.824849	0.936232	269	-3.13306	-3.28367	2.20352	3.23941	1.83321	3.66664
AIASATEGGSVPQIR	Q9Z0X1	Aifm1 Aif Pdcd8	Aifm1	IPI00129577;	AF100927;BC003292;	ENSMUST00000037349;	Apoptosis-inducing factor 1, mitochondrial (EC 1.-.-.-) (Programmed cell death protein 8)		NP_036149.1;	Mm.240434;	mmu:26926;	DNA binding; activation of cysteine-type endopeptidase activity involved in apoptotic process; apoptotic DNA fragmentation; apoptotic mitochondrial changes; cell redox homeostasis; cytosol; electron-transferring-flavoprotein dehydrogenase activity; flavin adenine dinucleotide binding; intrinsic apoptotic signaling pathway in response to endoplasmic reticulum stress; mitochondrial inner membrane; …	GO:0003677; GO:0006919; GO:0006309; GO:0008637; GO:0045454; GO:0005829; GO:0004174; GO:0050660; GO:0070059; GO:0005743; GO:0005758; GO:0044455; GO:0005741; GO:0032981; GO:0051402; GO:0030182; GO:0005634; GO:0048471		FAD-dependent oxidoreductase family	Mitochondrion intermembrane space. Mitochondrion inner membrane. Cytoplasm. Cytoplasm â€º perinuclear region. Nucleus.	0.0799953	0.341574	0.234196	0.815036	0.969439	0.992513	236	-1.94415	-1.86415	2.71116	3.21273	1.0852	3.23596	1.11739	436900	2.80324	270803	1.95528	155855	138499	0.210393	0.306502	0.686432	0.493075	0.815695	0.925842	251	-1.28397	-1.07358	2.49945	3.21273	1.0852	2.89601
AIDLFTDAIK	Q99L47	St13 Fam10a1 Hip	St13	IPI00116308;	CT010318;AK146528;AK147169;AK159149;BC003843;	ENSMUST00000172107;	Hsc70-interacting protein (Hip) (Protein FAM10A1) (Protein ST13 homolog)		NP_598487.1;	Mm.180337;	mmu:70356;	chaperone cofactor-dependent protein refolding; cytosol; dATP binding; negative regulation of protein refolding; protein complex; protein homooligomerization	GO:0070389; GO:0005829; GO:0032564; GO:0061084; GO:0043234; GO:0051260		FAM10 family	Cytoplasm.	0.253178	0.475604	0.53233	0.596903	0.965945	0.988936	49	-1.82846	-1.57528	1.74748	2.19126	1.00421	2.04997	1.09761	266376	1.78657	104913	0.961309	149099	109136	-0.00679819	0.45857	-0.0148248	0.988229	0.880202	0.999059	52	-1.79444	-1.80124	1.73106	2.19126	1.00421	2.21216
AIDQEMFK	Q5FW57	Gm4952	Gm4952	IPI00624210;IPI01007836;	BC089619;	ENSMUST00000092931;	Glycine N-acyltransferase-like protein (EC 2.3.1.13) (Acyl-CoA:glycine N-acyltransferase-like) (AAc-like)		NP_001013784.2;NP_001161379.1;	Mm.302458;	mmu:240549;	glycine N-acyltransferase activity; mitochondrion	GO:0047961; GO:0005739		Glycine N-acyltransferase family	Mitochondrion.	0.500774	0.346374	1.44576	0.150304	0.965945	0.988936	152	-2.48363	-1.98286	2.20431	3.21177	0.895578	2.88235	0.934165	1.31757e+06	4.81923	468123	2.64497	273399	176986	0.308851	0.344017	0.897777	0.370645	0.796578	0.904143	161	-3.07508	-2.76623	2.24931	3.21177	0.895578	3.2906
AIECSYTSADGLK	O88455	Dhcr7	Dhcr7	IPI00130988;	AF057368;BC006854;	ENSMUST00000073878;ENSMUST00000124340;ENSMUST00000141916;	7-dehydrocholesterol reductase (7-DHC reductase) (EC 1.3.1.21) (Sterol Delta(7)-reductase)		NP_031882.1;	Mm.249342;	mmu:13360;	7-dehydrocholesterol reductase activity; blood vessel development; cell differentiation; cholesterol biosynthetic process; endoplasmic reticulum membrane; integral to membrane; lung development; multicellular organism growth; nuclear outer membrane; post-embryonic development; regulation of cell proliferation; regulation of cholesterol biosynthetic process; sterol biosynthetic process	GO:0047598; GO:0001568; GO:0030154; GO:0006695; GO:0005789; GO:0016021; GO:0030324; GO:0035264; GO:0005640; GO:0009791; GO:0042127; GO:0045540; GO:0016126	Steroid biosynthesis; cholesterol biosynthesis.	ERG4/ERG24 family	Endoplasmic reticulum membrane; Multi-pass membrane protein.	-0.23239	0.661434	-0.351343	0.727565	0.969439	0.992513	33	-3.94751	-4.1799	1.9843	1.70786	0.458639	2.17409	0.549548	36854.4	0.99171	49125.8	1.16109	37162.5	42310.1	-1.17177	0.867485	-1.35077	0.185438	0.710145	0.806039	35	-4.63796	-5.80973	2.67377	1.70786	0.458639	3.26431
AIELFSVGQGPAK	O70310	Nmt1	Nmt1	IPI00224128;	AF043326;BC016526;BC021635;	ENSMUST00000021314;	Glycylpeptide N-tetradecanoyltransferase 1 (EC 2.3.1.97) (Myristoyl-CoA:protein N-myristoyltransferase 1) (NMT 1) (Type I N-myristoyltransferase) (Peptide N-myristoyltransferase 1)		NP_032733.1;	Mm.10265;	mmu:18107;	N-terminal peptidyl-glycine N-myristoylation; actin cytoskeleton; cell junction; cytoplasm; glycylpeptide N-tetradecanoyltransferase activity; in utero embryonic development; plasma membrane	GO:0018008; GO:0015629; GO:0030054; GO:0005737; GO:0004379; GO:0001701; GO:0005886		NMT family	Cytoplasm.	0.612264	0.605312	1.01149	0.319371	0.965945	0.988936	32	-3.20666	-2.5944	1.81593	1.7404	0.520074	1.91584	0.693648	29623.1	0.741922	40500.9	0.801771	39927.5	50514.3	0.421701	0.500262	0.842959	0.404975	0.803194	0.911653	35	-3.51028	-3.08858	1.54191	1.7404	0.520074	1.53069
AIELNPANAVYFCNR	Q8BJU0	Sgta Sgt	Sgta	IPI00116331;IPI00399631;	AK039966;AK051005;AK079168;BC003836;	ENSMUST00000005067;	Small glutamine-rich tetratricopeptide repeat-containing protein alpha (Alpha-SGT)		NP_078775.1;	Mm.30068;	mmu:52551;	cytoplasm; protein heterodimerization activity; protein homodimerization activity	GO:0005737; GO:0046982; GO:0042803		SGT family		-0.0323861	0.601144	-0.053874	0.95736	0.973091	0.996252	33	-3.34331	-3.37569	1.80343	2.1743	0.578032	1.41981	0.374232	35599.7	1.00143	27177	0.895172	35548.7	30359.5	0.240174	0.542019	0.443109	0.660414	0.832158	0.944527	35	-2.73909	-2.49891	1.67062	2.1743	0.578032	1.45637
AIESQCYVIAAAQCGR	Q8VDK1	Nit1	Nit1	IPI00128873;IPI00453658;	AF069985;AF069988;BC021634;	ENSMUST00000111289;ENSMUST00000111295;	Nitrilase homolog 1 (EC 3.5.-.-)		NP_001229509.1;NP_036179.1;	Mm.12915;Mm.270139;	mmu:27045;	hydrolase activity, acting on carbon-nitrogen (but not peptide) bonds; mitochondrion; nitrogen compound metabolic process	GO:0016810; GO:0005739; GO:0006807		UPF0012 family	Cytoplasm. Mitochondrion.	-0.252671	0.559748	-0.451401	0.652864	0.965945	0.988936	84	0.0955765	-0.157095	2.65512	3.01072	1.65807	3.45459	1.67012	660218	1.89714	1.04527e+06	2.63815	348008	396215	0.349736	0.488033	0.716623	0.475504	0.814209	0.924155	88	0.331275	0.681011	2.37838	3.01072	1.65807	3.08519
AIFLADGNVFTTGFSR	Q9WUM4	Coro1c	Coro1c	IPI00124820;	AF143957;AK079327;AK082986;AK088101;BC019444;BC085498;	ENSMUST00000004646;	Coronin-1C (Coronin-3)		NP_035909.2;	Mm.260158;	mmu:23790;	actin cortical patch assembly; actin cytoskeleton; actin filament binding; phagocytosis	GO:0000147; GO:0015629; GO:0051015; GO:0006909		WD repeat coronin family		0.632595	0.629917	1.00425	0.318141	0.965945	0.988936	84	-2.92619	-2.29359	2.98796	3.98807	0.713578	3.84869	0.776535	221440	2.26076	197660	2.5034	97949.6	78956.5	0.167101	0.611592	0.273222	0.785315	0.854649	0.970055	89	-4.00733	-3.84023	2.98053	3.98807	0.713578	3.26882
AIFTYHDVGLNYK	Q9QYG0	Ndrg2 Kiaa1248 Ndr2	Ndrg2	IPI00136134;IPI00759847;	AB033921;AK076514;AK154597;AK158900;AK168011;BC012963;AK173136;	ENSMUST00000004673;ENSMUST00000111632;	Protein NDRG2 (N-myc downstream-regulated gene 2 protein) (Protein Ndr2)		NP_001139431.1;NP_038892.1;	Mm.26722;	mmu:29811;	Golgi apparatus; Wnt receptor signaling pathway; cell differentiation; centrosome; cytoplasm; growth cone; negative regulation of ERK1 and ERK2 cascade; negative regulation of cytokine production; negative regulation of smooth muscle cell proliferation; nervous system development; nucleus; perinuclear region of cytoplasm; regulation of platelet-derived growth factor production; regulation of vasc…	GO:0005794; GO:0016055; GO:0030154; GO:0005813; GO:0005737; GO:0030426; GO:0070373; GO:0001818; GO:0048662; GO:0007399; GO:0005634; GO:0048471; GO:0090361; GO:0010574		NDRG family	Cytoplasm. Cytoplasm â€º perinuclear region. Cell projection â€º growth cone.	-0.363561	0.364203	-0.998237	0.319964	0.965945	0.988936	134	0.406676	0.043115	2.18522	3.26126	1.94232	3.57408	1.75276	1.38394e+06	2.75607	2.36148e+06	3.66867	502142	643689	-0.0965724	0.352283	-0.274133	0.784381	0.854649	0.970055	142	0.61195	0.515377	2.17162	3.26126	1.94232	3.79165
AIGAVPLIQGEYMIPCEK	P18242	Ctsd	Ctsd	IPI00111013;	X53337;X52886;X68378;X68379;X68380;X68381;X68382;X68383;BC054758;BC057931;	ENSMUST00000151120;	Cathepsin D (EC 3.4.23.5)	KHMSD;	NP_034113.1;	Mm.231395;	mmu:13033;	aspartic-type endopeptidase activity; autophagic vacuole assembly; lysosome; melanosome; mitochondrion; proteolysis	GO:0004190; GO:0000045; GO:0005764; GO:0042470; GO:0005739; GO:0006508		Peptidase A1 family	Lysosome. Melanosome. Secreted â€º extracellular space.	0.54695	0.394025	1.38811	0.171258	0.965945	0.988936	50	0.654246	1.2012	1.44774	2.04244	3.04682	1.09908	8.90656	350267	1.02818	448357	1.22203	340667	366895	0.850133	0.390381	2.1777	0.0339003	0.522677	0.593256	53	0.740778	1.59091	1.47366	2.04244	3.04682	1.09911
AIGLEDQIVSK	Q91WN4	Kmo	Kmo	IPI00128271;IPI00742309;	BC014683;	ENSMUST00000040250;ENSMUST00000097458;	Kynurenine 3-monooxygenase (EC 1.14.13.9) (Kynurenine 3-hydroxylase)		NP_598570.1;	Mm.27217;	mmu:98256;	NAD biosynthetic process; NAD metabolic process; NAD(P)H oxidase activity; electron carrier activity; flavin adenine dinucleotide binding; integral to membrane; kynurenine 3-monooxygenase activity; mitochondrial inner membrane; mitochondrial outer membrane; response to salt stress; tryptophan catabolic process to kynurenine	GO:0009435; GO:0019674; GO:0016174; GO:0009055; GO:0050660; GO:0016021; GO:0004502; GO:0005743; GO:0005741; GO:0009651; GO:0019441	Cofactor biosynthesis; NAD(+) biosynthesis; quinolinate from L-kynurenine: step 1/3.	Aromatic-ring hydroxylase family, KMO subfamily	Mitochondrion outer membrane; Multi-pass membrane protein.	-0.173093	0.530757	-0.326126	0.74514	0.969439	0.992513	84	-2.22075	-2.39385	2.5176	3.96482	1.44934	3.73946	1.28561	2.73741e+06	3.04018	1.96824e+06	3.0209	900411	651542	0.766624	0.500645	1.53127	0.129249	0.677589	0.769086	89	-0.613406	0.153218	2.43984	3.96482	1.44934	3.58645
AIGLPEDLIQK	P12710	Fabp1 Fabpl	Fabp1	IPI00120451;	Y14660;BC009812;	ENSMUST00000067492;	Fatty acid-binding protein, liver (14 kDa selenium-binding protein) (Fatty acid-binding protein 1) (Liver-type fatty acid-binding protein) (L-FABP)	A32640;	NP_059095.1;	Mm.22126;	mmu:14080;	antioxidant activity; apical cortex; bile acid binding; cellular response to hydrogen peroxide; cellular response to hypoxia; chromatin binding; cytoplasm; cytosol; drug binding; fatty acid binding; intestinal absorption; long-chain fatty acid transporter activity; negative regulation of apoptotic process; negative regulation of cysteine-type endopeptidase activity involved in apoptotic process; …	GO:0016209; GO:0045179; GO:0032052; GO:0070301; GO:0071456; GO:0003682; GO:0005737; GO:0005829; GO:0008144; GO:0005504; GO:0050892; GO:0005324; GO:0043066; GO:0043154; GO:0005634; GO:0005782; GO:0005543; GO:0008284; GO:0032000; GO:0051345		Calycin superfamily, Fatty-acid binding protein (FABP) family	Cytoplasm.	-0.839266	0.239167	-3.50913	0.000491386	0.37377	0.382667	486	5.75204	4.91277	2.73216	3.92848	7.68719	4.70399	12.8594	9.08187e+06	2.48213	5.17605e+06	2.15811	3.6589e+06	2.39842e+06	-1.20552	0.22972	-5.2478	2.25522e-07	0.000618924	0.0007025	514	5.12135	3.91583	2.69615	3.92848	7.68719	4.48922
AIGTLIVTK	Q9JLF6	Tgm1	Tgm1	IPI00331573;	AF186373;BC026422;	ENSMUST00000002389;ENSMUST00000168729;ENSMUST00000178034;	Protein-glutamine gamma-glutamyltransferase K (EC 2.3.2.13) (Epidermal TGase) (Transglutaminase K) (TG(K)) (TGK) (TGase K) (Transglutaminase-1) (TGase-1)		NP_001155186.1;NP_001155187.1;NP_064368.3;	Mm.41964;	mmu:21816;	cell-cell adherens junction; intrinsic to membrane; keratinization; metal ion binding; organ morphogenesis; peptide cross-linking; protein metabolic process; protein-glutamine gamma-glutamyltransferase activity	GO:0005913; GO:0031224; GO:0031424; GO:0046872; GO:0009887; GO:0018149; GO:0019538; GO:0003810		Transglutaminase superfamily, Transglutaminase family	Membrane; Peripheral membrane protein.	-0.200099	0.586545	-0.341149	0.734075	0.969439	0.992513	66	-2.49251	-2.69261	2.4885	3.02635	0.589875	3.77072	0.715107	173161	2.80548	89173.9	2.03273	61722.5	43869	-0.146994	0.584058	-0.251677	0.802018	0.855906	0.971482	71	-2.94836	-3.09535	2.54585	3.02635	0.589875	3.33751
AIHKIDIPSFDWPIAPFPR	P61922	Abat Gabat	Abat	IPI00227445;IPI00407499;	BC058079;BC058521;AK036128;	ENSMUST00000065987;ENSMUST00000115839;	4-aminobutyrate aminotransferase, mitochondrial (EC 2.6.1.19) ((S)-3-amino-2-methylpropionate transaminase) (EC 2.6.1.22) (GABA aminotransferase) (GABA-AT) (Gamma-amino-N-butyrate transaminase) (GABA transaminase) (GABA-T) (L-AIBAT)		NP_001164449.1;NP_766549.2;	Mm.259315;	mmu:268860;	(S)-3-amino-2-methylpropionate transaminase activity; 4-aminobutyrate transaminase activity; 4-aminobutyrate transaminase complex; behavioral response to cocaine; copulation; gamma-aminobutyric acid metabolic process; locomotory behavior; mitochondrial matrix; mitochondrion; negative regulation of blood pressure; neurotransmitter catabolic process; protein homodimerization activity; pyridoxal pho…	GO:0047298; GO:0003867; GO:0032144; GO:0048148; GO:0007620; GO:0009448; GO:0007626; GO:0005759; GO:0005739; GO:0045776; GO:0042135; GO:0042803; GO:0030170; GO:0042493; GO:0045471; GO:0001666; GO:0010039; GO:0035094; GO:0032145		Class-III pyridoxal-phosphate-dependent aminotransferase family	Mitochondrion matrix.	-0.197179	0.162645	-1.21233	0.226593	0.965945	0.988936	237	0.0437558	-0.153423	1.29095	1.46943	1.4319	1.75125	1.43147	231553	1.01665	241884	1.19839	227761	201841	-0.143277	0.168228	-0.851685	0.395201	0.803194	0.911653	251	-0.106816	-0.250093	1.37185	1.46943	1.4319	1.77306
AIIIFVPVPQLK	P62082	Rps7	Rps7	IPI00136984;	AF043285;BC002014;	ENSMUST00000074267;	40S ribosomal protein S7		NP_035430.1;	Mm.279839;Mm.371579;	mmu:20115;	90S preribosome; cytosolic small ribosomal subunit; microtubule organizing center; rRNA processing; ribosomal small subunit biogenesis; small-subunit processome; structural constituent of ribosome; translation	GO:0030686; GO:0022627; GO:0005815; GO:0006364; GO:0042274; GO:0032040; GO:0003735; GO:0006412		Ribosomal protein S7e family	Cytoplasm â€º cytoskeleton â€º centrosome.	0.199284	0.376444	0.529387	0.597407	0.965945	0.988936	135	-1.84991	-1.65062	2.25866	2.79354	1.02906	3.19198	1.26899	340180	2.13414	653692	2.87753	159399	227171	-0.148158	0.398798	-0.371512	0.710806	0.842839	0.956651	143	-2.00825	-2.15641	2.45836	2.79354	1.02906	3.16516
AIKPTAAPPLAEAGAAK	Q9D2G2	Dlst	Dlst	IPI00134809;IPI00845858;	AK019713;AK054053;AK149664;AK158877;AK168570;AK169943;CT010197;BC006702;BC024066;	ENSMUST00000053811;	Dihydrolipoyllysine-residue succinyltransferase component of 2-oxoglutarate dehydrogenase complex, mitochondrial (EC 2.3.1.61) (2-oxoglutarate dehydrogenase complex component E2) (OGDC-E2) (Dihydrolipoamide succinyltransferase component of 2-oxoglutarate dehydrogenase complex) (E2K)		NP_084501.1;	Mm.296221;	mmu:78920;	2-oxoglutarate metabolic process; L-lysine catabolic process to acetyl-CoA via saccharopine; NADH metabolic process; dihydrolipoyllysine-residue succinyltransferase activity; mitochondrion; nucleus; oxoglutarate dehydrogenase complex; plasma membrane; tricarboxylic acid cycle	GO:0006103; GO:0033512; GO:0006734; GO:0004149; GO:0005739; GO:0005634; GO:0045252; GO:0005886; GO:0006099	Amino-acid degradation; L-lysine degradation via saccharopine pathway; glutaryl-CoA from L-lysine: step 6/6.	2-oxoacid dehydrogenase family	Mitochondrion.	0.250814	0.344824	0.727367	0.468014	0.965945	0.988936	168	-4.95992	-4.70911	2.31315	2.49989	0.806378	2.94357	1.04174	85013.6	1.06209	103457	1.1473	80043.5	90174.1	-0.152774	0.334842	-0.456255	0.648766	0.830777	0.942961	177	-5.82012	-5.9729	2.30774	2.49989	0.806378	3.16684
AILESGSSNAPWAVK	Q03311	Bche	Bche	IPI00131168;	M99492;AK050337;CH466547;	ENSMUST00000029367;	Cholinesterase (EC 3.1.1.8) (Acylcholine acylhydrolase) (Butyrylcholine esterase) (Choline esterase II) (Pseudocholinesterase)	S70849;	NP_033868.3;	Mm.250719;	mmu:12038;	acetylcholinesterase activity; carboxylesterase activity; choline binding; choline metabolic process; endoplasmic reticulum lumen; extracellular space; learning; membrane; negative regulation of synaptic transmission; nuclear envelope lumen; response to alkaloid; response to drug; response to folic acid; response to glucocorticoid stimulus; synaptic transmission, cholinergic	GO:0003990; GO:0004091; GO:0033265; GO:0019695; GO:0005788; GO:0005615; GO:0007612; GO:0016020; GO:0050805; GO:0005641; GO:0043279; GO:0042493; GO:0051593; GO:0051384; GO:0007271		Type-B carboxylesterase/lipase family	Secreted.	0.860117	0.609368	1.41149	0.167459	0.965945	0.988936	33	-3.2727	-2.41258	1.8281	2.14001	0.550207	1.42588	0.470691	47282.7	1.19117	35918.7	0.860017	39694.5	41765.2	-0.116213	0.654392	-0.177589	0.86007	0.86419	0.980885	35	-3.77825	-3.89446	2.01697	2.14001	0.550207	1.86524
AILILDNDGDRLFAK	P61924	Copz1 Copz	Copz1	IPI00139637;	AB037370;AK003302;BC058524;BC085314;	ENSMUST00000100162;	Coatomer subunit zeta-1 (Zeta-1-coat protein) (Zeta-1 COP)		NP_062791.1;	Mm.29473;	mmu:56447;	COPI vesicle coat; intra-Golgi vesicle-mediated transport; intracellular protein transport	GO:0030126; GO:0006891; GO:0006886		Adaptor complexes small subunit family	Cytoplasm. Golgi apparatus membrane; Peripheral membrane protein; Cytoplasmic side. Cytoplasmic vesicle â€º COPI-coated vesicle membrane; Peripheral membrane protein; Cytoplasmic side.	0.571054	0.662434	0.862054	0.394879	0.965945	0.988936	33	-4.14098	-3.56992	1.9873	2.46682	0.603559	1.55184	0.441359	25736.9	0.794552	23869.1	0.722696	32391.7	33027.8	0.320992	0.790982	0.405814	0.68735	0.834287	0.946944	35	-3.99673	-3.67573	2.43797	2.46682	0.603559	2.36227
AILNYIASKYNLYGKDMK	P30115	Gsta3 Gstyc	Gsta3	IPI00331241;	X65021;M73483;AK014076;AK149543;CH466536;CH466536;BC147272;BC147273;	ENSMUST00000027067;ENSMUST00000121676;	Glutathione S-transferase A3 (EC 2.5.1.18) (GST class-alpha member 3) (Glutathione S-transferase Ya3) (Glutathione S-transferase Yc)	S24322;	NP_001070821.1;NP_034486.2;	Mm.394593;	mmu:14859;	cytoplasm; glutathione metabolic process; glutathione transferase activity; ureteric bud development	GO:0005737; GO:0006749; GO:0004364; GO:0001657		GST superfamily, Alpha family	Cytoplasm.	-0.0292808	0.364101	-0.0804194	0.936095	0.971236	0.994353	84	-4.17798	-4.20726	1.72708	2.12183	0.98321	2.24874	1.02807	154932	1.1592	157194	1.25772	133655	124983	-0.253823	0.495456	-0.512303	0.609708	0.830777	0.942961	89	-4.53962	-4.79345	2.41455	2.12183	0.98321	3.3875
AILPCQDTPSVK	P24527	Lta4h	Lta4h	IPI00229527;	M63848;AK134931;BC021417;	ENSMUST00000016033;	Leukotriene A-4 hydrolase (LTA-4 hydrolase) (EC 3.3.2.6) (Leukotriene A(4) hydrolase)	JN0066;	NP_032543.2;	Mm.271071;	mmu:16993;	Type I pneumocyte differentiation; aminopeptidase activity; cytoplasm; epoxide hydrolase activity; leukotriene biosynthetic process; leukotriene-A4 hydrolase activity; metal ion binding; metallopeptidase activity; nucleus; peptide catabolic process; proteolysis; response to peptide hormone stimulus; response to zinc ion; zinc ion binding	GO:0060509; GO:0004177; GO:0005737; GO:0004301; GO:0019370; GO:0004463; GO:0046872; GO:0008237; GO:0005634; GO:0043171; GO:0006508; GO:0043434; GO:0010043; GO:0008270	Lipid metabolism; leukotriene B4 biosynthesis.	Peptidase M1 family	Cytoplasm.	-0.259647	0.300129	-0.865117	0.387868	0.965945	0.988936	232	-1.83839	-2.09804	2.3822	2.64492	1.0329	2.75293	0.962378	484778	2.49308	274144	2.37106	194450	115621	-0.740152	0.314309	-2.35485	0.0193196	0.486431	0.552116	245	-1.16506	-1.90521	2.56311	2.64492	1.0329	3.47302
AINKLLTMP	Q80YS9	Sgk071 Gm711	Sgk071	IPI00387235;	AL773563;	ENSMUST00000055406;	Probable inactive protein kinase-like protein SgK071 homolog (Sugen kinase 071)		NP_941030.2;	Mm.330079;	mmu:279029;	ATP binding; protein kinase activity	GO:0005524; GO:0004672		Protein kinase superfamily, Ser/Thr protein kinase family, STKL subfamily		0.36036	0.546924	0.658884	0.519341	0.965945	0.988936	16	-8.8259	-8.46554	1.1602	1.1789	0.133573	1.1412	0.134805	1609.65	1.34232	1101.3	1.03706	1199.16	1061.95	0.026288	0.448999	0.0585479	0.953995	0.879015	0.997711	17	-8.8259	-8.79961	0.978571	1.1789	0.133573	0.753929
AINPENGFFGVAPGTSVK	Q9Z2V4	Pck1 Pepck	Pck1	IPI00131438;	AF009605;AK028046;AK133496;AK149525;	ENSMUST00000029017;	Phosphoenolpyruvate carboxykinase, cytosolic [GTP] (PEPCK-C) (EC 4.1.1.32) (Phosphoenolpyruvate carboxylase)		NP_035174.1;	Mm.266867;	mmu:18534;	GDP binding; GTP binding; carboxylic acid binding; cytoplasm; gluconeogenesis; glucose homeostasis; glycerol biosynthetic process from pyruvate; internal protein amino acid acetylation; magnesium ion binding; manganese ion binding; nucleus; oxaloacetate metabolic process; phosphoenolpyruvate carboxykinase (GTP) activity; phosphoenolpyruvate carboxykinase activity; response to activity; response t…	GO:0019003; GO:0005525; GO:0031406; GO:0005737; GO:0006094; GO:0042593; GO:0046327; GO:0006475; GO:0000287; GO:0030145; GO:0005634; GO:0006107; GO:0004613; GO:0004611; GO:0014823; GO:0032868	Carbohydrate biosynthesis; gluconeogenesis.	Phosphoenolpyruvate carboxykinase [GTP] family	Cytoplasm.	-0.28499	0.228722	-1.24601	0.213586	0.965945	0.988936	353	1.3793	1.09431	2.22343	3.26813	1.30525	3.51941	1.26883	1.26764e+06	3.40791	393829	2.00626	371971	196300	-0.188189	0.227451	-0.827384	0.408546	0.803194	0.911653	375	1.49931	1.31112	2.27166	3.26813	1.30525	3.3346
AINQGGLTSVAVR	Q9QUM9	Psma6	Psma6	IPI00131845;	U60288;AF060087;AK088143;AK152915;AK161662;BC086685;	ENSMUST00000021412;	Proteasome subunit alpha type-6 (EC 3.4.25.1) (Macropain iota chain) (Multicatalytic endopeptidase complex iota chain) (Proteasome iota chain)		NP_036098.1;	Mm.30210;	mmu:26443;	RNA binding; cytosol; mitochondrion; nuclear matrix; polysome; positive regulation of NF-kappaB transcription factor activity; proteasome core complex, alpha-subunit complex; proteolysis involved in cellular protein catabolic process; sarcomere; skeletal muscle tissue development; threonine-type endopeptidase activity; ubiquitin-dependent protein catabolic process	GO:0003723; GO:0005829; GO:0005739; GO:0016363; GO:0005844; GO:0051092; GO:0019773; GO:0051603; GO:0030017; GO:0007519; GO:0004298; GO:0006511		Peptidase T1A family	Cytoplasm. Nucleus. Cytoplasm â€º P-body.	-0.275643	0.543496	-0.507167	0.613383	0.965945	0.988936	83	-2.87595	-3.15159	2.57803	2.33735	0.854262	3.15772	1.03185	140913	1.44966	79085.9	1.02562	97203.8	77110.3	0.476109	0.447049	1.065	0.289787	0.781021	0.886486	88	-2.15034	-1.67423	2.17865	2.33735	0.854262	2.44494
AIPDLTAPVAAVQAAVSNLVR	Q64727	Vcl	Vcl	IPI00405227;	L13300;L13299;L18880;AK035184;AK077850;BC008520;BC008554;	ENSMUST00000022369;	Vinculin (Metavinculin)	A60965;T10108;	NP_033528.3;	Mm.279361;	mmu:22330;	actin filament; adherens junction assembly; apical junction assembly; cell adhesion; costamere; epithelial cell-cell adhesion; fascia adherens; focal adhesion; lamellipodium assembly; morphogenesis of an epithelium; plasma membrane; protein localization to cell surface; regulation of cell migration; stress fiber; structural molecule activity	GO:0005884; GO:0034333; GO:0043297; GO:0007155; GO:0043034; GO:0090136; GO:0005916; GO:0005925; GO:0030032; GO:0002009; GO:0005886; GO:0034394; GO:0030334; GO:0001725; GO:0005198		Vinculin/alpha-catenin family	Cytoplasm â€º cytoskeleton. Cell junction â€º adherens junction. Cell membrane; Peripheral membrane protein; Cytoplasmic side. Cell junction â€º focal adhesion.	0.33196	0.666843	0.497808	0.621921	0.965945	0.988936	33	-3.38841	-3.05645	2.00053	2.25303	0.689115	1.76727	0.601627	50476.1	0.900999	78812.4	1.34532	56022.4	58582.5	0.33229	0.818874	0.405789	0.687367	0.834287	0.946944	35	-3.4894	-3.15711	2.52394	2.25303	0.689115	2.78753
AIPSAAAAAAASR	P17225	Ptbp1 Ptb	Ptbp1	IPI00749991;	X52101;		Polypyrimidine tract-binding protein 1 (PTB) (Heterogeneous nuclear ribonucleoprotein I) (hnRNP I)			Mm.265610;		RNA binding; RNA splicing; mRNA processing; negative regulation of mRNA splicing, via spliceosome; negative regulation of muscle cell differentiation; nucleotide binding; nucleus; regulation of alternative mRNA splicing, via spliceosome	GO:0003723; GO:0008380; GO:0006397; GO:0048025; GO:0051148; GO:0000166; GO:0005634; GO:0000381			Nucleus.	-1.0077	0.642004	-1.56962	0.126044	0.965945	0.988936	33	-3.62196	-4.62966	1.92601	2.04356	0.905593	1.81538	0.556131	724406	2.86782	124291	2.03846	252599	60973.3	-0.616058	0.542538	-1.13551	0.263877	0.76884	0.87266	35	-3.35567	-3.97173	1.67221	2.04356	0.905593	1.36634
AIQDAGCQVLK	P40936	Inmt Temt	Inmt	IPI00114628;	M88694;AK002281;AK013010;BC013518;	ENSMUST00000003569;	Indolethylamine N-methyltransferase (Indolamine N-methyltransferase) (EC 2.1.1.49) (EC 2.1.1.96) (Aromatic alkylamine N-methyltransferase) (Amine N-methyltransferase) (Arylamine N-methyltransferase) (Thioether S-methyltransferase) (TEMT)	S52102;	NP_033375.1;	Mm.299;	mmu:21743;	amine N-methyltransferase activity; amine metabolic process; cytosol; response to toxin; thioether S-methyltransferase activity	GO:0030748; GO:0009308; GO:0005829; GO:0009636; GO:0004790		NNMT/PNMT/TEMT family	Cytoplasm.	0.197259	0.428141	0.460734	0.645731	0.965945	0.988936	135	3.33039	3.52765	2.56885	3.76144	2.65157	3.24803	2.65946	1.37762e+06	1.81513	1.1103e+06	1.71121	758961	648841	-0.476871	0.433783	-1.09933	0.273484	0.771611	0.875805	142	2.95921	2.48233	2.67402	3.76144	2.65157	3.72785
AIQDEQLERL	Q8BZB3		NA	IPI00227460;IPI00462880;	AK036040;CT025532;BC068128;	ENSMUST00000034862;ENSMUST00000085754;	Transmembrane protein C15orf27 homolog		NP_766511.1;	Mm.24361;	mmu:244886;	integral to membrane	GO:0016021			Membrane; Multi-pass membrane protein.	0.576833	0.520445	1.10835	0.275973	0.965945	0.988936	32	-7.9169	-7.34007	1.56133	2.48043	0.383996	2.68923	0.466637	11213.8	1.23219	15709.5	1.30949	9100.67	11996.6	1.12175	0.566804	1.97908	0.0557163	0.599641	0.680613	35	-7.21765	-6.0959	1.74701	2.48043	0.383996	2.67764
AIQGATSHHLGQNFSK	Q8CGC7	Eprs Qprs	Eprs	IPI00339916;	BC040802;BC094679;AK148463;	ENSMUST00000046514;	Bifunctional glutamate/proline--tRNA ligase (Bifunctional aminoacyl-tRNA synthetase) [Includes: Glutamate--tRNA ligase (EC 6.1.1.17) (Glutamyl-tRNA synthetase) (GluRS); Proline--tRNA ligase (EC 6.1.1.15) (Prolyl-tRNA synthetase) (ProRS)]		NP_084011.1;	Mm.154511;Mm.490980;	mmu:107508;	ATP binding; RNA stem-loop binding; cellular response to interferon-gamma; cytoplasm; glutamate-tRNA ligase activity; glutamyl-tRNA aminoacylation; negative regulation of translation; proline-tRNA ligase activity; prolyl-tRNA aminoacylation	GO:0005524; GO:0035613; GO:0071346; GO:0005737; GO:0004818; GO:0006424; GO:0017148; GO:0004827; GO:0006433		Class-I aminoacyl-tRNA synthetase family; Class-II aminoacyl-tRNA synthetase family		0.00145883	0.30445	0.00479169	0.99618	0.97636	0.999599	271	-3.34424	-3.34278	2.58334	2.91995	0.698326	2.88173	0.689426	560235	4.7091	438707	4.3959	118969	99799.3	-0.115049	0.297567	-0.386633	0.699314	0.841388	0.955004	287	-3.87709	-3.99214	2.59413	2.91995	0.698326	2.84331
AIQSLTDTCSDDLSVVTDCMEHALTACHPR	O88451	Rdh7 Crad2	Rdh7	IPI00130985;	AF056194;AB015165;AB032058;AB032057;BC024603;BC092255;BC093514;	ENSMUST00000047199;	Retinol dehydrogenase 7 (EC 1.1.1.105) (Cis-retinol/3alpha-hydroxysterol short-chain dehydrogenase isozyme 2) (Cis-retinol/androgen dehydrogenase type 2) (CRAD-2)		NP_001144221.1;NP_059501.1;	Mm.6696;	mmu:54150;	catalytic activity; endoplasmic reticulum; nucleotide binding; retinol dehydrogenase activity; retinol metabolic process	GO:0003824; GO:0005783; GO:0000166; GO:0004745; GO:0042572	Cofactor metabolism; retinol metabolism.	Short-chain dehydrogenases/reductases (SDR) family	Microsome. Endoplasmic reticulum.	0.338108	0.282908	1.19512	0.233562	0.965945	0.988936	186	0.779767	1.11787	1.99043	3.24936	1.47268	3.31978	1.77688	376625	1.43299	432760	1.51085	262825	286435	0.659767	0.275412	2.39556	0.0175311	0.478942	0.543615	197	1.18656	1.84632	1.99079	3.24936	1.47268	3.22681
AIQVYYNPDQPPKPGMIDSATQK	Q8VCM7	Fgg	Fgg	IPI00990997;	BC019506;BC019828;AF413206;	ENSMUST00000048486;	Fibrinogen gamma chain		NP_598623.1;	Mm.16422;	mmu:99571;	cell cortex; eukaryotic cell surface binding; external side of plasma membrane; fibrinogen complex; metal ion binding; platelet activation; platelet alpha granule; protein polymerization; response to calcium ion; signal transduction	GO:0005938; GO:0043499; GO:0009897; GO:0005577; GO:0046872; GO:0030168; GO:0031091; GO:0051258; GO:0051592; GO:0007165			Secreted.	-0.461348	0.470768	-0.979989	0.329433	0.965945	0.988936	101	-0.774055	-1.2354	2.44618	2.78253	1.33487	2.95422	1.16041	167572	0.965985	163373	1.16509	173472	140224	-0.355565	0.442804	-0.802986	0.423763	0.803194	0.911653	107	-0.838634	-1.1942	2.36393	2.78253	1.33487	2.74306
AISEINTVDVLATMGAIPAGFRPSTLSQLLDEGNQFR	Q0VF70	Nphp1	Nphp1	IPI00653805;	BC118953;		0			Mm.485832;							-0.196123	1.42421	-0.137706	0.892191	0.97019	0.993282	16	-4.22558	-4.42171	3.02121	2.68145	0.634575	3.32645	0.752301	129553	1.51981	97474.5	1.37319	85242.4	70984.1	-0.426394	1.35405	-0.314903	0.756667	0.850558	0.965412	17	-4.22558	-4.65198	2.95108	2.68145	0.634575	3.16437
AISESGVALTAGLVK	Q64176	Ces1e Es22	Ces1e	IPI00131216;	S80191;BC019208;	ENSMUST00000034173;	Carboxylesterase 1E (EC 3.1.1.1) (Egasyn) (Liver carboxylesterase 22) (Es-22) (Esterase-22)	A55281;	NP_598421.1;	Mm.63490;	mmu:13897;	carboxylesterase activity; endoplasmic reticulum lumen; methyl indole-3-acetate esterase activity; methyl jasmonate esterase activity; methyl salicylate esterase activity; palmitoyl-CoA hydrolase activity; retinyl-palmitate esterase activity	GO:0004091; GO:0005788; GO:0080030; GO:0080032; GO:0080031; GO:0016290; GO:0050253		Type-B carboxylesterase/lipase family	Endoplasmic reticulum lumen.	0.00526976	0.478582	0.0110112	0.991241	0.97636	0.999599	82	-6.82148	-6.81622	2.27011	3.71125	1.15163	3.03903	0.955061	615206	2.57689	295892	1.92723	238740	153533	0.485794	0.464304	1.04628	0.298263	0.786885	0.893142	89	-5.8768	-5.39101	2.26274	3.71125	1.15163	3.00766
AISESGVSLTAALITTDVKPIAGLVATLSGCK	Q8VCT4	Ces1d Ces1 Ces3	Ces1d	IPI00387289;	AB025028;AF378751;AB023631;AK078879;BC019198;	ENSMUST00000034172;	Carboxylesterase 1D (Carboxylesterase 3) (EC 3.1.1.1) (EC 3.1.1.67) (Fatty acid ethyl ester synthase) (FAEE synthase) (Triacylglycerol hydrolase) (TGH)		NP_444430.2;	Mm.292803;	mmu:104158;	acyl-CoA metabolic process; acylglycerol catabolic process; carboxylesterase activity; cytosol; endoplasmic reticulum lumen; fatty-acyl-ethyl-ester synthase activity; lipid particle; methyl indole-3-acetate esterase activity; methyl jasmonate esterase activity; methyl salicylate esterase activity; response to toxin; retinyl-palmitate esterase activity; sterol esterase activity; triglyceride lipas…	GO:0006637; GO:0046464; GO:0004091; GO:0005829; GO:0005788; GO:0030339; GO:0005811; GO:0080030; GO:0080032; GO:0080031; GO:0009636; GO:0050253; GO:0004771; GO:0004806		Type-B carboxylesterase/lipase family	Endoplasmic reticulum lumen. Cytoplasm â€º cytosol. Lipid droplet.	-0.159152	0.200503	-0.793761	0.427797	0.965945	0.988936	407	-4.12009	-4.27925	2.08369	3.02562	2.95655	3.1118	2.63151	593252	1.27761	536380	1.33052	464343	403137	-0.50057	0.217222	-2.30441	0.0216752	0.493638	0.560296	430	-4.79899	-5.29956	2.3193	3.02562	2.95655	3.70456
AISISKDDEWKR	Q64459	Cyp3a11 Cyp3a-11	Cyp3a11	IPI00134504;	X60452;BC010528;	ENSMUST00000035918;	Cytochrome P450 3A11 (EC 1.14.14.1) (CYPIIIA11) (Cytochrome P-450IIIAM1) (Cytochrome P-450UT)	A60564;	NP_031844.1;	Mm.332844;	mmu:13112;	aromatase activity; electron carrier activity; endoplasmic reticulum membrane; heme binding; iron ion binding; monooxygenase activity	GO:0070330; GO:0009055; GO:0005789; GO:0020037; GO:0005506; GO:0004497		Cytochrome P450 family	Endoplasmic reticulum membrane; Peripheral membrane protein. Microsome membrane; Peripheral membrane protein.	0.417526	0.726667	0.574577	0.568154	0.965945	0.988936	50	-4.6783	-4.26078	2.66994	2.82936	0.794297	3.01394	0.958458	793743	3.79873	537554	2.67116	208950	201243	-0.0571182	0.652357	-0.0875567	0.930572	0.875567	0.993799	51	-5.34779	-5.4049	2.46259	2.82936	0.794297	2.78826
AISISKDEEWKR	Q9JMA7	Cyp3a41a Cyp3a41; Cyp3a41b	Cyp3a41a	IPI00125340;	AB033414;BC138083;BC138084;	ENSMUST00000075837;ENSMUST00000094111;	Cytochrome P450 3A41 (EC 1.14.14.1)		NP_001098629.1;NP_059092.2;	Mm.379071;Mm.489591;	mmu:100041375;mmu:53973;	aromatase activity; electron carrier activity; endoplasmic reticulum membrane; heme binding; iron ion binding	GO:0070330; GO:0009055; GO:0005789; GO:0020037; GO:0005506		Cytochrome P450 family	Endoplasmic reticulum membrane; Peripheral membrane protein. Microsome membrane; Peripheral membrane protein.	0.203182	0.483272	0.42043	0.675245	0.965945	0.988936	84	-2.38166	-2.17848	2.29236	2.58243	1.78683	2.031	1.63516	505943	1.54762	465631	1.62444	326918	286642	-0.246558	0.57929	-0.425622	0.671411	0.834256	0.946909	89	-3.80434	-4.0509	2.82311	2.58243	1.78683	3.3669
AISNPLLYAVDMSSKVCYQL	Q7TR34	Olfr1152 mCG_142661 RP23-24F19.9-001	Olfr1152	IPI00408295;	AY318351;AL929424;CH466519;	ENSMUST00000051058;	0		NP_001011834.1;	Mm.376121;	mmu:258103;	G-protein coupled receptor activity; G-protein coupled receptor signaling pathway; integral to membrane; olfactory receptor activity; plasma membrane	GO:0004930; GO:0007186; GO:0016021; GO:0004984; GO:0005886		G-protein coupled receptor 1 family	Cell membrane; Multi-pass membrane protein.	-0.707301	0.930333	-0.760266	0.458153	0.965945	0.988936	16	-2.28694	-2.99424	1.97354	1.9082	0.83439	2.03677	0.68023	99434.5	0.980436	58003.3	1.04164	101419	55684.6	-2.1889	1.06699	-2.05148	0.0559563	0.599871	0.680874	17	-2.28694	-4.47584	2.32544	1.9082	0.83439	2.6362
AISPET	Q8BR93	Harbi1	Harbi1	IPI00453562;IPI00473454;IPI00816924;	AK041747;AK045343;AK080671;AK084226;AK147045;AL714023;AL714023;BC094315;	ENSMUST00000090608;ENSMUST00000111322;ENSMUST00000142692;	Putative nuclease HARBI1 (EC 3.1.-.-) (Harbinger transposase-derived nuclease)		NP_848839.2;	Mm.130331;	mmu:241547;	centrosome; metal ion binding; nuclease activity; nucleic acid phosphodiester bond hydrolysis; nucleus	GO:0005813; GO:0046872; GO:0004518; GO:0090305; GO:0005634		HARBI1 family	Nucleus. Cytoplasm.	0.444204	0.558966	0.79469	0.432649	0.965945	0.988936	32	-2.28062	-1.83642	1.6769	1.38878	0.463562	1.88938	0.735844	43513.5	0.842824	115074	1.66791	51628.1	68992.8	0.418822	0.579749	0.722419	0.474837	0.814209	0.924155	35	-2.57273	-2.1539	1.78691	1.38878	0.463562	2.03469
AITFVFHQR	P70270	Rad54l Rad54	Rad54l	IPI00404187;	X97796;AK088876;BC021643;	ENSMUST00000102704;ENSMUST00000102705;	DNA repair and recombination protein RAD54-like (EC 3.6.4.-) (RAD54 homolog) (mHR54) (mRAD54)		NP_001116430.1;NP_001116431.1;NP_033041.3;	Mm.3655;	mmu:19366;	ATP binding; DNA binding; annealing helicase activity; chromosome organization; double-strand break repair via homologous recombination; helicase activity; nucleus; response to drug; response to ionizing radiation	GO:0005524; GO:0003677; GO:0036310; GO:0051276; GO:0000724; GO:0004386; GO:0005634; GO:0042493; GO:0010212		SNF2/RAD54 helicase family	Nucleus.	-1.66021	0.810556	-2.04823	0.0573144	0.965945	0.988936	16	-6.85466	-8.51486	1.71945	2.00248	0.292135	1.37952	0.162013	8331.66	1.41923	723.584	0.815442	5870.55	887.352	-1.34528	1.08502	-1.23987	0.231867	0.750398	0.851727	17	-6.85466	-8.19994	2.36475	2.00248	0.292135	2.6399
AITGASLADIMAK	Q8BP67	Rpl24	Rpl24	IPI00762051;	AK018731;AK077617;BC002110;BC053377;BC058114;BC092008;	ENSMUST00000023269;	60S ribosomal protein L24		NP_077180.1;	Mm.29221;Mm.482104;	mmu:68193;	cytosolic large ribosomal subunit; structural constituent of ribosome	GO:0022625; GO:0003735		Ribosomal protein L24e family		0.330133	0.290033	1.13826	0.257704	0.965945	0.988936	101	1.19993	1.53006	1.50705	1.83446	1.34606	2.10571	2.03902	1.23191e+06	3.61068	430531	1.53279	341186	280881	-0.218791	0.312992	-0.69903	0.48605	0.815695	0.925842	107	0.618829	0.400038	1.67092	1.83446	1.34606	2.37409
AITGIQAFTVGK	Q60759	Gcdh	Gcdh	IPI00120233;	U18992;AK165406;BC061158;	ENSMUST00000003907;ENSMUST00000109745;	Glutaryl-CoA dehydrogenase, mitochondrial (GCD) (EC 1.3.8.6)		NP_032123.3;	Mm.2475;	mmu:270076;	fatty acid oxidation; fatty-acyl-CoA binding; fatty-acyl-CoA biosynthetic process; flavin adenine dinucleotide binding; glutaryl-CoA dehydrogenase activity; mitochondrial inner membrane; mitochondrial matrix; tryptophan metabolic process	GO:0019395; GO:0000062; GO:0046949; GO:0050660; GO:0004361; GO:0005743; GO:0005759; GO:0006568	Amino-acid metabolism; lysine degradation. Amino-acid metabolism; tryptophan metabolism.	Acyl-CoA dehydrogenase family	Mitochondrion matrix.	-0.252636	0.243139	-1.03906	0.30027	0.965945	0.988936	168	1.42236	1.16972	1.63103	4.08138	1.69634	4.26761	1.62398	423179	1.26782	514786	1.58815	333785	324142	-0.40905	0.282427	-1.44834	0.149271	0.686066	0.778708	179	1.37058	0.96153	1.94649	4.08138	1.69634	4.52258
AITHLNNNFMFGQK	Q8R081	Hnrnpl Hnrpl	Hnrnpl	IPI00620362;	BC027206;BC030461;BC099683;AB009392;	ENSMUST00000038572;ENSMUST00000174548;	Heterogeneous nuclear ribonucleoprotein L (hnRNP L)		NP_796275.3;	Mm.9043;	mmu:15388;	RNA binding; cytoplasm; mRNA processing; nucleoplasm; nucleotide binding; pronucleus; ribonucleoprotein complex; transcription regulatory region DNA binding	GO:0003723; GO:0005737; GO:0006397; GO:0005654; GO:0000166; GO:0045120; GO:0030529; GO:0044212			Nucleus â€º nucleoplasm. Cytoplasm.	-0.0180278	0.346202	-0.0520731	0.958527	0.973091	0.996252	185	-0.10173	-0.119758	2.43575	3.67339	1.07181	3.35846	0.970592	470343	2.31558	347876	2.51394	203121	138378	-0.0867087	0.348749	-0.248628	0.803909	0.855906	0.971482	196	-1.29603	-1.38274	2.5209	3.67339	1.07181	3.41361
AITIAGVPQSVTECVK	P60335	Pcbp1	Pcbp1	IPI00128904;	AF139894;AF139895;BC069915;BC004793;	ENSMUST00000053015;	Poly(rC)-binding protein 1 (Alpha-CP1) (Heterogeneous nuclear ribonucleoprotein E1) (hnRNP E1)		NP_035995.1;	Mm.274146;	mmu:23983;	RNA binding; mRNA processing; nucleus; ribonucleoprotein complex; single-stranded DNA binding; translation activator activity	GO:0003723; GO:0006397; GO:0005634; GO:0030529; GO:0003697; GO:0008494			Nucleus.	-0.422743	0.422258	-1.00115	0.318573	0.965945	0.988936	133	-4.09114	-4.51389	2.53355	2.58922	0.935902	2.80767	0.882672	457178	2.57147	119338	1.63463	177789	73006.6	-0.653518	0.411931	-1.58647	0.114856	0.677589	0.769086	142	-4.15055	-4.80407	2.53931	2.58922	0.935902	2.73898
AIVAGDQNVEYK	P97447	Fhl1	Fhl1	IPI00309997;IPI00406672;	U77039;U41739;AF114380;BC031120;BC029024;	ENSMUST00000023854;ENSMUST00000116596;	Four and a half LIM domains protein 1 (FHL-1) (KyoT) (RBP-associated molecule 14-1) (RAM14-1) (Skeletal muscle LIM-protein 1) (SLIM) (SLIM-1)		NP_001070830.1;NP_034341.2;	Mm.3126;	mmu:14199;	cell differentiation; cytoplasm; metal ion binding; multicellular organismal development; nucleus; zinc ion binding	GO:0030154; GO:0005737; GO:0046872; GO:0007275; GO:0005634; GO:0008270			Cytoplasm. Nucleus.	-1.17728	1.01893	-1.1554	0.264888	0.965945	0.988936	16	-5.88998	-7.06726	2.16148	1.76627	0.299877	2.49486	0.353016	6625.7	0.97136	3750.01	1.0399	6821.05	3606.13	0.00360454	0.922124	0.00390896	0.996927	0.880524	0.999425	17	-5.88998	-5.88637	2.00972	1.76627	0.299877	2.19886
AIVPESK	Q99JY8	Ppap2b Lpp3	Ppap2b	IPI00115626;	AK159136;AK160056;BC005558;	ENSMUST00000064139;	Lipid phosphate phosphohydrolase 3 (EC 3.1.3.4) (PAP2-beta) (Phosphatidate phosphohydrolase type 2b) (Phosphatidic acid phosphatase 2b) (PAP-2b) (PAP2b)		NP_542122.1;	Mm.348326;	mmu:67916;	blood vessel development; canonical Wnt receptor signaling pathway; canonical Wnt receptor signaling pathway involved in positive regulation of cell-cell adhesion; canonical Wnt receptor signaling pathway involved in positive regulation of endothelial cell migration; canonical Wnt receptor signaling pathway involved in positive regulation of wound healing; cell-cell adhesion; endoplasmic reticulu…	GO:0001568; GO:0060070; GO:0044329; GO:0044328; GO:0044330; GO:0016337; GO:0005789; GO:0001702; GO:0034109; GO:0016021; GO:0005178; GO:0042577; GO:0001933; GO:0008195; GO:0006644; GO:0050731; GO:0051091; GO:0050821; GO:0030111		PA-phosphatase related phosphoesterase family	Endoplasmic reticulum membrane; Multi-pass membrane protein.	2.5959	1.5313	1.69523	0.110685	0.965945	0.988936	15	-5.35369	-2.75779	3.24838	4.56484	0.852653	0.622982	0.225899	20826.8	0.841648	22732.7	0.551013	24745.2	41256.2	0.975387	1.9942	0.489111	0.6314	0.830777	0.942961	16	-5.35369	-4.3783	4.34626	4.56484	0.852653	3.90062
AIVQEATR	Q8CHT0	Aldh4a1	Aldh4a1	IPI00405699;	AK044712;AL831790;CH466615;BC024133;BC026589;BC039281;BC056226;	ENSMUST00000039818;	Delta-1-pyrroline-5-carboxylate dehydrogenase, mitochondrial (P5C dehydrogenase) (EC 1.5.1.12) (Aldehyde dehydrogenase family 4 member A1)		NP_780647.3;	Mm.273571;	mmu:212647;	1-pyrroline-5-carboxylate dehydrogenase activity; mitochondrial matrix; mitochondrion; oxidoreductase activity, acting on the aldehyde or oxo group of donors, NAD or NADP as acceptor; proline biosynthetic process; proline catabolic process to glutamate	GO:0003842; GO:0005759; GO:0005739; GO:0016620; GO:0006561; GO:0010133	Amino-acid degradation; L-proline degradation into L-glutamate; L-glutamate from L-proline: step 2/2.	Aldehyde dehydrogenase family	Mitochondrion matrix.	-0.0928985	0.253346	-0.366686	0.714159	0.969439	0.992513	254	0.085828	-0.00707055	2.08145	2.74097	9.93078	2.78471	7.54856	840367	1.33724	752280	1.39697	628433	538507	-0.461168	0.279946	-1.64734	0.100663	0.677589	0.769086	267	-1.27115	-1.73231	2.36302	2.74097	9.93078	3.20806
AIVWGMQTR	Q91V92	Acly	Acly	IPI00762047;	AF332052;AF332051;BC056378;	ENSMUST00000007131;ENSMUST00000165111;	ATP-citrate synthase (EC 2.3.3.8) (ATP-citrate (pro-S-)-lyase) (Citrate cleavage enzyme)		NP_598798.1;	Mm.282039;	mmu:104112;	ATP binding; ATP citrate synthase activity; acetyl-CoA biosynthetic process; cellular carbohydrate metabolic process; cofactor binding; lipid metabolic process; metal ion binding; mitochondrion; succinate-CoA ligase (ADP-forming) activity	GO:0005524; GO:0003878; GO:0006085; GO:0044262; GO:0048037; GO:0006629; GO:0046872; GO:0005739; GO:0004775		Succinate/malate CoA ligase beta subunit family; Succinate/malate CoA ligase alpha subunit family	Cytoplasm.	0.144365	0.28792	0.501407	0.616519	0.965945	0.988936	254	-3.21766	-3.0733	2.36551	2.65481	0.773271	2.97429	0.904352	206239	2.27697	421100	3.21624	90576	130929	0.205879	0.276362	0.744961	0.456946	0.809344	0.918633	269	-3.77617	-3.57029	2.33277	2.65481	0.773271	2.74953
AIYIFAK	Q64471	Gstt1	Gstt1	IPI00554933;IPI00881469;	X98055;CH466553;BC012254;BC055020;	ENSMUST00000001713;	Glutathione S-transferase theta-1 (EC 2.5.1.18) (GST class-theta-1)	S71878;	NP_032211.3;	Mm.2746;	mmu:14871;	cytoplasm; glutathione metabolic process; glutathione transferase activity; nucleus	GO:0005737; GO:0006749; GO:0004364; GO:0005634		GST superfamily, Theta family	Cytoplasm. Nucleus.	-0.0300656	0.388171	-0.0774545	0.938393	0.972033	0.995169	118	-2.67104	-2.7011	2.1786	3.01414	1.59781	2.98652	1.55834	932097	2.22202	893027	2.32158	419481	384664	-0.452953	0.432422	-1.04748	0.2969	0.784986	0.890985	125	-2.82442	-3.27737	2.49346	3.01414	1.59781	3.05334
AKDPFAHLPK	Q9D8N0	Eef1g	Eef1g	IPI00318841;	AF321126;AK007869;AK011973;AK014277;AK050636;AK081859;BC083071;	ENSMUST00000052248;	Elongation factor 1-gamma (EF-1-gamma) (eEF-1B gamma)		NP_080283.3;	Mm.247762;Mm.379129;	mmu:67160;	eukaryotic translation elongation factor 1 complex; translation elongation factor activity	GO:0005853; GO:0003746				0.286351	0.443673	0.64541	0.519635	0.965945	0.988936	152	-6.03202	-5.74567	2.82352	4.01853	1.08418	3.94458	1.15333	955949	3.22995	473786	2.16038	295964	219307	-0.109917	0.411348	-0.267212	0.789648	0.855783	0.971343	161	-5.90923	-6.01914	2.68953	4.01853	1.08418	3.83659
AKEFTNVYIK	P29341	Pabpc1 Pabp1	Pabpc1	IPI00124287;	X65553;AK044829;AK133196;AK159703;AK159733;AK160968;AK161123;AK161671;AK168466;CH466541;BC003870;BC011207;BC023145;BC046233;	ENSMUST00000001809;	Polyadenylate-binding protein 1 (PABP-1) (Poly(A)-binding protein 1)	I48718;	NP_032800.2;	Mm.371570;	mmu:18458;	RNA splicing; cytoplasmic stress granule; mRNA processing; negative regulation of nuclear-transcribed mRNA catabolic process, nonsense-mediated decay; nuclear-transcribed mRNA catabolic process, nonsense-mediated decay; nucleotide binding; poly(A) RNA binding; spliceosomal complex	GO:0008380; GO:0010494; GO:0006397; GO:2000623; GO:0000184; GO:0000166; GO:0008143; GO:0005681		Polyadenylate-binding protein type-1 family	Cytoplasm. Nucleus.	-0.273026	0.215961	-1.26424	0.207168	0.965945	0.988936	288	-3.09584	-3.36886	1.88889	1.84052	0.883303	2.69851	1.14503	194086	1.4004	172555	1.31855	138594	130867	-0.251816	0.209911	-1.19963	0.23122	0.750073	0.851359	303	-2.82622	-3.07804	1.88629	1.84052	0.883303	2.8494
AKEVGADFTIQVGK	Q64442	Sord Sdh1	Sord	IPI00753038;	U27014;AK004692;AK015059;AK166988;AK166996;AL844566;AL844573;AL844573;AL844566;BC024124;BC030875;BC092291;	ENSMUST00000110551;	Sorbitol dehydrogenase (EC 1.1.1.14) (L-iditol 2-dehydrogenase)	S65956;	NP_666238.1;	Mm.371580;Mm.471786;	mmu:20322;	L-iditol 2-dehydrogenase activity; L-xylitol catabolic process; NAD binding; cilium; flagellum; fructose biosynthetic process; metal ion binding; mitochondrial membrane; mitochondrion; sorbitol catabolic process; sorbitol metabolic process; sperm motility; zinc ion binding	GO:0003939; GO:0051160; GO:0051287; GO:0005929; GO:0019861; GO:0046370; GO:0046872; GO:0031966; GO:0005739; GO:0006062; GO:0006060; GO:0030317; GO:0008270		Zinc-containing alcohol dehydrogenase family	Mitochondrion membrane; Peripheral membrane protein. Cell projection â€º cilium â€º flagellum.	-0.168581	0.200078	-0.842572	0.399895	0.965945	0.988936	471	0.985682	0.817101	2.24588	3.98725	2.24786	4.01203	2.07088	1.15415e+06	2.05703	1.08393e+06	2.09386	561076	517670	-0.755805	0.209747	-3.60341	0.000345695	0.0790607	0.0897366	497	0.601346	-0.154459	2.41892	3.98725	2.24786	4.29626
AKFEELNMDLFR	P20029	Hspa5 Grp78	Hspa5	IPI00319992;	AJ002387;M19351;D78645;AK076079;AK146647;AK148539;AK151647;AK152020;AK166739;AK169034;BC050927;U16277;M30779;	ENSMUST00000028222;ENSMUST00000100171;	78 kDa glucose-regulated protein (GRP-78) (Heat shock 70 kDa protein 5) (Immunoglobulin heavy chain-binding protein) (BiP)	A37048;	NP_001156906.1;NP_071705.3;	Mm.330160;	mmu:14828;	ATP binding; ER overload response; activation of signaling protein activity involved in unfolded protein response; caspase complex; cell surface; cellular response to glucose starvation; cellular response to interleukin-4; cerebellar Purkinje cell layer development; cerebellum structural organization; cysteine-type endopeptidase inhibitor activity involved in apoptotic process; endoplasmic reticu…	GO:0005524; GO:0006983; GO:0006987; GO:0008303; GO:0009986; GO:0042149; GO:0071353; GO:0021680; GO:0021589; GO:0043027; GO:0034663; GO:0005788; GO:0005793; GO:0005576; GO:0030176; GO:0042470; GO:0030496; GO:0051787; GO:0043066; GO:0030512; GO:0048471; GO:0040019; GO:0031398; GO:0051603; GO:0043022; GO:0008180		Heat shock protein 70 family	Endoplasmic reticulum lumen. Melanosome. Cytoplasm.	-0.0949335	0.142443	-0.666468	0.505372	0.965945	0.988936	592	0.102755	0.00782195	1.78764	2.94789	6.10031	3.15739	5.75282	873319	1.39553	779443	1.36554	625797	570793	-0.157455	0.150533	-1.04598	0.295972	0.784802	0.890777	626	0.250061	0.0926064	1.94094	2.94789	6.10031	3.29074
AKFYPEDVSEELIQDITQR	P26041	Msn	Msn	IPI00110588;	S47577;AK031171;AK088336;AK133819;AK145746;AK150869;AK153210;AL805963;BC047366;M86390;	ENSMUST00000117399;	Moesin (Membrane-organizing extension spike protein)		NP_034963.2;	Mm.138876;	mmu:17698;	apical plasma membrane; basolateral plasma membrane; cell surface; cytoskeleton; extrinsic to membrane; filopodium membrane; focal adhesion; internal side of plasma membrane; leukocyte cell-cell adhesion; leukocyte migration; membrane to membrane docking; microvillus membrane; nucleolus; regulation of lymphocyte migration; secretory granule membrane; uropod	GO:0016324; GO:0016323; GO:0009986; GO:0005856; GO:0019898; GO:0031527; GO:0005925; GO:0009898; GO:0007159; GO:0050900; GO:0022614; GO:0031528; GO:0005730; GO:2000401; GO:0030667; GO:0001931			Cell membrane; Peripheral membrane protein; Cytoplasmic side. Cytoplasm â€º cytoskeleton. Apical cell membrane; Peripheral membrane protein; Cytoplasmic side. Cell projection â€º microvillus membrane; Peripheral membrane protein; Cytoplasmic side.	0.483772	0.443837	1.08998	0.279628	0.965945	0.988936	67	-1.25092	-0.767148	1.88304	2.06338	0.645993	2.23175	0.823417	111724	1.54705	413874	3.10718	72217.4	133199	-0.558058	0.511031	-1.09202	0.278515	0.77345	0.877892	71	-2.26826	-2.82632	2.22753	2.06338	0.645993	2.92502
AKIDDPTDSKPEDWDKPEHIPDPDAK	P14211	Calr	Calr	IPI00123639;	X14926;M92988;AK075605;AK160197;BC003453;	ENSMUST00000003912;	Calreticulin (CRP55) (Calregulin) (Endoplasmic reticulum resident protein 60) (ERp60) (HACBP)	S06763;	NP_031617.1;	Mm.1971;Mm.467043;	mmu:12317;	Golgi apparatus; MHC class I peptide loading complex; acrosomal vesicle; calcium ion binding; carbohydrate binding; cardiac muscle cell differentiation; cell cycle arrest; cellular response to lithium ion; cellular response to organic substance; cellular senescence; cortical actin cytoskeleton organization; cytosol; external side of plasma membrane; extracellular matrix; extracellular space; horm…	GO:0005794; GO:0042824; GO:0001669; GO:0005509; GO:0030246; GO:0055007; GO:0007050; GO:0071285; GO:0071310; GO:0090398; GO:0030866; GO:0005829; GO:0009897; GO:0031012; GO:0005615; GO:0042562; GO:0005506; GO:0003729; GO:0033144; GO:0045665; GO:0048387; GO:0000122; GO:0017148; GO:0005634; GO:0002502; GO:0042277; GO:0048471; GO:0045335; GO:0005844; GO:0045740; GO:0045787; GO:0008284; GO:0010628; GO:…		Calreticulin family	Endoplasmic reticulum lumen. Cytoplasmic granule. Sarcoplasmic reticulum lumen.	-0.149419	0.198121	-0.754179	0.451144	0.965945	0.988936	441	0.641367	0.491949	2.14301	3.15606	1.81708	3.17678	1.68412	738270	1.86837	784786	2.10259	395141	373247	-0.323161	0.218385	-1.47978	0.139607	0.68142	0.773435	467	1.03485	0.711687	2.42692	3.15606	1.81708	3.5241
AKIIGKG	Q692V3	Gnn	Gnn	IPI00459062;IPI00459065;IPI00896644;IPI01027481;	AY651019;AY651020;AY651021;AK166553;BC030307;	ENSMUST00000061458;	Tetratricopeptide repeat protein GNN (TPR repeat protein GNN) (Grp94-neighboring nucleotidase)		NP_001003910.2;NP_001003939.2;	Mm.440762;	mmu:103220;	cytoplasm	GO:0005737			Cytoplasm.	0.697265	0.828869	0.841225	0.412618	0.965945	0.988936	16	-10.8715	-10.1742	1.7583	1.50228	0.138185	1.9815	0.194757	144.299	0.762724	497.044	1.50318	189.188	330.662	0.610864	0.677952	0.901043	0.380154	0.797628	0.905335	17	-10.8715	-10.2606	1.47756	1.50228	0.138185	1.4513
AKKSELAIPK	Q9ET80	Jph1 Jp1	Jph1	IPI00113656;	AB024445;AB024446;BC120839;BC137669;	ENSMUST00000038382;	Junctophilin-1 (JP-1) (Junctophilin type 1)		NP_065629.1;	Mm.143761;	mmu:57339;	Z disc; integral to membrane; junctional membrane complex; junctional sarcoplasmic reticulum membrane; muscle organ development; nucleus; plasma membrane; structural constituent of muscle	GO:0030018; GO:0016021; GO:0030314; GO:0014701; GO:0007517; GO:0005634; GO:0005886; GO:0008307		Junctophilin family	Cell membrane; Peripheral membrane protein. Endoplasmic reticulum membrane; Single-pass type IV membrane protein. Sarcoplasmic reticulum membrane; Single-pass type IV membrane protein.	1.64034	1.31159	1.25065	0.231561	0.965945	0.988936	14	-10.2759	-8.63554	2.78231	2.73536	0.266192	2.41428	0.279575	1243.03	1.42767	2101.83	1.57251	870.666	1336.61	2.10205	1.27086	1.65404	0.118888	0.677589	0.769086	15	-10.2759	-8.17383	2.76977	2.73536	0.266192	2.4712
AKLDNNTELSFFAK	O88844	Idh1	Idh1	IPI00762452;	AF020039;AK149019;AK151212;AK159173;AK160896;AK167158;CH466548;CH466548;	ENSMUST00000097709;ENSMUST00000169032;	Isocitrate dehydrogenase [NADP] cytoplasmic (IDH) (EC 1.1.1.42) (Cytosolic NADP-isocitrate dehydrogenase) (IDP) (NADP(+)-specific ICDH) (Oxalosuccinate decarboxylase)		NP_001104790.1;NP_034627.3;	Mm.9925;	mmu:15926;	2-oxoglutarate metabolic process; NAD binding; cytosol; glutathione metabolic process; glyoxylate cycle; isocitrate dehydrogenase (NADP+) activity; isocitrate metabolic process; magnesium ion binding; mitochondrion; peroxisome; response to oxidative stress; tricarboxylic acid cycle	GO:0006103; GO:0051287; GO:0005829; GO:0006749; GO:0006097; GO:0004450; GO:0006102; GO:0000287; GO:0005739; GO:0005777; GO:0006979; GO:0006099		Isocitrate and isopropylmalate dehydrogenases family	Cytoplasm.	-0.173074	0.180325	-0.959792	0.337602	0.965945	0.988936	525	1.91437	1.74129	2.12982	3.44064	2.79172	3.35437	2.4158	889110	1.6471	846309	1.90602	539804	444019	-0.39449	0.178497	-2.21007	0.027507	0.493638	0.560296	556	2.00039	1.6059	2.16599	3.44064	2.79172	3.34854
AKLSMIN	Q62420	Sh3gl2 Sh3d2a	Sh3gl2	IPI00331110;	U58886;AF326561;AF326562;AK044370;AK134970;AK139337;AL805970;AL806524;AL806524;AL805970;BC018385;	ENSMUST00000030212;	Endophilin-A1 (Endophilin-1) (SH3 domain protein 2A) (SH3 domain-containing GRB2-like protein 2) (SH3p4)		NP_062408.2;	Mm.143603;	mmu:20404;	cytoplasm; lipid binding; plasma membrane; regulation of receptor internalization; synaptic vesicle endocytosis	GO:0005737; GO:0008289; GO:0005886; GO:0002090; GO:0048488		Endophilin family	Cytoplasm. Membrane; Peripheral membrane protein.	0.700181	1.13517	0.616805	0.546041	0.965945	0.988936	16	-6.07362	-5.37344	2.40807	1.8757	0.308826	2.84242	0.528976	20323.5	1.49051	31988.9	1.17097	13635.3	27318.2	-0.529754	0.794224	-0.667008	0.513719	0.815695	0.925842	17	-6.07362	-6.60338	1.73097	1.8757	0.308826	1.58638
AKLTEQVFNEAPGIR	Q8QZR5	Gpt Gpt1	Gpt	IPI00154045;	BC022625;BC026846;	ENSMUST00000023203;	Alanine aminotransferase 1 (ALT1) (EC 2.6.1.2) (Glutamate pyruvate transaminase 1) (GPT 1) (Glutamic--alanine transaminase 1) (Glutamic--pyruvic transaminase 1)		NP_877957.1;	Mm.30130;	mmu:76282;	L-alanine catabolic process; L-alanine:2-oxoglutarate aminotransferase activity; biosynthetic process; cytoplasm; pyridoxal phosphate binding	GO:0042853; GO:0004021; GO:0009058; GO:0005737; GO:0030170	Amino-acid degradation; L-alanine degradation via transaminase pathway; pyruvate from L-alanine: step 1/1.	Class-I pyridoxal-phosphate-dependent aminotransferase family, Alanine aminotransferase subfamily	Cytoplasm.	0.0554313	0.201657	0.274879	0.783649	0.969439	0.992513	237	-0.40908	-0.353649	1.6006	2.08561	2.24231	2.64597	3.02505	783104	2.09692	766966	2.02025	373454	379640	-0.416633	0.213087	-1.95523	0.0516662	0.581765	0.660324	251	-0.817362	-1.23399	1.73767	2.08561	2.24231	2.63467
AKMMLQDYSK	Q8K1G2	Evc2 Lbn	Evc2	IPI00467271;	AB083066;BC037473;BC064473;AK044977;	ENSMUST00000056365;	Limbin		NP_666032.1;	Mm.25506;	mmu:68525;	cilium; cilium membrane; integral to membrane; microtubule basal body; nucleus; smoothened signaling pathway	GO:0005929; GO:0060170; GO:0016021; GO:0005932; GO:0005634; GO:0007224			Cell membrane; Single-pass type I membrane protein. Cytoplasm â€º cytoskeleton â€º cilium basal body. Cell projection â€º cilium. Cell projection â€º cilium membrane. Nucleus.	-1.02479	1.33712	-0.766415	0.448878	0.965945	0.988936	33	-10.2697	-11.2945	4.01136	4.94079	0.736146	4.51808	0.583996	106082	1.62173	77387.6	2.15056	65413.3	35984.9	0.647399	1.27823	0.506481	0.615788	0.830777	0.942961	34	-8.84789	-8.20049	3.93977	4.94079	0.736146	4.62126
AKPAAQSEEETATSPAASPTPQSAER	Q8JZQ9	Eif3b Eif3s9	Eif3b	IPI01008667;	AK033722;AK167618;AK170938;BC007175;BC031704;	ENSMUST00000100507;	Eukaryotic translation initiation factor 3 subunit B (eIF3b) (Eukaryotic translation initiation factor 3 subunit 9) (eIF-3-eta) (eIF3 p116)	JC7862;	NP_598677.1;	Mm.21671;	mmu:27979;	eukaryotic translation initiation factor 3 complex; nucleotide binding; regulation of translational initiation; translation initiation factor activity; translational initiation	GO:0005852; GO:0000166; GO:0006446; GO:0003743; GO:0006413		EIF-3 subunit B family	Cytoplasm.	-0.174295	0.691747	-0.251964	0.801852	0.969439	0.992513	66	-8.3163	-8.4906	2.93483	3.47163	0.628759	3.67537	0.646249	59118.3	1.70189	71069.5	2.13003	34736.9	33365.6	-0.310175	0.574701	-0.539716	0.591156	0.828024	0.939836	68	-9.12959	-9.43976	2.50506	3.47163	0.628759	3.22711
AKPQVVV	Q8VE62	Paip1	Paip1	IPI00123882;	BC019726;BC051042;AF128835;	ENSMUST00000026520;	Polyadenylate-binding protein-interacting protein 1 (PABP-interacting protein 1) (PAIP-1) (Poly(A)-binding protein-interacting protein 1)		NP_663432.1;	Mm.490243;	mmu:218693;	DNA binding; RNA binding; RNA metabolic process; cytoplasm; translation activator activity	GO:0003677; GO:0003723; GO:0016070; GO:0005737; GO:0008494			Cytoplasm.	-0.487799	1.10349	-0.442051	0.664369	0.965945	0.988936	16	-3.43527	-3.92307	2.34086	1.41364	0.411507	2.99347	0.763044	18360.8	0.573975	17476.7	0.620911	31988.8	28146.9	-0.484196	0.915089	-0.529124	0.603561	0.830777	0.942961	17	-3.43527	-3.91946	1.99439	1.41364	0.411507	2.39084
AKWDSWNK	P31786	Dbi	Dbi	IPI00667117;	X61431;AK018720;AK027906;BC028874;	ENSMUST00000027634;	Acyl-CoA-binding protein (ACBP) (Diazepam-binding inhibitor) (DBI) (Endozepine) (EP)	A60059;	NP_031856.1;	Mm.2785;	mmu:13167;	Golgi apparatus; endoplasmic reticulum; fatty-acyl-CoA binding; hair follicle development; lipid binding; mitochondrion; skin development; transport; triglyceride metabolic process	GO:0005794; GO:0005783; GO:0000062; GO:0001942; GO:0008289; GO:0005739; GO:0043588; GO:0006810; GO:0006641		ACBP family	Endoplasmic reticulum. Golgi apparatus.	-0.480808	0.434054	-1.10771	0.269735	0.965945	0.988936	152	-4.15102	-4.63183	2.7623	4.50145	3.97813	4.02797	2.49819	2.11289e+06	1.79922	1.20145e+06	1.72047	1.17433e+06	698326	0.12234	0.452878	0.27014	0.787401	0.854649	0.970055	160	-4.43777	-4.31543	2.96107	4.50145	3.97813	4.39619
AKYAYDSAFHPDTGEK	Q99JR1	Sfxn1 F	Sfxn1	IPI00115454;	AF325260;AK151110;BC005743;	ENSMUST00000021930;	Sideroflexin-1		NP_081600.1;	Mm.134191;	mmu:14057;	cation transmembrane transporter activity; erythrocyte differentiation; integral to membrane; iron ion homeostasis; iron ion transport; mitochondrial inner membrane	GO:0008324; GO:0030218; GO:0016021; GO:0055072; GO:0006826; GO:0005743		Sideroflexin family	Mitochondrion membrane; Multi-pass membrane protein.	-0.351037	0.47003	-0.74684	0.457246	0.965945	0.988936	84	-5.32122	-5.67226	2.22955	2.82392	0.624742	3.09222	0.634801	386786	4.05687	195594	2.97229	95340.9	65805.9	-0.292825	0.52339	-0.559477	0.577274	0.826353	0.937938	87	-5.77172	-6.06454	2.55069	2.82392	0.624742	2.75602
AKYPDYEVTWADDGY	Q9DAK9	Phpt1 Php14	Phpt1	IPI00118757;	AK005756;BC028657;	ENSMUST00000039156;	14 kDa phosphohistidine phosphatase (EC 3.1.3.-) (Phosphohistidine phosphatase 1)		NP_083569.1;	Mm.458079;	mmu:75454;	calcium channel inhibitor activity; cytosol; negative regulation of ATP citrate synthase activity; negative regulation of T cell receptor signaling pathway; negative regulation of lyase activity; peptidyl-histidine dephosphorylation; phosphohistidine phosphatase activity; phosphoprotein phosphatase activity; positive regulation of cell motility; regulation of actin cytoskeleton reorganization	GO:0019855; GO:0005829; GO:2000984; GO:0050860; GO:0051350; GO:0035971; GO:0008969; GO:0004721; GO:2000147; GO:2000249		Janus family	Cytoplasm.	-0.872985	0.857313	-1.01828	0.316182	0.965945	0.988936	32	-4.16793	-5.04092	2.57194	2.00882	0.61481	2.92484	0.706699	47698.7	0.934669	33946.9	0.872485	51032.7	38908.3	-1.27633	0.855913	-1.49119	0.14487	0.686066	0.778708	35	-4.43949	-5.71582	2.6381	2.00882	0.61481	3.03248
ALADYIR	Q9D1Q6	Erp44 Kiaa0573 Txndc4	Erp44	IPI00134058;	AK003217;AK151497;AK160113;AK172973;BC019558;	ENSMUST00000030028;	Endoplasmic reticulum resident protein 44 (ER protein 44) (ERp44) (Thioredoxin domain-containing protein 4)		NP_083848.1;	Mm.317701;	mmu:76299;	cell redox homeostasis; cell surface; endoplasmic reticulum lumen; endoplasmic reticulum membrane; endoplasmic reticulum-Golgi intermediate compartment; glycoprotein metabolic process; protein disulfide isomerase activity; response to unfolded protein	GO:0045454; GO:0009986; GO:0005788; GO:0005789; GO:0005793; GO:0009100; GO:0003756; GO:0006986			Endoplasmic reticulum lumen.	-0.164399	0.386698	-0.425134	0.671652	0.965945	0.988936	100	-6.29319	-6.45759	2.00934	2.25661	0.608714	2.65816	0.694784	129431	2.27761	351415	3.34848	56827.7	104948	0.062623	0.37791	0.165709	0.868699	0.865636	0.982526	107	-4.77249	-4.70986	2.01748	2.25661	0.608714	2.47627
ALAEGVLLR	P51855	Gss	Gss	IPI00127691;	U35456;BC003784;	ENSMUST00000079691;	Glutathione synthetase (GSH synthetase) (GSH-S) (EC 6.3.2.3) (Glutathione synthase)	S71322;	NP_032206.1;	Mm.252316;	mmu:14854;	ATP binding; aging; glutathione binding; glutathione synthase activity; glycine binding; magnesium ion binding; protein homodimerization activity; response to amino acid stimulus; response to cadmium ion; response to nutrient levels; response to tumor necrosis factor; response to xenobiotic stimulus	GO:0005524; GO:0007568; GO:0043295; GO:0004363; GO:0016594; GO:0000287; GO:0042803; GO:0043200; GO:0046686; GO:0031667; GO:0034612; GO:0009410	Sulfur metabolism; glutathione biosynthesis; glutathione from L-cysteine and L-glutamate: step 2/2.	Eukaryotic GSH synthase family		0.481512	0.450333	1.06924	0.288026	0.965945	0.988936	84	-1.95608	-1.47457	2.13612	2.97033	0.853984	1.90036	0.634155	92740.9	1.26595	74046.7	1.23539	73258.1	59938	0.560604	0.447702	1.25218	0.213784	0.730002	0.828577	89	-1.04706	-0.486455	2.18183	2.97033	0.853984	2.51462
ALAGCDFLTISPK	Q93092	Taldo1 Tal Taldo	Taldo1	IPI00124692;	U67611;U63158;U63159;BC004754;BC094277;	ENSMUST00000026576;	Transaldolase (EC 2.2.1.2)		NP_035658.1;	Mm.29182;	mmu:21351;	cytosol; fructose 6-phosphate metabolic process; glyceraldehyde-3-phosphate metabolic process; monosaccharide binding; pentose-phosphate shunt, non-oxidative branch; sedoheptulose-7-phosphate:D-glyceraldehyde-3-phosphate glyceronetransferase activity	GO:0005829; GO:0006002; GO:0019682; GO:0048029; GO:0009052; GO:0004801	Carbohydrate degradation; pentose phosphate pathway; D-glyceraldehyde 3-phosphate and beta-D-fructose 6-phosphate from D-ribose 5-phosphate and D-xylulose 5-phosphate (non-oxidative stage): step 2/3.	Transaldolase family, Type 1 subfamily	Cytoplasm.	-0.406095	0.379132	-1.07112	0.286071	0.965945	0.988936	132	0.156863	-0.249232	2.27479	3.25007	0.868266	3.68456	0.884326	207154	2.03751	311212	3.00723	101670	103488	-0.456424	0.41988	-1.08703	0.278877	0.77345	0.877892	141	0.349241	-0.107183	2.58832	3.25007	0.868266	3.73023
ALALAQEILPQAPIAVR	Q3TLP5	Echdc2 D4Ertd765e	Echdc2	IPI00469195;IPI00649314;IPI00875372;	AK005030;AK153878;AK160482;AK166388;AK166965;BX293563;AL844206;BX293563;AL844206;AL844206;BX293563;AL844206;BX293563;BC025104;	ENSMUST00000052999;ENSMUST00000116307;ENSMUST00000116309;	Enoyl-CoA hydratase domain-containing protein 2, mitochondrial		NP_001241683.1;NP_081004.2;	Mm.270783;	mmu:52430;	fatty acid metabolic process; lyase activity; mitochondrion	GO:0006631; GO:0016829; GO:0005739		Enoyl-CoA hydratase/isomerase family	Mitochondrion.	0.383754	0.351067	1.09311	0.279584	0.965945	0.988936	50	-0.166179	0.217575	1.2899	1.56115	2.31437	1.54682	5.31926	815546	1.95698	448328	1.45879	416736	307327	0.0909158	0.427742	0.212548	0.832495	0.860194	0.976349	53	-0.0529442	0.0379715	1.61469	1.56115	2.31437	1.89515
ALAMGYKPK	Q99JY0	Hadhb	Hadhb	IPI00115607;	AK033462;AK076814;AK083164;AK083767;AK150889;AK169637;BC005585;	ENSMUST00000026841;ENSMUST00000114783;ENSMUST00000114786;	Trifunctional enzyme subunit beta, mitochondrial (TP-beta) [Includes: 3-ketoacyl-CoA thiolase (EC 2.3.1.16) (Acetyl-CoA acyltransferase) (Beta-ketothiolase)]		NP_663533.1;	Mm.291463;Mm.389348;	mmu:231086;	3-hydroxyacyl-CoA dehydrogenase activity; NAD binding; acetyl-CoA C-acyltransferase activity; endoplasmic reticulum; enoyl-CoA hydratase activity; fatty acid beta-oxidation; fatty-acyl-CoA binding; long-chain-3-hydroxyacyl-CoA dehydrogenase activity; long-chain-enoyl-CoA hydratase activity; mitochondrial fatty acid beta-oxidation multienzyme complex; mitochondrial inner membrane; mitochondrial nu…	GO:0003857; GO:0051287; GO:0003988; GO:0005783; GO:0004300; GO:0006635; GO:0000062; GO:0016509; GO:0016508; GO:0016507; GO:0005743; GO:0042645; GO:0005741	Lipid metabolism; fatty acid beta-oxidation.	Thiolase family	Mitochondrion. Mitochondrion inner membrane. Mitochondrion outer membrane. Endoplasmic reticulum.	-0.0762997	0.348489	-0.218944	0.826934	0.969439	0.992513	186	-4.55488	-4.63118	2.45184	2.69557	1.77195	3.358	2.10198	1.63569e+06	2.60453	2.26754e+06	3.06776	628017	739151	-0.238784	0.344748	-0.692634	0.489364	0.815695	0.925842	195	-4.87437	-5.11315	2.49198	2.69557	1.77195	3.22915
ALAPQLAR	Q64105	Spr	Spr	IPI00129164;	S77493;U78077;U78076;		Sepiapterin reductase (SPR) (EC 1.1.1.153)	S52110;		Mm.28393;		cytoplasm; nucleotide binding; sepiapterin reductase activity; tetrahydrobiopterin biosynthetic process	GO:0005737; GO:0000166; GO:0004757; GO:0006729		Sepiapterin reductase family	Cytoplasm.	-0.181156	0.295085	-0.613911	0.540024	0.965945	0.988936	186	-3.02559	-3.20675	2.0761	2.48568	1.23173	2.7772	1.26283	1.2473e+06	4.22575	291305	1.92832	295166	151067	-0.304069	0.303767	-1.001	0.318057	0.788327	0.894778	197	-4.09013	-4.3942	2.19575	2.48568	1.23173	2.79706
ALAPTWEQLALGLEHSETVK	Q91W90	Txndc5 Tlp46	Txndc5	IPI00163011;	AY548112;AY243534;BC016252;BC024505;BC046789;	ENSMUST00000035988;ENSMUST00000162075;	Thioredoxin domain-containing protein 5 (Endoplasmic reticulum resident protein 46) (ER protein 46) (ERp46) (Plasma cell-specific thioredoxin-related protein) (PC-TRP) (Thioredoxin-like protein p46)		NP_663342.3;	Mm.28622;	mmu:105245;	cell redox homeostasis; electron carrier activity; endoplasmic reticulum lumen; glycerol ether metabolic process; isomerase activity; protein disulfide oxidoreductase activity	GO:0045454; GO:0009055; GO:0005788; GO:0006662; GO:0016853; GO:0015035		Protein disulfide isomerase family	Endoplasmic reticulum lumen.	0.263713	0.394438	0.668579	0.504778	0.965945	0.988936	152	-1.74928	-1.48557	2.51019	3.88035	0.892406	3.51273	0.86002	121129	1.86561	85042.7	1.40981	64927.4	60322.1	-0.0335986	0.447996	-0.0749975	0.94031	0.877319	0.995787	161	-1.96415	-1.99775	2.92916	3.88035	0.892406	3.97612
ALATQLPVIPR	Q3TC72	Fahd2 Fahd2a	Fahd2	IPI00121218;	AK080868;AK170875;BC030182;AL731831;	ENSMUST00000028848;	Fumarylacetoacetate hydrolase domain-containing protein 2A (EC 3.-.-.-)		NP_083905.1;	Mm.288676;	mmu:68126;	hydrolase activity; metal ion binding; mitochondrion	GO:0016787; GO:0046872; GO:0005739		FAH family		0.557584	0.563761	0.989043	0.327404	0.965945	0.988936	50	-4.33311	-3.77552	2.07139	2.90166	0.670983	2.14874	0.570424	96379.6	1.69339	64700.4	1.7174	56915.3	37673.5	0.646034	0.561305	1.15095	0.254919	0.768129	0.871853	53	-4.63031	-3.98428	2.11888	2.90166	0.670983	2.68913
ALAVLKNLMAK	Q8BZN6	Dock10 Kiaa0694 Ziz3	Dock10	IPI00337028;IPI00816904;IPI00987153;	AK122347;AK034064;		Dedicator of cytokinesis protein 10 (Zizimin-3)			Mm.133473;		guanyl-nucleotide exchange factor activity; phospholipid binding; small GTPase mediated signal transduction	GO:0005085; GO:0005543; GO:0007264		DOCK family		0.489823	0.844035	0.580335	0.569773	0.965945	0.988936	16	-9.08692	-8.5971	1.79047	1.93421	0.212856	1.63413	0.19008	1440.12	1.33148	2982.98	1.82062	1081.6	1638.44	1.01385	1.29662	0.781915	0.445019	0.803395	0.91188	17	-9.08692	-8.07308	2.82592	1.93421	0.212856	3.42303
ALCAVYEHWVPK	O70475	Ugdh	Ugdh	IPI00118344;	AF061017;BC006749;	ENSMUST00000031103;	UDP-glucose 6-dehydrogenase (UDP-Glc dehydrogenase) (UDP-GlcDH) (UDPGDH) (EC 1.1.1.22)		NP_033492.1;	Mm.344831;	mmu:22235;	NAD binding; UDP-glucose 6-dehydrogenase activity; UDP-glucuronate biosynthetic process; cytosol; gastrulation with mouth forming second	GO:0051287; GO:0003979; GO:0006065; GO:0005829; GO:0001702	Nucleotide-sugar biosynthesis; UDP-alpha-D-glucuronate biosynthesis; UDP-alpha-D-glucuronate from UDP-alpha-D-glucose: step 1/1.	UDP-glucose/GDP-mannose dehydrogenase family		0.0970337	0.222166	0.436762	0.662594	0.965945	0.988936	304	-1.68019	-1.58315	1.99949	2.63776	1.45267	2.3376	1.37839	587108	2.42777	270145	1.6066	241830	168147	-0.273756	0.222645	-1.22956	0.219759	0.732818	0.831773	322	-1.91816	-2.19192	2.05872	2.63776	1.45267	2.67158
ALCDVGTAISCSR	Q9CRC0	Vkorc1	Vkorc1	IPI00133579;	AK013996;AK002742;AK003237;AK008509;AK008578;BC031732;	ENSMUST00000033074;	Vitamin K epoxide reductase complex subunit 1 (EC 1.1.4.1) (Vitamin K1 2,3-epoxide reductase subunit 1)		NP_848715.1;	Mm.29703;	mmu:27973;	endoplasmic reticulum; endoplasmic reticulum membrane; integral to membrane; positive regulation of coagulation; vitamin K biosynthetic process; vitamin-K-epoxide reductase (warfarin-sensitive) activity	GO:0005783; GO:0005789; GO:0016021; GO:0050820; GO:0042371; GO:0047057		VKOR family	Endoplasmic reticulum membrane; Multi-pass membrane protein.	0.0760609	0.34764	0.218792	0.829578	0.969439	0.992513	16	-0.741674	-0.665613	0.737455	0.643998	0.868304	0.820334	1.23245	96148	0.519284	81161.8	0.547166	185155	148331	0.481424	0.301474	1.5969	0.128708	0.677589	0.769086	17	-0.741674	-0.26025	0.657046	0.643998	0.868304	0.666739
ALCSEFQGSVATPR	P41317	Mbl2	Mbl2	IPI00113457;	S42294;U09016;U09013;U09014;U09015;D11440;BC010760;	ENSMUST00000025797;	Mannose-binding protein C (MBP-C) (Mannan-binding protein) (RA-reactive factor P28A subunit) (RARF/P28A)	LNMSMC;	NP_034906.1;	Mm.30045;	mmu:17195;	collagen; complement activation, classical pathway; complement activation, lectin pathway; defense response to Gram-positive bacterium; extracellular space; killing by host of symbiont cells; mannose binding; negative regulation of growth of symbiont in host; positive regulation of phagocytosis	GO:0005581; GO:0006958; GO:0001867; GO:0050830; GO:0005615; GO:0051873; GO:0005537; GO:0044130; GO:0050766			Secreted.	0.0520949	0.553356	0.0941435	0.925379	0.971236	0.994353	49	-1.77446	-1.72236	2.03316	2.87454	0.861989	3.54932	1.12826	102947	1.20073	181432	1.35652	85737.1	133748	-0.360771	0.581327	-0.620598	0.537575	0.821385	0.932299	52	-1.83896	-2.19973	2.19446	2.87454	0.861989	3.40087
ALDCSGVTVR	Q8CC86	Naprt1	Naprt1	IPI00228491;	AY214331;AK033661;AK049157;AK159127;AK170518;BC058800;	ENSMUST00000023237;	Nicotinate phosphoribosyltransferase (NAPRTase) (EC 2.4.2.11) (Nicotinate phosphoribosyltransferase domain-containing protein 1)		NP_766195.2;	Mm.288368;	mmu:223646;	Golgi apparatus; NAD biosynthetic process; cytosol; nicotinate nucleotide salvage; nicotinate phosphoribosyltransferase activity; nicotinate-nucleotide diphosphorylase (carboxylating) activity; nucleus; response to oxidative stress	GO:0005794; GO:0009435; GO:0005829; GO:0019358; GO:0004516; GO:0004514; GO:0005634; GO:0006979	Cofactor biosynthesis; NAD(+) biosynthesis; nicotinate D-ribonucleotide from nicotinate: step 1/1.	NAPRTase family	Cytoplasm â€º cytosol.	0.813587	0.542862	1.4987	0.140239	0.965945	0.988936	50	-0.818411	-0.00482486	1.9946	1.80868	0.980954	2.10448	2.04277	487493	2.03796	435862	1.56835	239207	277911	-0.621014	0.701073	-0.885805	0.379724	0.797628	0.905335	53	-2.50448	-3.12549	2.64649	1.80868	0.980954	3.18644
ALDGLWNR	Q8CFX1	H6pd	H6pd	IPI00894776;	AK045199;AK159373;AL606914;CU463327;BC042677;	ENSMUST00000084117;	GDH/6PGL endoplasmic bifunctional protein [Includes: Glucose 1-dehydrogenase (EC 1.1.1.47) (Hexose-6-phosphate dehydrogenase); 6-phosphogluconolactonase (6PGL) (EC 3.1.1.31)]		NP_775547.2;	Mm.22183;	mmu:100198;	6-phosphogluconolactonase activity; NADP binding; endoplasmic reticulum lumen; glucose 1-dehydrogenase [NAD(P)] activity; glucose-6-phosphate dehydrogenase activity; pentose-phosphate shunt	GO:0017057; GO:0050661; GO:0005788; GO:0047936; GO:0004345; GO:0006098		Glucose-6-phosphate dehydrogenase family; Glucosamine/galactosamine-6-phosphate isomerase family, 6-phosphogluconolactonase subfamily	Endoplasmic reticulum lumen.	0.0830166	0.355497	0.233522	0.815712	0.969439	0.992513	134	-3.99431	-3.91129	2.13298	2.36939	1.08412	2.29854	1.08238	225839	1.47981	244620	1.58945	152614	153902	0.23198	0.378261	0.613282	0.540671	0.821385	0.932299	142	-3.93917	-3.70719	2.33176	2.36939	1.08412	2.56294
ALDLAAGITR	Q9JM62	Reep6 Dp1l1 Tb2l1	Reep6	IPI00124790;IPI00658742;	AY562234;AB039933;BC029741;	ENSMUST00000105354;ENSMUST00000105355;	Receptor expression-enhancing protein 6 (Polyposis locus protein 1-like 1) (TB2 protein-like 1)		NP_001191860.1;NP_647453.1;	Mm.28147;	mmu:70335;	integral to membrane	GO:0016021		DP1 family	Membrane; Multi-pass membrane protein.	1.47686	0.649453	2.274	0.0295981	0.965945	0.988936	33	-0.0568812	1.41998	1.94836	2.13704	0.902866	2.06691	2.32213	471221	2.34006	711078	1.68169	201371	422835	0.173495	0.596929	0.290646	0.773038	0.854234	0.969585	35	-1.40561	-1.23212	1.83986	2.13704	0.902866	1.83673
ALDLDSSCKEAADGYQR	Q60864	Stip1	Stip1	IPI00121514;	U27830;AK075988;AK088494;AK149493;AK161645;AK167273;BC003794;	ENSMUST00000025918;	Stress-induced-phosphoprotein 1 (STI1) (mSTI1) (Hsc70/Hsp90-organizing protein) (Hop)		NP_058017.1;	Mm.258633;	mmu:20867;	cytosol; nucleus; protein complex	GO:0005829; GO:0005634; GO:0043234			Cytoplasm. Nucleus.	-0.0168534	0.366755	-0.0459526	0.96339	0.973091	0.996252	218	-1.58298	-1.59983	2.80513	3.35263	0.876627	3.44698	0.899198	440807	2.60979	276614	2.41323	168905	114624	-0.604103	0.334828	-1.80422	0.072528	0.63764	0.723743	226	-1.13568	-1.73978	2.63111	3.35263	0.876627	3.46216
ALDLFSDNAPPPELLEIINEDIAK	Q922R8	Pdia6 Txndc7	Pdia6	IPI00222496;	AK076558;BC006865;		Protein disulfide-isomerase A6 (EC 5.3.4.1) (Thioredoxin domain-containing protein 7)		NP_082235.1;	Mm.222825;	mmu:71853;	cell redox homeostasis; electron carrier activity; endoplasmic reticulum lumen; glycerol ether metabolic process; melanosome; plasma membrane; platelet aggregation; protein disulfide isomerase activity; protein disulfide oxidoreductase activity	GO:0045454; GO:0009055; GO:0005788; GO:0006662; GO:0042470; GO:0005886; GO:0070527; GO:0003756; GO:0015035		Protein disulfide isomerase family	Endoplasmic reticulum lumen. Cell membrane. Melanosome.	0.678102	0.325364	2.08413	0.0386521	0.965945	0.988936	169	-2.89564	-2.21754	2.18261	3.19081	1.17085	2.64701	1.29304	483512	2.16677	494335	2.10697	223149	234620	-0.129043	0.353812	-0.364723	0.715749	0.843074	0.956917	179	-4.46371	-4.59276	2.43848	3.19081	1.17085	3.43438
ALDMIFSAAQ	Q8BY35	Fgd2	Fgd2	IPI00408513;IPI00474481;	AF017368;DQ344523;AK042260;AK156151;AY301264;AY301264;BC021845;	ENSMUST00000024810;	FYVE, RhoGEF and PH domain-containing protein 2		NP_001153010.1;NP_038738.2;	Mm.279187;	mmu:26382;	Rho guanyl-nucleotide exchange factor activity; cytoskeleton; early endosome membrane; metal ion binding; nucleus; phospholipid binding; regulation of Rho protein signal transduction; ruffle membrane	GO:0005089; GO:0005856; GO:0031901; GO:0046872; GO:0005634; GO:0005543; GO:0035023; GO:0032587			Cytoplasm. Nucleus. Early endosome. Early endosome membrane. Cell projection â€º ruffle membrane. Cytoplasm â€º cytoskeleton.	1.20133	0.723091	1.66138	0.116101	0.965945	0.988936	16	-7.82004	-6.61871	1.53391	1.6301	0.208451	1.43127	0.216246	3778.48	1.24758	4054.95	0.889015	3028.65	4561.17	0.140838	1.2138	0.116031	0.908988	0.869343	0.986734	17	-7.82004	-7.67921	2.64541	1.6301	0.208451	3.2894
ALEELSRELAGSSQ	Q99J47	Dhrs7b	Dhrs7b	IPI00114878;IPI00877337;	AK052209;AK139084;AK144057;AL596215;BC003479;	ENSMUST00000042281;ENSMUST00000108718;	Dehydrogenase/reductase SDR family member 7B (EC 1.1.-.-)		NP_001165583.1;NP_663403.1;	Mm.21475;	mmu:216820;	integral to membrane; nucleotide binding; oxidoreductase activity; peroxisomal membrane	GO:0016021; GO:0000166; GO:0016491; GO:0005778		Short-chain dehydrogenases/reductases (SDR) family	Peroxisome membrane; Single-pass type II membrane protein.	-1.03584	0.692539	-1.49571	0.154192	0.965945	0.988936	16	1.88272	0.846879	1.4691	0.404203	0.214691	2.03792	2.40639	495950	0.457037	582727	0.753237	1.08514e+06	773631	-1.23993	0.744128	-1.66628	0.113974	0.677589	0.769086	17	1.88272	0.642789	1.62179	0.404203	0.214691	2.19298
ALEGLDEVR	Q3U4T0	Gm11201 OTTMUSG00000000169	Gm11201	IPI00652780;	AK154065;		0			Mm.440410;							-1.43924	1.76001	-0.817744	0.425514	0.965945	0.988936	16	-2.60878	-4.04802	3.73354	3.92001	1.50262	3.53726	0.873825	174761	1.07107	201121	1.45213	163166	138501	1.65547	1.6967	0.975702	0.342893	0.788624	0.895115	17	-2.60878	-0.953312	3.69786	3.92001	1.50262	3.47827
ALELDSNNEK	P30416	Fkbp4 Fkpb52	Fkbp4	IPI00230139;	X70887;AK083912;AK160202;BC003447;X17069;X17068;	ENSMUST00000032508;	Peptidyl-prolyl cis-trans isomerase FKBP4 (PPIase FKBP4) (EC 5.2.1.8) (52 kDa FK506-binding protein) (52 kDa FKBP) (FKBP-52) (59 kDa immunophilin) (p59) (FK506-binding protein 4) (FKBP-4) (FKBP59) (HSP-binding immunophilin) (HBI) (Immunophilin FKBP52) (Rotamase) [Cleaved into: Peptidyl-prolyl cis-trans isomerase FKBP4, N-terminally processed]	JN0873;	NP_034349.1;	Mm.12758;	mmu:14228;	ATP binding; FK506 binding; GTP binding; androgen receptor signaling pathway; axonal growth cone; copper ion transport; cytosol; embryo implantation; glucocorticoid receptor binding; heat shock protein binding; male sex differentiation; membrane; microtubule; negative regulation of microtubule polymerization or depolymerization; negative regulation of neuron projection development; nucleus; pepti…	GO:0005524; GO:0005528; GO:0005525; GO:0030521; GO:0044295; GO:0006825; GO:0005829; GO:0007566; GO:0035259; GO:0031072; GO:0046661; GO:0016020; GO:0005874; GO:0031111; GO:0010977; GO:0005634; GO:0003755; GO:0051219; GO:0030850; GO:0031503; GO:0006457; GO:0006463			Cytoplasm â€º cytosol. Mitochondrion. Nucleus. Cytoplasm â€º cytoskeleton.	-0.780101	0.436319	-1.78791	0.077396	0.965945	0.988936	84	-2.56074	-3.34084	2.06964	1.81563	1.05717	3.1529	1.26239	282636	1.30452	214968	1.3865	216659	155044	-1.3682	0.495076	-2.76361	0.00694668	0.381291	0.432778	89	-3.31949	-4.68769	2.4127	1.81563	1.05717	3.32167
ALELFRNDIAAK	P04247	Mb	Mb	IPI00230760;	BC025172;X04405;X04417;	ENSMUST00000019037;ENSMUST00000166179;ENSMUST00000169226;	Myoglobin	MYMS;	NP_001157519.1;NP_001157520.1;NP_038621.2;	Mm.404074;	mmu:17189;	brown fat cell differentiation; enucleate erythrocyte differentiation; heart development; heme binding; iron ion binding; oxygen binding; oxygen transporter activity; response to hormone stimulus; response to hydrogen peroxide; response to hypoxia; slow-twitch skeletal muscle fiber contraction	GO:0050873; GO:0043353; GO:0007507; GO:0020037; GO:0005506; GO:0019825; GO:0005344; GO:0009725; GO:0042542; GO:0001666; GO:0031444		Globin family		1.61109	0.887979	1.81433	0.0758791	0.965945	0.988936	48	-3.82089	-2.2098	3.26264	4.11495	0.638968	3.44228	0.71885	59829.1	2.08188	66123.5	1.54828	28738	42707.6	1.05571	0.898983	1.17433	0.245511	0.759669	0.86225	53	-4.45832	-3.40262	3.39358	4.11495	0.638968	4.14004
ALELTGLK	P09405	Ncl Nuc	Ncl	IPI00317794;	X07699;AF318184;AK050958;AK083307;AK144894;AK161706;AK163275;BC005460;M22089;	ENSMUST00000027438;	Nucleolin (Protein C23)	DNMS;	NP_035010.3;	Mm.154378;Mm.474153;	mmu:17975;	RNA binding; angiogenesis; cell cortex; nucleolus; nucleoplasm; nucleotide binding; ribonucleoprotein complex; telomeric DNA binding	GO:0003723; GO:0001525; GO:0005938; GO:0005730; GO:0005654; GO:0000166; GO:0030529; GO:0042162			Nucleus â€º nucleolus. Cytoplasm.	-0.39435	0.329038	-1.19849	0.23284	0.965945	0.988936	134	-6.33076	-6.72511	1.97423	2.34653	0.656959	2.78392	0.704354	89877.3	1.50569	70522.5	1.46239	59691.9	48224.3	-0.0276779	0.329492	-0.0840017	0.933173	0.876011	0.994302	142	-5.54989	-5.57757	2.03113	2.34653	0.656959	2.73596
ALEQFLQEYFDGNLKR	P27773	Pdia3 Erp Erp60 Grp58	Pdia3	IPI00230108;	M73329;DQ000491;AK088721;AK133799;AK167807;AK169611;AL845466;BC003285;BC033439;	ENSMUST00000028683;	Protein disulfide-isomerase A3 (EC 5.3.4.1) (58 kDa glucose-regulated protein) (58 kDa microsomal protein) (p58) (Disulfide isomerase ER-60) (Endoplasmic reticulum resident protein 57) (ER protein 57) (ERp57) (Endoplasmic reticulum resident protein 60) (ER protein 60) (ERp60)		NP_031978.2;	Mm.263177;	mmu:14827;	cell redox homeostasis; cell surface; electron carrier activity; endoplasmic reticulum lumen; glycerol ether metabolic process; melanosome; positive regulation of apoptotic process; protein disulfide isomerase activity; protein disulfide oxidoreductase activity; protein folding	GO:0045454; GO:0009986; GO:0009055; GO:0005788; GO:0006662; GO:0042470; GO:0043065; GO:0003756; GO:0015035; GO:0006457		Protein disulfide isomerase family	Endoplasmic reticulum lumen. Melanosome.	0.0268153	0.196841	0.136228	0.891695	0.97019	0.993282	507	0.286518	0.313334	2.28708	3.05631	2.19381	2.92798	2.16179	938982	2.47568	461013	1.51531	379283	304236	-0.262516	0.21953	-1.19581	0.2323	0.750916	0.852315	534	-0.0399564	-0.302473	2.6206	3.05631	2.19381	3.43328
ALGATDCLNPR	Q9QYY9	Adh4	Adh4	IPI00136938;	AJ245750;AK132994;	ENSMUST00000013458;	Alcohol dehydrogenase 4 (EC 1.1.1.1) (ADH2) (Alcohol dehydrogenase class II) (Alcohol dehydrogenase II)		NP_036126.2;	Mm.158750;	mmu:26876;	NAD binding; NADPH:quinone reductase activity; alcohol catabolic process; alcohol dehydrogenase activity, zinc-dependent; alditol:NADP+ 1-oxidoreductase activity; all-trans retinal binding; benzaldehyde dehydrogenase activity; cellular aldehyde metabolic process; cytoplasm; ethanol metabolic process; ethanol oxidation; metal ion binding; microtubule cytoskeleton; quinone cofactor metabolic proces…	GO:0051287; GO:0003960; GO:0046164; GO:0004024; GO:0004032; GO:0005503; GO:0019115; GO:0006081; GO:0005737; GO:0006067; GO:0006069; GO:0046872; GO:0015630; GO:0042375; GO:0019841; GO:0004745; GO:0042572; GO:0008270		Zinc-containing alcohol dehydrogenase family, Class-II subfamily	Cytoplasm.	0.902429	0.489334	1.8442	0.0712044	0.965945	0.988936	49	-1.42485	-0.52242	1.79793	2.10774	0.627739	1.91919	0.769255	106567	1.67291	144218	1.5964	63701.7	90339.8	0.485221	0.495833	0.978597	0.332225	0.788327	0.894778	53	-2.4511	-1.96588	1.87173	2.10774	0.627739	1.64803
ALGDYDYK	P36993	Ppm1b Pp2c2 Pppm1b	Ppm1b	IPI00222989;IPI00399550;IPI00466073;IPI00854950;IPI00876176;	D17411;D17412;D45859;D45860;D45861;U09218;AB007798;	ENSMUST00000112304;ENSMUST00000112305;ENSMUST00000112307;	Protein phosphatase 1B (EC 3.1.3.16) (Protein phosphatase 2C isoform beta) (PP2C-beta)	I49016;S65672;	NP_001152969.1;NP_001152970.1;NP_035281.1;	Mm.249695;	mmu:19043;	magnesium ion binding; manganese ion binding; protein dephosphorylation; protein serine/threonine phosphatase activity	GO:0000287; GO:0030145; GO:0006470; GO:0004722		PP2C family		-0.405931	0.52867	-0.767835	0.448215	0.965945	0.988936	32	-3.40615	-3.81208	1.58601	1.46871	0.570022	1.7271	0.583953	86778.4	1.1487	79374.4	1.13118	75544.8	70169.4	-0.431196	0.525281	-0.820887	0.417429	0.803194	0.911653	34	-3.7831	-4.2143	1.61902	1.46871	0.570022	2.00267
ALGGASGGYTTGPEPLVSLLR	O88986	Gcat Kbl	Gcat	IPI00136655;	AF093403;AK087433;BC024107;	ENSMUST00000006544;	2-amino-3-ketobutyrate coenzyme A ligase, mitochondrial (AKB ligase) (EC 2.3.1.29) (Aminoacetone synthase) (Glycine acetyltransferase)		NP_038875.3;	Mm.237085;	mmu:26912;	L-threonine catabolic process to glycine; biosynthetic process; glycine C-acetyltransferase activity; mitochondrion; nucleus; pyridoxal phosphate binding	GO:0019518; GO:0009058; GO:0008890; GO:0005739; GO:0005634; GO:0030170	Amino-acid degradation; L-threonine degradation via oxydo-reductase pathway; glycine from L-threonine: step 2/2.	Class-II pyridoxal-phosphate-dependent aminotransferase family	Mitochondrion. Nucleus.	0.116869	0.474821	0.246132	0.805959	0.969439	0.992513	133	0.392541	0.50941	2.84893	3.82627	0.981692	3.49524	0.940397	299930	2.11913	268309	2.26403	141534	118509	-0.124917	0.440498	-0.283582	0.777141	0.854234	0.969585	143	-0.381062	-0.505979	2.71541	3.82627	0.981692	3.22243
ALGILN	P51557	Star	Star	IPI00311822;	L36062;AY032730;AK019725;AK054470;AK136327;BC082283;	ENSMUST00000033979;	Steroidogenic acute regulatory protein, mitochondrial (StAR) (Luteinizing hormone-induced protein) (START domain-containing protein 1) (StARD1)	A55455;	NP_035615.2;	Mm.293314;	mmu:20845;	cellular lipid metabolic process; cholesterol binding; cholesterol metabolic process; cholesterol transport; cholesterol transporter activity; glucocorticoid metabolic process; mitochondrion; regulation of steroid biosynthetic process; steroid biosynthetic process	GO:0044255; GO:0015485; GO:0008203; GO:0030301; GO:0017127; GO:0008211; GO:0005739; GO:0050810; GO:0006694	Steroid metabolism; cholesterol metabolism.		Mitochondrion.	-0.486185	1.35332	-0.359253	0.724103	0.969439	0.992513	16	-7.65844	-8.14463	2.87083	2.89959	0.378614	2.84178	0.348915	10502.8	1.79493	2899.4	1.62543	5851.4	1783.78	1.28027	1.25005	1.02418	0.320106	0.788327	0.894778	17	-7.65844	-6.37818	2.72441	2.89959	0.378614	2.55105
ALGKAQSSEEK	A2AL36	Cntrl Cep1 Cep110	Cntrl	IPI00319699;IPI00606303;	AK020148;AK031338;AK041715;BC038386;AL773523;AL845534;AL773523;AL845534;AL773523;AL845534;AL845534;AL773523;AL845534;AL845534;AL773523;AL845534;AL773523;AK131139;	ENSMUST00000028235;ENSMUST00000028237;ENSMUST00000113032;ENSMUST00000113034;ENSMUST00000156933;	Centriolin (Centrosomal protein 1) (Centrosomal protein of 110 kDa) (Cep110)			Mm.231332;		cell cycle; cell division; centrosome	GO:0007049; GO:0051301; GO:0005813			Cytoplasm â€º cytoskeleton â€º centrosome.	0.541052	0.719476	0.752009	0.454719	0.965945	0.988936	66	-11.1911	-10.6501	3.05248	3.65188	0.367961	3.66619	0.393828	17309.6	2.81797	10738.2	2.56263	6142.58	4190.33	0.599773	0.689104	0.870367	0.387162	0.800099	0.90814	68	-11.2019	-10.6021	3.00374	3.65188	0.367961	3.8223
ALGLSNFNSR	Q9JII6	Akr1a1 Akr1a4	Akr1a1	IPI00466128;	AF225564;AK011906;AK009462;AK011321;AK011794;AK011908;AK011918;AK011856;AK011667;AK011388;AK011157;AK011209;AK005162;BC039926;	ENSMUST00000030455;	Alcohol dehydrogenase [NADP(+)] (EC 1.1.1.2) (Aldehyde reductase) (Aldo-keto reductase family 1 member A1)		NP_067448.1;	Mm.30085;	mmu:58810;	D-glucuronate catabolic process; L-ascorbic acid biosynthetic process; L-glucuronate reductase activity; aldehyde catabolic process; alditol:NADP+ 1-oxidoreductase activity; apical plasma membrane; cytosol	GO:0042840; GO:0019853; GO:0047939; GO:0046185; GO:0004032; GO:0016324; GO:0005829		Aldo/keto reductase family		-0.16023	0.302474	-0.52973	0.596887	0.965945	0.988936	200	-3.08889	-3.24912	2.22272	2.97685	5.0708	2.62297	3.85761	699938	1.367	508299	1.28035	512025	396999	-0.342718	0.326436	-1.04988	0.294958	0.783992	0.889858	214	-3.02273	-3.36545	2.46454	2.97685	5.0708	3.00947
ALGVNTVGAQTLK	Q8VBT2	Sds	Sds	IPI00121348;	BC021605;BC021950;	ENSMUST00000066540;	L-serine dehydratase/L-threonine deaminase (SDH) (EC 4.3.1.17) (L-serine deaminase) (L-threonine dehydratase) (TDH) (EC 4.3.1.19)		NP_663540.1;	Mm.28685;	mmu:231691;	L-serine ammonia-lyase activity; L-threonine ammonia-lyase activity; cellular amino acid metabolic process; cytoplasm; gluconeogenesis; pyridoxal phosphate binding; response to amino acid stimulus; response to cobalamin	GO:0003941; GO:0004794; GO:0006520; GO:0005737; GO:0006094; GO:0030170; GO:0043200; GO:0033590	Carbohydrate biosynthesis; gluconeogenesis.	Serine/threonine dehydratase family	Cytoplasm.	0.241364	0.341827	0.706102	0.481206	0.965945	0.988936	152	-5.39795	-5.15658	2.17537	2.92416	0.719369	2.43391	0.63656	178231	2.23768	103542	1.74159	79649.6	59452.1	0.482147	0.37053	1.30124	0.195049	0.712085	0.808241	160	-4.04347	-3.56132	2.42266	2.92416	0.719369	2.74058
ALHDQLGLR	O35488	Slc27a2 Acsvl1 Facvl1 Fatp2 Vlacs Vlcs	Slc27a2	IPI00130924;	AJ223958;AF072757;AF033031;AL831764;AL844555;AL844555;AL831764;BC013442;BC022170;BC024735;	ENSMUST00000061491;	Very long-chain acyl-CoA synthetase (VLACS) (VLCS) (EC 6.2.1.-) (Fatty acid transport protein 2) (FATP-2) (Fatty-acid-coenzyme A ligase, very long-chain 1) (Long-chain-fatty-acid--CoA ligase) (EC 6.2.1.3) (Solute carrier family 27 member 2) (THCA-CoA ligase) (Very long-chain-fatty-acid-CoA ligase)		NP_036108.2;	Mm.290044;	mmu:26458;	ATP binding; bile acid biosynthetic process; endoplasmic reticulum lumen; fatty acid alpha-oxidation; fatty acid beta-oxidation; fatty acid transporter activity; integral to endoplasmic reticulum membrane; integral to peroxisomal membrane; long-chain fatty acid import; long-chain fatty acid-CoA ligase activity; methyl-branched fatty acid metabolic process; mitochondrion; phytanate-CoA ligase acti…	GO:0005524; GO:0006699; GO:0005788; GO:0001561; GO:0006635; GO:0015245; GO:0030176; GO:0005779; GO:0044539; GO:0004467; GO:0097089; GO:0005739; GO:0050197; GO:0070251; GO:0042760; GO:0031957		ATP-dependent AMP-binding enzyme family	Endoplasmic reticulum membrane; Multi-pass membrane protein. Peroxisome membrane; Multi-pass membrane protein.	-0.267165	0.354335	-0.75399	0.451729	0.965945	0.988936	203	-4.70901	-4.97617	2.60382	3.03693	1.16507	3.57288	1.24325	350275	1.73643	395212	1.82363	201722	216717	0.303681	0.31004	0.97949	0.328439	0.788327	0.894778	215	-5.16151	-4.85783	2.34075	3.03693	1.16507	2.9901
ALHGEQYLELYKPLPR	P51660	Hsd17b4 Edh17b4	Hsd17b4	IPI00331628;	X89998;AK004866;AK088381;AK166801;AK167060;AK169077;BC022175;	ENSMUST00000025385;	Peroxisomal multifunctional enzyme type 2 (MFE-2) (17-beta-hydroxysteroid dehydrogenase 4) (17-beta-HSD 4) (D-bifunctional protein) (DBP) (Multifunctional protein 2) (MPF-2) [Cleaved into: (3R)-hydroxyacyl-CoA dehydrogenase (EC 1.1.1.n12); Enoyl-CoA hydratase 2 (EC 4.2.1.107) (EC 4.2.1.119) (3-alpha,7-alpha,12-alpha-trihydroxy-5-beta-cholest-24-enoyl-CoA hydratase)]		NP_032318.2;	Mm.277857;	mmu:15488;	3alpha,7alpha,12alpha-trihydroxy-5beta-cholest-24-enoyl-CoA hydratase activity; Sertoli cell development; fatty acid beta-oxidation; isomerase activity; mitochondrion; nucleotide binding; oxidoreductase activity, acting on the CH-OH group of donors, NAD or NADP as acceptor; peroxisome; sterol binding; very long-chain fatty acid metabolic process	GO:0033989; GO:0060009; GO:0006635; GO:0016853; GO:0005739; GO:0000166; GO:0016616; GO:0005777; GO:0032934; GO:0000038	Lipid metabolism; fatty acid beta-oxidation.	Short-chain dehydrogenases/reductases (SDR) family	Peroxisome.	-0.0216339	0.213996	-0.101094	0.919532	0.971236	0.994353	356	-0.208285	-0.229919	2.08028	2.10073	1.1625	2.50691	1.37086	1.95426e+06	5.75015	699182	2.79418	339862	250228	-0.20301	0.217049	-0.935318	0.350223	0.788624	0.895115	377	-0.241601	-0.444612	2.16778	2.10073	1.1625	2.81139
ALIADSGLK	Q9Z2I9	Sucla2	Sucla2	IPI00261627;	AK081965;AK088801;AK132762;AK160130;AK160652;BC056353;BC057605;AF058955;	ENSMUST00000022706;ENSMUST00000160507;	Succinyl-CoA ligase [ADP-forming] subunit beta, mitochondrial (EC 6.2.1.5) (ATP-specific succinyl-CoA synthetase subunit beta) (Succinyl-CoA synthetase beta-A chain) (SCS-betaA)		NP_035636.1;	Mm.38951;	mmu:20916;	ATP binding; metal ion binding; mitochondrion; succinate metabolic process; succinate-CoA ligase (ADP-forming) activity; succinate-CoA ligase activity; succinyl-CoA metabolic process; tricarboxylic acid cycle	GO:0005524; GO:0046872; GO:0005739; GO:0006105; GO:0004775; GO:0004774; GO:0006104; GO:0006099	Carbohydrate metabolism; tricarboxylic acid cycle; succinate from succinyl-CoA (ligase route): step 1/1.	Succinate/malate CoA ligase beta subunit family	Mitochondrion.	-0.0989218	0.397245	-0.24902	0.803684	0.969439	0.992513	151	-5.29013	-5.38905	2.52805	3.057	1.0046	3.11365	1.00021	242225	1.81333	256318	1.88414	133580	136040	-0.420747	0.377515	-1.11452	0.266719	0.769406	0.873302	161	-5.5065	-5.92725	2.46833	3.057	1.0046	3.33977
ALIDQEVK	P97823	Lypla1 Apt1 Pla1a	Lypla1	IPI00130018;IPI00400117;	U89352;AK002674;AK050549;AK146874;AK167231;BC013536;BC052848;	ENSMUST00000027036;	Acyl-protein thioesterase 1 (APT-1) (EC 3.1.2.-) (Lysophospholipase 1) (Lysophospholipase I) (LPL-I) (LysoPLA I)		NP_032892.1;	Mm.299955;	mmu:18777;	cytosol; fatty acid metabolic process; mitochondrion; negative regulation of Golgi to plasma membrane protein transport; palmitoyl-(protein) hydrolase activity; protein depalmitoylation	GO:0005829; GO:0006631; GO:0005739; GO:0042997; GO:0008474; GO:0002084		AB hydrolase 2 family	Cytoplasm.	-0.353047	0.487338	-0.72444	0.472241	0.965945	0.988936	49	-1.82873	-2.18178	1.79059	3.06113	1.79495	3.3107	1.61501	538812	1.4064	517118	1.67405	383114	308903	0.302147	0.427717	0.706419	0.483081	0.815695	0.925842	52	-1.6358	-1.33365	1.6146	3.06113	1.79495	2.98522
ALIGATDPGDAMPGTIR	Q9WV85	Nme3	Nme3	IPI00125450;	AF153449;AF288689;AF288691;AK007399;BC028503;	ENSMUST00000024978;	Nucleoside diphosphate kinase 3 (NDK 3) (NDP kinase 3) (EC 2.7.4.6) (DR-nm23) (Nucleoside diphosphate kinase C) (NDPKC) (nm23-M3)		NP_062704.2;	Mm.430765;	mmu:79059;	ATP binding; CTP biosynthetic process; GTP biosynthetic process; UTP biosynthetic process; metal ion binding; mitochondrion; nucleoside diphosphate kinase activity	GO:0005524; GO:0006241; GO:0006183; GO:0006228; GO:0046872; GO:0005739; GO:0004550		NDK family		-0.313446	0.454387	-0.689821	0.50019	0.965945	0.988936	16	-2.33446	-2.6479	0.963899	0.923919	0.395774	1.00229	0.378521	85550.8	1.09876	28000.2	0.704784	77861.1	39728.7	-0.806913	0.536736	-1.50337	0.151093	0.686066	0.778708	17	-2.33446	-3.14137	1.16979	0.923919	0.395774	1.34864
ALKAISKLVK	Q3U5C8	Arhgef16	Arhgef16	IPI00678935;	AK153708;AL627123;BC137847;BC144970;BC020030;BC095966;	ENSMUST00000030898;ENSMUST00000169623;	Rho guanine nucleotide exchange factor 16 (Ephexin-4)		NP_001106215.1;	Mm.38481;	mmu:230972;	Rho guanyl-nucleotide exchange factor activity; activation of Cdc42 GTPase activity; activation of Rac GTPase activity; cell chemotaxis; cytoplasm; phospholipid binding; positive regulation of establishment of protein localization to plasma membrane	GO:0005089; GO:0032864; GO:0032863; GO:0060326; GO:0005737; GO:0005543; GO:0090004			Cytoplasm.	-0.847565	1.26424	-0.670412	0.512156	0.965945	0.988936	16	-7.40482	-8.25238	2.68187	2.43873	0.329344	2.90472	0.351986	2846.23	0.926809	2669.86	1.38738	3071	1924.38	-2.24773	1.36698	-1.6443	0.118477	0.677589	0.769086	17	-7.40482	-9.65254	2.97926	2.43873	0.329344	3.38123
ALKIKL	Q8BQY8	Hus1	Hus1	IPI00119322;IPI00460114;IPI00742319;	Y16894;AF076845;AK046152;AK088403;AK135922;AL669837;BC061249;	ENSMUST00000020683;ENSMUST00000129115;	Checkpoint protein HUS1 (mHUS1)		NP_032342.1;	Mm.42201;	mmu:15574;	DNA damage checkpoint; Golgi apparatus; cellular response to ionizing radiation; checkpoint clamp complex; double-strand break repair via homologous recombination; embryo development; mitotic cell cycle G1/S transition checkpoint; negative regulation of DNA replication; nucleolus; nucleus; protein phosphorylation; regulation of protein phosphorylation; response to UV	GO:0000077; GO:0005794; GO:0071479; GO:0030896; GO:0000724; GO:0009790; GO:0031575; GO:0008156; GO:0005730; GO:0005634; GO:0006468; GO:0001932; GO:0009411		HUS1 family	Nucleus. Cytoplasm.	-0.516629	1.25436	-0.411867	0.685902	0.968402	0.991451	16	-4.35711	-4.87374	2.6609	2.83218	0.650014	2.47781	0.5084	47162.4	1.25766	38175.6	1.34261	37500.2	28433.8	-1.76571	1.67094	-1.05672	0.305425	0.788327	0.894778	17	-4.35711	-6.12282	3.64173	2.83218	0.650014	4.22509
ALKPPCDLSMQSVEIAGTTDGIRR	P41216	Acsl1 Acsl2 Facl2	Acsl1	IPI00112549;	U15977;AK004897;AK145900;AK149406;AK152772;AK153050;AK161189;AK168078;BC056644;	ENSMUST00000034046;ENSMUST00000110372;	Long-chain-fatty-acid--CoA ligase 1 (EC 6.2.1.3) (Long-chain acyl-CoA synthetase 1) (LACS 1)		NP_032007.2;	Mm.210323;	mmu:14081;	ATP binding; adiponectin-mediated signaling pathway; endoplasmic reticulum membrane; integral to membrane; long-chain fatty acid import; long-chain fatty acid-CoA ligase activity; mitochondrial outer membrane; mitochondrion; peroxisomal membrane; plasma membrane; positive regulation of protein serine/threonine kinase activity; response to drug; response to nutrient; response to oleic acid; respon…	GO:0005524; GO:0033211; GO:0005789; GO:0016021; GO:0044539; GO:0004467; GO:0005741; GO:0005739; GO:0005778; GO:0005886; GO:0071902; GO:0042493; GO:0007584; GO:0034201; GO:0014070; GO:0042178		ATP-dependent AMP-binding enzyme family	Mitochondrion outer membrane; Single-pass type III membrane protein. Peroxisome membrane; Single-pass type III membrane protein. Microsome membrane; Single-pass type III membrane protein. Endoplasmic reticulum membrane; Single-pass type III membrane protein.	-0.131632	0.237265	-0.554786	0.579566	0.965945	0.988936	236	-0.274409	-0.40604	1.88324	2.49556	1.68998	2.40832	1.49914	622125	2.18445	424934	1.92367	284797	220897	-0.148036	0.260678	-0.567889	0.57062	0.826095	0.937646	250	-0.389971	-0.538007	2.12576	2.49556	1.68998	2.74002
ALKYCAGWADKIHGQTIPSDGDIFTYTR	P24549	Aldh1a1 Ahd-2 Ahd2 Aldh1	Aldh1a1	IPI00626662;	M74570;M74571;S75713;BC044729;BC054386;	ENSMUST00000087638;	Retinal dehydrogenase 1 (RALDH 1) (RalDH1) (EC 1.2.1.36) (ALDH-E1) (ALHDII) (Aldehyde dehydrogenase family 1 member A1) (Aldehyde dehydrogenase, cytosolic)	JQ1004;	NP_038495.2;	Mm.250866;	mmu:11668;	3-chloroallyl aldehyde dehydrogenase activity; 9-cis-retinoic acid biosynthetic process; benzaldehyde dehydrogenase (NAD+) activity; cytoplasm; estrous cycle phase; kidney development; liver development; midgut development; optic cup morphogenesis involved in camera-type eye development; positive regulation of apoptotic process; protein homotetramerization; response to drug; response to estradiol…	GO:0004028; GO:0042904; GO:0018479; GO:0005737; GO:0060206; GO:0001822; GO:0001889; GO:0007494; GO:0002072; GO:0043065; GO:0051289; GO:0042493; GO:0032355; GO:0045471; GO:0006979; GO:0032526; GO:0001758; GO:0042572	Cofactor metabolism; retinol metabolism.	Aldehyde dehydrogenase family	Cytoplasm.	-0.341171	0.191767	-1.7791	0.0762787	0.965945	0.988936	288	-4.28792	-4.62909	1.67727	2.61567	4.19702	2.83375	2.93838	1.22867e+06	1.75395	1.37437e+06	2.11694	700513	649225	-0.423562	0.222912	-1.90014	0.0583643	0.604162	0.685745	303	-4.06069	-4.48426	2.00311	2.61567	4.19702	3.34866
ALLAAQPR	P51661	Hsd11b2 Hsd11k	Hsd11b2	IPI00125121;	S79554;S79550;S79551;S79552;S79553;X90646;X90647;BC014753;	ENSMUST00000034363;	Corticosteroid 11-beta-dehydrogenase isozyme 2 (EC 1.1.1.-) (11-beta-hydroxysteroid dehydrogenase type 2) (11-DH2) (11-beta-HSD2) (NAD-dependent 11-beta-hydroxysteroid dehydrogenase)	S60188;	NP_032315.2;	Mm.5079;	mmu:15484;	11-beta-hydroxysteroid dehydrogenase [NAD(P)] activity; NAD binding; endoplasmic reticulum; female pregnancy; glucocorticoid metabolic process; regulation of blood volume by renal aldosterone; response to drug; response to food; response to glucocorticoid stimulus; response to hypoxia; response to insulin stimulus; steroid binding	GO:0003845; GO:0051287; GO:0005783; GO:0007565; GO:0008211; GO:0002017; GO:0042493; GO:0032094; GO:0051384; GO:0001666; GO:0032868; GO:0005496		Short-chain dehydrogenases/reductases (SDR) family	Microsome. Endoplasmic reticulum.	0.490522	0.820443	0.597875	0.558843	0.965945	0.988936	15	-9.77341	-9.28289	1.74042	1.73313	0.177331	1.63591	0.176229	797.622	1.15977	721.152	1.05349	687.743	684.536	1.10305	1.00513	1.09742	0.287757	0.778862	0.884034	17	-9.77341	-8.67036	2.19062	1.73313	0.177331	2.52376
ALLAGKDSETGENIR	P38647	Hspa9 Grp75 Hsp74 Hspa9a	Hspa9	IPI00133903;IPI00880839;	D11089;D17666;D17556;AK004946;AK002634;AK133501;AK137109;AK145965;AK159791;AK165958;AK167856;CH466557;BC052727;BC057343;	ENSMUST00000025217;	Stress-70 protein, mitochondrial (75 kDa glucose-regulated protein) (GRP-75) (Heat shock 70 kDa protein 9) (Mortalin) (Peptide-binding protein 74) (PBP74) (p66 MOT)	A48127;	NP_034611.2;	Mm.209419;	mmu:15526;	ATP binding; mitochondrion; nucleolus; protein export from nucleus; protein folding	GO:0005524; GO:0005739; GO:0005730; GO:0006611; GO:0006457		Heat shock protein 70 family	Mitochondrion. Nucleus â€º nucleolus.	-0.00117175	0.208759	-0.00561295	0.995525	0.97636	0.999599	322	-6.68873	-6.6899	1.93031	3.25997	1.55904	3.39862	1.62443	450391	1.75382	801727	3.05871	256805	262113	0.0609604	0.21356	0.285449	0.775474	0.854234	0.969585	341	-5.91402	-5.85306	2.02882	3.25997	1.55904	3.49206
ALLALCGGED	P14824	Anxa6 Anx6	Anxa6	IPI00554894;	X13460;AK030728;AK146509;AK146592;	ENSMUST00000108883;	Annexin A6 (67 kDa calelectrin) (Annexin VI) (Annexin-6) (Calphobindin-II) (CPB-II) (Chromobindin-20) (Lipocortin VI) (Protein III) (p68) (p70)	S01786;	NP_001103681.1;NP_038500.2;	Mm.265347;	mmu:11749;	apical plasma membrane; calcium ion binding; calcium ion transport; calcium-dependent phospholipid binding; melanosome; perinuclear region of cytoplasm; protein complex; regulation of muscle contraction	GO:0016324; GO:0005509; GO:0006816; GO:0005544; GO:0042470; GO:0048471; GO:0043234; GO:0006937		Annexin family	Cytoplasm. Melanosome.	-0.168269	0.203796	-0.825671	0.409571	0.965945	0.988936	339	-3.03754	-3.20581	1.93338	2.36431	1.0385	2.45626	1.00464	594785	2.70068	448876	2.79203	220235	160770	0.100019	0.210222	0.475777	0.634524	0.830777	0.942961	357	-2.77077	-2.67075	2.04899	2.36431	1.0385	2.64682
ALLAVLK	Q6P1G0	Heatr6	Heatr6	IPI00420246;	AL663075;BC003942;BC065092;AK012216;AK138219;	ENSMUST00000001002;	HEAT repeat-containing protein 6		NP_663407.2;	Mm.117874;	mmu:217026;						0.522287	1.08088	0.483207	0.635495	0.965945	0.988936	16	-3.9271	-3.40481	2.29289	2.99549	0.762774	1.24165	0.364676	62738.4	1.28936	23648.5	0.820628	48658.5	28817.5	0.655286	1.14328	0.573163	0.574038	0.826353	0.937938	17	-3.9271	-3.27181	2.49172	2.99549	0.762774	1.92848
ALLCEDLFR	O08914	Faah Faah1	Faah	IPI00117176;	U82536;AF098009;AF097997;AF097998;AF097999;AF098000;AF098001;AF098002;AF098003;AF098004;AF098005;AF098006;AF098007;AF098008;BC006863;BC052321;	ENSMUST00000049095;	Fatty-acid amide hydrolase 1 (EC 3.5.1.99) (Anandamide amidohydrolase 1) (Oleamide hydrolase 1)		NP_034303.3;	Mm.256025;	mmu:14073;	Golgi membrane; acylglycerol lipase activity; amidase activity; carbon-nitrogen ligase activity, with glutamine as amido-N-donor; endoplasmic reticulum membrane; fatty acid amide hydrolase activity; fatty acid catabolic process; integral to membrane; organelle membrane; phospholipid binding	GO:0000139; GO:0047372; GO:0004040; GO:0016884; GO:0005789; GO:0017064; GO:0009062; GO:0016021; GO:0031090; GO:0005543		Amidase family	Endoplasmic reticulum membrane; Single-pass membrane protein. Golgi apparatus membrane; Single-pass membrane protein.	-0.946674	0.574573	-1.64761	0.109218	0.965945	0.988936	32	-2.91116	-3.85784	1.72372	1.3139	0.518958	2.0961	0.608101	154426	1.79532	131849	1.65098	86015.7	79861.3	-0.625514	0.562592	-1.11184	0.274006	0.771611	0.875805	34	-3.07289	-3.6984	1.73402	1.3139	0.518958	1.93875
ALLDPPLDL	Q921I6	Sh3bp4	Sh3bp4	IPI00405836;	AK028826;AK032634;AK041504;AK043259;BC012284;BC034733;	ENSMUST00000066279;	SH3 domain-binding protein 4		NP_598577.1;	Mm.170983;	mmu:98402;	clathrin-coated vesicle; coated pit; endocytosis; nucleus	GO:0030136; GO:0005905; GO:0006897; GO:0005634			Membrane â€º clathrin-coated pit. Cytoplasmic vesicle â€º clathrin-coated vesicle. Nucleus.	-1.02291	0.73235	-1.39675	0.181563	0.965945	0.988936	16	-5.48063	-6.50354	1.55355	2.00398	0.365647	0.900614	0.138481	132387	2.71916	3821.21	1.07088	48686.9	3568.29	-0.365368	0.79951	-0.45699	0.653463	0.830777	0.942961	17	-5.48063	-5.846	1.74249	2.00398	0.365647	1.46615
ALLFVPR	P07901	Hsp90aa1 Hsp86 Hsp86-1 Hspca	Hsp90aa1	IPI00330804;	J04633;M57673;BC046614;M36830;X16857;	ENSMUST00000021698;ENSMUST00000094361;	Heat shock protein HSP 90-alpha (Heat shock 86 kDa) (HSP 86) (HSP86) (Tumor-specific transplantation 86 kDa antigen) (TSTA)	HHMS86;	NP_034610.1;	Mm.1843;Mm.341186;Mm.440626;Mm.486334;	mmu:15519;	ATP binding; ATPase activity; TPR domain binding; chaperone-mediated protein complex assembly; cytosol; melanosome; nitric oxide biosynthetic process; nitric-oxide synthase regulator activity; positive regulation of cytotoxic T cell differentiation; positive regulation of nitric oxide biosynthetic process; protein homodimerization activity; protein import into mitochondrial outer membrane; protei…	GO:0005524; GO:0016887; GO:0030911; GO:0051131; GO:0005829; GO:0042470; GO:0006809; GO:0030235; GO:0045585; GO:0045429; GO:0042803; GO:0045040; GO:0042026; GO:0006986; GO:0051082		Heat shock protein 90 family	Cytoplasm. Melanosome.	0.0685313	0.353584	0.193819	0.84653	0.969439	0.992513	185	-2.9576	-2.88907	2.48768	2.83486	1.06233	3.08338	1.1675	1.8161e+06	4.98816	242678	1.74638	364082	138961	-0.0385732	0.340758	-0.113198	0.90999	0.869343	0.986734	195	-2.42459	-2.46316	2.46314	2.83486	1.06233	3.48195
ALLGPAPE	Q6ZPU9	Kbp Kiaa1279	Kbp	IPI00380399;IPI00453823;IPI00648236;	AK129320;AK035659;AK158730;BC038828;BC046485;BC055307;BC090974;	ENSMUST00000065887;	KIF1-binding protein		NP_082473.2;	Mm.258955;	mmu:72320;	cell differentiation; mitochondrial transport; mitochondrion; nervous system development	GO:0030154; GO:0006839; GO:0005739; GO:0007399		KIF1-binding protein family	Mitochondrion.	-0.0644975	0.797889	-0.0808353	0.936575	0.971236	0.994353	16	-7.91514	-7.97963	1.69258	1.64743	0.208137	1.73655	0.217622	2631.67	1.18392	2180.97	1.14852	2222.85	1898.94	1.73789	0.791356	2.19609	0.0422483	0.550801	0.625177	17	-7.91514	-6.17725	1.72472	1.64743	0.208137	1.78627
ALLGYADNQCK	Q9CPV4	Glod4	Glod4	IPI00110721;IPI00112630;IPI00831130;	AK006979;AK010992;AK012569;AK013212;AK138073;AL591129;BC061012;	ENSMUST00000017430;ENSMUST00000170710;	Glyoxalase domain-containing protein 4		NP_080305.2;	Mm.482113;	mmu:67201;	mitochondrion	GO:0005739		Glyoxalase I family	Mitochondrion.	0.359553	0.529277	0.679329	0.499305	0.965945	0.988936	66	0.152972	0.512525	2.24553	3.05989	1.09323	3.03808	1.26344	668983	2.54428	663994	2.35199	262936	282311	-0.0793459	0.535469	-0.14818	0.882621	0.867449	0.984584	71	-0.724682	-0.804028	2.33405	3.05989	1.09323	3.01898
ALLKKIPR	Q3UHH1	Zswim8 Kiaa0913	Zswim8	IPI00467933;IPI00877187;IPI00877196;IPI00877202;IPI00877263;	AK009454;AK029263;AK147398;BC059058;BC085161;BC049362;BC151046;BC151056;BC151173;AB093273;	ENSMUST00000022358;	Zinc finger SWIM domain-containing protein 8		NP_001239010.1;NP_001239011.1;NP_082272.1;	Mm.275082;	mmu:268721;	metal ion binding; zinc ion binding	GO:0046872; GO:0008270				0.562561	0.73665	0.763675	0.448723	0.965945	0.988936	49	-11.4311	-10.8685	2.70663	4.54709	0.645263	5.56905	0.88481	237804	2.36566	294351	1.80938	100523	162681	0.463231	0.696109	0.665458	0.508878	0.815695	0.925842	49	-11.1768	-10.7136	2.62775	4.54709	0.645263	4.99424
ALLLHGAK	Q8VCC1	Hpgd Pgdh1	Hpgd	IPI00310903;	U44389;AK146038;BC021157;	ENSMUST00000034026;	15-hydroxyprostaglandin dehydrogenase [NAD(+)] (15-PGDH) (EC 1.1.1.141) (Prostaglandin dehydrogenase 1)		NP_032304.2;	Mm.18832;	mmu:15446;	15-hydroxyprostaglandin dehydrogenase (NAD+) activity; NAD+ binding; cytoplasm; ductus arteriosus closure; female pregnancy; negative regulation of cell cycle; nucleus; ovulation; parturition; prostaglandin E receptor activity; prostaglandin metabolic process; thrombin receptor signaling pathway; transforming growth factor beta receptor signaling pathway	GO:0016404; GO:0070403; GO:0005737; GO:0097070; GO:0007565; GO:0045786; GO:0005634; GO:0030728; GO:0007567; GO:0004957; GO:0006693; GO:0070493; GO:0007179		Short-chain dehydrogenases/reductases (SDR) family	Cytoplasm.	0.828715	0.751845	1.10224	0.286661	0.965945	0.988936	16	-9.73948	-8.91077	1.5949	1.94706	0.199914	1.1386	0.127778	576.326	1.01571	540.621	0.772044	567.411	700.247	1.14005	0.765602	1.48909	0.15478	0.686066	0.778708	17	-9.73948	-8.59943	1.66859	1.94706	0.199914	1.36918
ALLLLCGGEDD	P48036	Anxa5 Anx5	Anxa5	IPI00317309;	U29396;D63423;AJ230108;AJ230110;AJ230111;AJ230114;AJ230116;AJ230118;AJ230119;AJ230120;AJ230121;AJ230122;AJ230123;AJ230124;AK147740;AK152185;AK153388;AK153476;BC003716;	ENSMUST00000029266;	Annexin A5 (Anchorin CII) (Annexin V) (Annexin-5) (Calphobindin I) (CBP-I) (Endonexin II) (Lipocortin V) (Placental anticoagulant protein 4) (PP4) (Placental anticoagulant protein I) (PAP-I) (Thromboplastin inhibitor) (Vascular anticoagulant-alpha) (VAC-alpha)		NP_033803.1;	Mm.1620;	mmu:11747;	blood coagulation; calcium ion binding; calcium-dependent phospholipid binding; cell projection; cytoplasm; endothelial microparticle; eukaryotic cell surface binding; external side of plasma membrane; intercalated disc; negative regulation of coagulation; positive regulation of apoptotic process; protein homooligomerization; response to organic substance; sarcolemma	GO:0007596; GO:0005509; GO:0005544; GO:0042995; GO:0005737; GO:0072563; GO:0043499; GO:0009897; GO:0014704; GO:0050819; GO:0043065; GO:0051260; GO:0010033; GO:0042383		Annexin family		-0.322343	0.249255	-1.29323	0.197289	0.965945	0.988936	220	-1.30639	-1.62874	1.90643	2.76923	1.31236	3.46229	1.42337	325729	1.57838	254342	1.4233	206370	178699	0.389523	0.228206	1.70689	0.0891741	0.668655	0.758947	233	-0.899086	-0.509563	1.79327	2.76923	1.31236	2.73034
ALLNLVPVQK	P04919	Slc4a1 Ae1	Slc4a1	IPI00120761;IPI00230594;	X02677;M29379;J02756;BC052419;BC053429;X03917;	ENSMUST00000006749;	Band 3 anion transport protein (Anion exchange protein 1) (AE 1) (Anion exchanger 1) (MEB3) (Solute carrier family 4 member 1) (CD antigen CD233)	A25314;	NP_035533.1;	Mm.7248;	mmu:20533;	Z disc; anion:anion antiporter activity; basolateral plasma membrane; chloride transmembrane transporter activity; cortical cytoskeleton; inorganic anion exchanger activity; integral to plasma membrane	GO:0030018; GO:0015301; GO:0016323; GO:0015108; GO:0030863; GO:0005452; GO:0005887		Anion exchanger (TC 2.A.31) family	Membrane; Multi-pass membrane protein.	0.103861	1.01508	0.102318	0.919776	0.971236	0.994353	16	-4.37546	-4.2716	2.1533	2.17774	0.497715	2.12859	0.498313	22964.2	0.81839	18185	0.866261	28060.2	20992.5	0.615628	1.10234	0.558476	0.583801	0.826353	0.937938	17	-4.37546	-3.75984	2.40248	2.17774	0.497715	2.58007
ALMEQFER	Q80W22	Thnsl2	Thnsl2	IPI00403579;	AK165463;BC025604;BC051244;	ENSMUST00000074241;ENSMUST00000160918;	Threonine synthase-like 2 (TSH2) (mTSH2) (EC 4.2.3.-)		NP_001029101.1;NP_848500.3;	Mm.37547;	mmu:232078;	2-oxobutyrate biosynthetic process; dephosphorylation; pyridoxal phosphate binding; serine binding; serine family amino acid catabolic process; threonine synthase activity	GO:0046360; GO:0016311; GO:0030170; GO:0070905; GO:0009071; GO:0004795		Threonine synthase family		0.0211616	0.431017	0.0490968	0.961138	0.973091	0.996252	33	-2.31339	-2.29223	1.29305	1.6147	0.712157	0.804928	0.358354	82759.4	0.903267	51107.2	0.82195	91622.3	62178	0.432984	0.493551	0.877285	0.386314	0.799644	0.907623	35	-1.85158	-1.4186	1.52122	1.6147	0.712157	1.38522
ALNAYFEK	Q07916	Pou6f1 Emb	Pou6f1	IPI00378160;IPI00474678;IPI00975131;	D13801;L13763;AK006732;BC059830;	ENSMUST00000176140;ENSMUST00000176271;ENSMUST00000177335;	POU domain, class 6, transcription factor 1 (Octamer-binding transcription factor EMB) (Transcription regulatory protein MCP-1)	B46078;I56543;	NP_034257.1;	Mm.28825;Mm.475483;	mmu:19009;	nucleus; sequence-specific DNA binding; sequence-specific DNA binding transcription factor activity; transcription, DNA-dependent	GO:0005634; GO:0043565; GO:0003700; GO:0006351		POU transcription factor family, Class-6 subfamily	Nucleus.	-0.770336	1.13738	-0.67729	0.507897	0.965945	0.988936	16	-5.42701	-6.19735	2.41275	2.63266	0.485103	2.17067	0.350258	36990.7	1.29373	18792.5	1.44846	28592.3	12974.1	-1.07258	1.22066	-0.878684	0.391823	0.80308	0.911523	17	-5.42701	-6.49959	2.66037	2.63266	0.485103	2.67786
ALNDHHVYLEGTLLKPNMVTAGHACTK	Q91Y97	Aldob Aldo2	Aldob	IPI00127206;	AF403567;AF403565;AF403566;BC016435;BC022113;BC024056;BC024112;BC026577;BC030724;BC030725;BC034169;BC034171;BC034172;BC034173;BC036130;BC036131;BC036132;BC036133;	ENSMUST00000029987;	Fructose-bisphosphate aldolase B (EC 4.1.2.13) (Aldolase 2) (Liver-type aldolase)		NP_659152.1;	Mm.482116;	mmu:230163;	NADH oxidation; cellular response to extracellular stimulus; cellular response to insulin stimulus; centriolar satellite; cytosol; fructose 1,6-bisphosphate metabolic process; fructose binding; fructose metabolic process; fructose-bisphosphate aldolase activity; glycolysis; liver development; lysosome; nucleus; perinuclear region of cytoplasm; phosphatidylcholine binding; plasma membrane; positiv…	GO:0006116; GO:0031668; GO:0032869; GO:0034451; GO:0005829; GO:0030388; GO:0070061; GO:0006000; GO:0004332; GO:0006096; GO:0001889; GO:0005764; GO:0005634; GO:0048471; GO:0031210; GO:0005886; GO:0032781; GO:0043200; GO:0051591; GO:0046688; GO:0042493; GO:0009750; GO:0051384; GO:0070741; GO:0042594; GO:0010043; GO:0030867; GO:0030868; GO:0070072	Carbohydrate degradation; glycolysis; D-glyceraldehyde 3-phosphate and glycerone phosphate from D-glucose: step 4/4.	Class I fructose-bisphosphate aldolase family		-0.405031	0.166004	-2.43988	0.01493	0.965945	0.988936	727	2.38288	1.97785	2.30919	4.38632	2.81801	4.52786	2.34116	3.68032e+06	2.49959	2.91638e+06	2.5519	1.47237e+06	1.14283e+06	-0.835405	0.187376	-4.45843	9.48398e-06	0.00867598	0.00984754	770	1.81504	0.979637	2.67791	4.38632	2.81801	4.95911
ALNEGGLQSIPK	Q921G7	Etfdh	Etfdh	IPI00121322;	AK002483;AK075673;AK141684;AK152624;AK169686;BC012522;	ENSMUST00000029386;	Electron transfer flavoprotein-ubiquinone oxidoreductase, mitochondrial (ETF-QO) (ETF-ubiquinone oxidoreductase) (EC 1.5.5.1) (Electron-transferring-flavoprotein dehydrogenase) (ETF dehydrogenase)		NP_080070.2;	Mm.28336;	mmu:66841;	4 iron, 4 sulfur cluster binding; electron carrier activity; electron transport chain; electron-transferring-flavoprotein dehydrogenase activity; fatty acid beta-oxidation using acyl-CoA dehydrogenase; integral to mitochondrial inner membrane; metal ion binding; mitochondrial electron transfer flavoprotein complex; mitochondrial inner membrane; oxidoreductase activity, oxidizing metal ions with f…	GO:0051539; GO:0009055; GO:0022900; GO:0004174; GO:0033539; GO:0031305; GO:0046872; GO:0017133; GO:0005743; GO:0043783; GO:0006979; GO:0048039		ETF-QO/FixC family	Mitochondrion inner membrane.	-0.00958304	0.267943	-0.0357652	0.9715	0.973341	0.996508	237	-0.90417	-0.913753	2.12673	2.63274	1.10856	2.90627	1.21882	316004	1.81721	354457	1.9166	173895	184941	-0.368057	0.282146	-1.30449	0.193261	0.710145	0.806039	251	-0.947874	-1.31593	2.30083	2.63274	1.10856	3.23881
ALNEVFIGESLSSR	Q8C5H8	Nadkd1	Nadkd1	IPI00651954;IPI00652978;IPI00662342;IPI00855212;	AK003858;AK078318;AK149267;AK162601;	ENSMUST00000067760;ENSMUST00000100790;	NAD kinase domain-containing protein 1 (EC 2.7.1.-)		NP_001035485.2;NP_001078879.1;	Mm.244226;Mm.468219;	mmu:68646;	NAD metabolic process; NAD+ kinase activity; NADP biosynthetic process; mitochondrion	GO:0019674; GO:0003951; GO:0006741; GO:0005739		NAD kinase family		0.399581	0.390085	1.02434	0.308121	0.965945	0.988936	101	-2.86311	-2.46353	2.02694	2.93608	0.787123	2.5438	0.763778	165741	2.00562	107095	1.61526	82638.4	66302.2	-0.0697752	0.432159	-0.161457	0.872041	0.865636	0.982526	106	-2.97765	-3.04742	2.3071	2.93608	0.787123	3.26461
ALNTCISHICAVLLFYIPMIGLS	Q8VH17	Olfr578 mCG_142231	Olfr578	IPI00127581;	AY072971;AY317693;CH466531;	ENSMUST00000056235;	0		NP_667326.1;	Mm.377859;	mmu:259119;	G-protein coupled receptor activity; G-protein coupled receptor signaling pathway; integral to membrane; olfactory receptor activity; plasma membrane	GO:0004930; GO:0007186; GO:0016021; GO:0004984; GO:0005886		G-protein coupled receptor 1 family	Cell membrane; Multi-pass membrane protein.	-0.969144	1.00093	-0.968245	0.340184	0.965945	0.988936	32	-4.06953	-5.03867	3.00279	3.2232	0.955299	2.57454	0.594984	240218	1.46802	100987	1.69467	163634	59590.9	-1.2331	0.984496	-1.25252	0.218684	0.731455	0.830227	35	-4.07291	-5.30601	3.03442	3.2232	0.955299	2.8618
ALNVEPDGTGLTCSLAPNIL	P99029	Prdx5 Prdx6	Prdx5	IPI00129517;IPI00759999;	AF197951;AF124994;AF110733;AF208730;AF208729;AK002383;AK003332;BC008174;	ENSMUST00000025904;	Peroxiredoxin-5, mitochondrial (EC 1.11.1.15) (Antioxidant enzyme B166) (AOEB166) (Liver tissue 2D-page spot 2D-0014IV) (PLP) (Peroxiredoxin V) (Prx-V) (Peroxisomal antioxidant enzyme) (Thioredoxin peroxidase PMP20) (Thioredoxin reductase)	JC7239;	NP_036151.1;	Mm.279782;	mmu:54683;	NADPH oxidation; RNA polymerase III regulatory region DNA binding; antioxidant activity; cysteine-type endopeptidase inhibitor activity involved in apoptotic process; cytoplasmic vesicle; cytosolic part; hydrogen peroxide catabolic process; mitochondrion; negative regulation of apoptotic process; negative regulation of transcription from RNA polymerase III promoter; nucleus; perinuclear region of…	GO:0070995; GO:0001016; GO:0016209; GO:0043027; GO:0031410; GO:0044445; GO:0042744; GO:0005739; GO:0043066; GO:0016480; GO:0005634; GO:0048471; GO:0004601; GO:0051920; GO:0005782; GO:0032967; GO:0005102; GO:0060785		Peroxiredoxin 2 family	Mitochondrion. Cytoplasm. Peroxisome.	-0.00240752	0.19938	-0.012075	0.990378	0.97636	0.999599	203	-2.91444	-2.91685	1.46514	2.24516	2.57431	2.34266	2.6787	453452	1.18932	373713	1.16861	381271	319794	0.167918	0.204511	0.821068	0.412517	0.803194	0.911653	215	-2.97436	-2.80645	1.54403	2.24516	2.57431	2.39358
ALPDILTSIIR	Q9DBN5	Lonp2	Lonp2	IPI00119923;IPI00845589;IPI00845777;	AK004843;AK050231;AK151103;AK151406;AK168791;AK168628;AK168956;AK169656;BC049090;	ENSMUST00000034141;ENSMUST00000122188;ENSMUST00000155433;	Lon protease homolog 2, peroxisomal (EC 3.4.21.-) (Lon protease-like protein 2) (Lon protease 2) (Peroxisomal Lon protease)		NP_001162063.1;NP_080103.1;	Mm.324550;	mmu:66887;	ATP binding; ATP-dependent peptidase activity; misfolded or incompletely synthesized protein catabolic process; nucleoid; nucleus; peroxisomal matrix; protein processing; regulation of fatty acid beta-oxidation; response to organic cyclic compound; sequence-specific DNA binding; serine-type endopeptidase activity; signal peptide processing	GO:0005524; GO:0004176; GO:0006515; GO:0009295; GO:0005634; GO:0005782; GO:0016485; GO:0031998; GO:0014070; GO:0043565; GO:0004252; GO:0006465		Peptidase S16 family	Peroxisome matrix.	0.2027	0.939353	0.215787	0.83188	0.969439	0.992513	16	-11.3177	-11.115	1.99267	1.54219	0.136263	2.35862	0.212202	213.78	1.32809	253.953	1.43296	160.968	177.222	-0.271426	1.18355	-0.229331	0.821348	0.859697	0.975786	17	-11.3177	-11.5891	2.57949	1.54219	0.136263	3.22791
ALPFWNEEIVPQIK	Q9DBJ1	Pgam1	Pgam1	IPI00457898;	AF283667;AK004921;AK009905;BC002241;BC005661;BC066844;BC083090;	ENSMUST00000011896;	Phosphoglycerate mutase 1 (EC 3.1.3.13) (EC 5.4.2.1) (EC 5.4.2.4) (BPG-dependent PGAM 1) (Phosphoglycerate mutase isozyme B) (PGAM-B)		NP_075907.2;	Mm.391589;Mm.480556;	mmu:18648;	bisphosphoglycerate 2-phosphatase activity; bisphosphoglycerate mutase activity; glycolysis; phosphoglycerate mutase activity	GO:0004083; GO:0004082; GO:0006096; GO:0004619		Phosphoglycerate mutase family, BPG-dependent PGAM subfamily		-0.496204	0.417325	-1.18901	0.236538	0.965945	0.988936	134	-3.93702	-4.43322	2.50395	2.62259	2.19393	2.84075	1.69003	543735	1.4672	371755	1.28911	370593	288381	-0.0257322	0.39593	-0.0649917	0.948271	0.878611	0.997254	143	-2.62634	-2.65207	2.44068	2.62259	2.19393	2.53852
ALPPLALFTSK	Q9DBE0	Csad	Csad	IPI00119622;	AK005015;	ENSMUST00000023805;	Cysteine sulfinic acid decarboxylase (EC 4.1.1.29) (Cysteine-sulfinate decarboxylase) (Sulfinoalanine decarboxylase)		NP_659191.1;	Mm.296382;	mmu:246277;	L-cysteine catabolic process to taurine; carboxy-lyase activity; pyridoxal phosphate binding; sulfinoalanine decarboxylase activity; taurine biosynthetic process	GO:0019452; GO:0016831; GO:0030170; GO:0004782; GO:0042412	Organosulfur biosynthesis; taurine biosynthesis; hypotaurine from L-cysteine: step 2/2.	Group II decarboxylase family		-0.497423	0.32102	-1.54951	0.12271	0.965945	0.988936	218	-0.635592	-1.13301	2.45533	2.55878	1.21143	3.16523	1.20012	193278	1.21276	399350	2.22965	159370	179109	-0.479591	0.300542	-1.59575	0.111905	0.677589	0.769086	232	0.498019	0.0184284	2.36169	2.55878	1.21143	3.16359
ALQALLDVPWPR	Q5PRF0	Heatr5a Kiaa1316	Heatr5a	IPI00114424;IPI00877341;	AK047221;AK053055;AK161523;BC063265;BC086656;AK122493;	ENSMUST00000040583;	HEAT repeat-containing protein 5A		NP_796145.2;	Mm.131941;	mmu:320487;				HEATR5 family		2.25884	1.01727	2.22049	0.0411748	0.965945	0.988936	16	-1.6949	0.563938	2.15795	3.02133	1.7826	0.430224	0.762892	259058	0.937171	218269	0.555366	276425	393018	0.292467	1.63274	0.179127	0.859956	0.86419	0.980885	17	-1.6949	-1.40243	3.55847	3.02133	1.7826	3.96712
ALQDAFLAIDAK	Q61074	Ppm1g Fin13 Ppm1c	Ppm1g	IPI00117072;	BC009004;U42383;	ENSMUST00000031032;	Protein phosphatase 1G (EC 3.1.3.16) (Fibroblast growth factor-inducible protein 13) (FIN13) (Protein phosphatase 1C) (Protein phosphatase 2C isoform gamma) (PP2C-gamma) (Protein phosphatase magnesium-dependent 1 gamma)		NP_032040.1;	Mm.14501;	mmu:14208;	cell cycle arrest; metal ion binding; nucleus; peptidyl-threonine dephosphorylation; phosphoprotein phosphatase activity; protein dephosphorylation; protein serine/threonine phosphatase activity	GO:0007050; GO:0046872; GO:0005634; GO:0035970; GO:0004721; GO:0006470; GO:0004722		PP2C family	Nucleus.	-0.606636	2.09811	-0.289135	0.776191	0.969439	0.992513	16	-0.342342	-0.948978	4.45076	3.66346	10.7012	5.11836	5.39355	1.47431e+06	1.46274	1.98639e+06	1.48545	1.00791e+06	1.33723e+06	1.08941	1.73672	0.62728	0.53881	0.821385	0.932299	17	-0.342342	0.747068	3.78509	3.66346	10.7012	3.88037
ALQLGTLFSPAEALK	P42125	Eci1 Dci	Eci1	IPI00114416;IPI00331692;	Z14049;Z14050;Z14051;Z14052;Z14053;Z14054;AK029481;CH466606;BC022712;BC054444;	ENSMUST00000024946;	Enoyl-CoA delta isomerase 1, mitochondrial (EC 5.3.3.8) (3,2-trans-enoyl-CoA isomerase) (Delta(3),Delta(2)-enoyl-CoA isomerase) (D3,D2-enoyl-CoA isomerase) (Dodecenoyl-CoA isomerase)	S38770;	NP_034153.2;	Mm.291743;	mmu:13177;	dodecenoyl-CoA delta-isomerase activity; fatty acid beta-oxidation; mitochondrial inner membrane; mitochondrial matrix	GO:0004165; GO:0006635; GO:0005743; GO:0005759	Lipid metabolism; fatty acid beta-oxidation.	Enoyl-CoA hydratase/isomerase family	Mitochondrion matrix.	0.312813	0.221586	1.4117	0.161112	0.965945	0.988936	101	1.63723	1.95004	1.15139	2.2828	3.0039	2.48655	5.5611	385794	1.02062	494811	1.12333	377999	440486	-0.240782	0.246437	-0.977055	0.330746	0.788327	0.894778	107	1.3337	1.09292	1.31561	2.2828	3.0039	2.74859
ALQTTYGTNAPR	Q8CG76	Akr7a2 Afar Akr7a5	Akr7a2	IPI00331490;	AK143203;AL807811;BC031857;AJ271800;AJ271801;AF525358;BK000393;	ENSMUST00000073787;	Aflatoxin B1 aldehyde reductase member 2 (EC 1.1.1.n11) (Succinic semialdehyde reductase) (SSA reductase)		NP_079613.3;	Mm.482154;	mmu:110198;	Golgi apparatus; alditol:NADP+ 1-oxidoreductase activity; mitochondrion	GO:0005794; GO:0004032; GO:0005739		Aldo/keto reductase family, Aldo/keto reductase 2 subfamily	Golgi apparatus. Cytoplasm.	0.648175	0.556383	1.16498	0.247325	0.965945	0.988936	84	-3.21815	-2.56997	2.63916	3.47886	1.26377	2.8914	1.37386	345948	1.55249	556024	1.72038	222835	323199	-0.48387	0.547787	-0.883318	0.379444	0.797628	0.905335	89	-5.82349	-6.30736	2.66958	3.47886	1.26377	3.56325
ALQYAFFAEK	Q9DBM2	Ehhadh	Ehhadh	IPI00554834;	AK004867;BC016899;CH466521;	ENSMUST00000023559;	Peroxisomal bifunctional enzyme (PBE) (PBFE) [Includes: Enoyl-CoA hydratase/3,2-trans-enoyl-CoA isomerase (EC 4.2.1.17) (EC 5.3.3.8); 3-hydroxyacyl-CoA dehydrogenase (EC 1.1.1.35)]		NP_076226.2;	Mm.28100;	mmu:74147;	3-hydroxyacyl-CoA dehydrogenase activity; acyl-CoA metabolic process; coenzyme binding; dodecenoyl-CoA delta-isomerase activity; enoyl-CoA hydratase activity; fatty acid beta-oxidation; internal protein amino acid acetylation; mitochondrion; nucleotide binding; nucleus; peroxisome	GO:0003857; GO:0006637; GO:0050662; GO:0004165; GO:0004300; GO:0006635; GO:0006475; GO:0005739; GO:0000166; GO:0005634; GO:0005777	Lipid metabolism; fatty acid beta-oxidation.	Enoyl-CoA hydratase/isomerase family; 3-hydroxyacyl-CoA dehydrogenase family	Peroxisome.	-0.367712	0.21223	-1.73261	0.0839568	0.965945	0.988936	389	-0.302397	-0.67011	2.15912	2.83335	1.13904	3.37292	1.17322	334638	1.77036	271950	1.81745	189023	149633	-0.0923394	0.213886	-0.431723	0.666169	0.834112	0.946745	410	-0.00995556	-0.102295	2.23559	2.83335	1.13904	3.29763
ALRETLPAEQDLTTK	Q9R1P4	Psma1	Psma1	IPI00283862;	AF060088;AJ272019;AJ272272;BC005762;	ENSMUST00000033008;	Proteasome subunit alpha type-1 (EC 3.4.25.1) (Macropain subunit C2) (Multicatalytic endopeptidase complex subunit C2) (Proteasome component C2) (Proteasome nu chain)		NP_036095.1;	Mm.121265;	mmu:26440;	centrosome; cytosol; lipopolysaccharide binding; negative regulation of inflammatory response to antigenic stimulus; nucleus; proteasome core complex; proteasome core complex, alpha-subunit complex; threonine-type endopeptidase activity; ubiquitin-dependent protein catabolic process	GO:0005813; GO:0005829; GO:0001530; GO:0002862; GO:0005634; GO:0005839; GO:0019773; GO:0004298; GO:0006511		Peptidase T1A family	Cytoplasm. Nucleus.	-0.253288	0.507869	-0.498727	0.620159	0.965945	0.988936	50	-3.44668	-3.69997	1.86603	2.3645	0.907567	1.88704	0.660129	552544	3.03945	52334.1	0.882096	181791	59329.3	-0.901897	0.542669	-1.66196	0.102537	0.677589	0.769086	52	-3.50374	-4.40564	2.04853	2.3645	0.907567	2.81185
ALRVQASLMTPVQPMLAEACKSIEYAMK	P97386	Lig3	Lig3	IPI00124272;IPI00230471;	U66058;U66057;		DNA ligase 3 (EC 6.5.1.1) (DNA ligase III) (Polydeoxyribonucleotide synthase [ATP] 3)			Mm.277136;		ATP binding; DNA binding; DNA ligase (ATP) activity; DNA ligation involved in DNA repair; DNA recombination; DNA replication; cell cycle; cell division; metal ion binding; nucleus; zinc ion binding	GO:0005524; GO:0003677; GO:0003910; GO:0051103; GO:0006310; GO:0006260; GO:0007049; GO:0051301; GO:0046872; GO:0005634; GO:0008270		ATP-dependent DNA ligase family	Nucleus.	-0.156555	0.926829	-0.168915	0.866895	0.969439	0.992513	33	-6.11418	-6.27073	2.78049	2.68217	0.476992	2.83731	0.490914	34917.6	1.54017	45821.2	1.62239	22671.2	28243.1	-0.667721	0.867651	-0.769574	0.446716	0.803395	0.91188	35	-6.1833	-6.85102	2.67428	2.68217	0.476992	2.5931
ALSDLDTLK	Q8BJ25	Thap3	Thap3	IPI00308501;	AK038184;AK050740;	ENSMUST00000036680;	THAP domain-containing protein 3		NP_780361.2;	Mm.226820;	mmu:69876;	DNA binding; metal ion binding	GO:0003677; GO:0046872				0.190443	0.804586	0.236697	0.815896	0.969439	0.992513	16	-5.34354	-5.15309	1.70679	2.32065	0.434292	0.66393	0.128841	17057.7	1.25014	6404.29	0.741863	13644.7	8632.72	1.55181	0.852302	1.82073	0.0862979	0.666961	0.757024	17	-5.34354	-3.79173	1.85755	2.32065	0.434292	1.30862
[truncated: 2,713 more rows]
[truncated: 87 more columns]

## Sheet: mCAT liver turnover
			Legend
			Annotations	YMCAT/YWT	OWT/YWT	OMCAT/YWT	OWT/YMCAT	OMCAT/YMCAT	OMCAT/OWT
[truncated: 400 more rows]
[truncated: 90 more columns]
